# Supplementary material for: Characterization of the global transcriptome for Pyropia haitanensis (Bangiales, Rhodophyta) and development of cSSR markers
Source: BMC Genomics. 2013 Feb 16;14:107. doi: 10.1186/1471-2164-14-107 (PMC3626662; doi:10.1186/1471-2164-14-107)
Supplement: Additional file 2 — Functional annotation of 24,575 unigenes identified in the transcriptome of P. haitanensis. [file 1471-2164-14-107-S2.xls]

Additional file 2:Functional annotation of 24,575 unigenes identified in the transcriptome of P. haitanensis
geneID	geneLength	Nr-ID	Nr-Score	Nr-Evalue	Nr-annotation	Nt-ID	Nt-Score	Nt-Evalue	Nt-annotation	Swissprot-ID	Swissprot-Score	Swissprot-Evalue	Swissprot-annotation	COG-Protein-or-Domain	COG-Score	COG-Evalue	COG-ID	COG-Function-Description	KO_id	KEGG-Evalue	KEGG-Score	KEGG-Gene	ko_definition	GO-BiologicalProcess	GO-MolecularFunction	Go-CellularComponent
CL1.Contig1	458	--	--	--	--	--	--	--	--	--	--	--	--	--	--	--	--	--	--	--	--	--	--	-	-	-
CL1.Contig2	1063	gi|323454001|gb|EGB09872.1|	52.8	9.00E-06	hypothetical protein AURANDRAFT_71291, partial [Aureococcus anophagefferens]	--	--	--	--	sp|Q84ZL0|FH5_ORYSJ	67.8	1.00E-11	Formin-like protein 5 OS=Oryza sativa subsp. japonica GN=FH5 PE=2 SV=2	Rv3876	55.1	2.00E-07	COG0455	ATPases involved in chromosome partitioning	K14325	2.00E-10	65.1	bdi:100845778	RNA-binding protein with serine-rich domain 1	-	-	-
CL10.Contig1	440	gi|172046705|sp|Q84ZL0.2|FH5_ORYSJ	53.9	7.00E-07	RecName: Full=Formin-like protein 5; AltName: Full=OsFH5 >gi|324029069|gb|ADY16681.1| BUI1 [Oryza sativa Japonica Group]	gi|302841060|ref|XM_002952030.1|	58	7.00E-06	Volvox carteri f. nagariensis hypothetical protein, mRNA	sp|Q84ZL0|FH5_ORYSJ	75.5	1.00E-16	Formin-like protein 5 OS=Oryza sativa subsp. japonica GN=FH5 PE=2 SV=2	slr0744	58.2	5.00E-09	COG0532	Translation initiation factor 2 (IF-2; GTPase)	K01115	2.00E-11	60.8	vcn:VOLCADRAFT_99471	phospholipase D [EC:3.1.4.4]	-	GO:0005488//binding	-
CL10.Contig2	238	gi|356565119|ref|XP_003550792.1|	23.9	4.00E-06	PREDICTED: formin-like protein 20-like [Glycine max]	gi|302841060|ref|XM_002952030.1|	58	4.00E-06	Volvox carteri f. nagariensis hypothetical protein, mRNA	sp|Q84ZL0|FH5_ORYSJ	53.1	3.00E-10	Formin-like protein 5 OS=Oryza sativa subsp. japonica GN=FH5 PE=2 SV=2	Rv1078	49.3	7.00E-07	COG1714	Predicted membrane protein/domain	K01115	9.00E-08	47.4	vcn:VOLCADRAFT_99471	phospholipase D [EC:3.1.4.4]	-	-	-
CL100.Contig1	1584	gi|307108956|gb|EFN57195.1|	76.6	1.00E-12	hypothetical protein CHLNCDRAFT_143606 [Chlorella variabilis]	--	--	--	--	--	--	--	--	DR2565	51.6	4.00E-06	COG0247	Fe-S oxidoreductase	K14325	3.00E-08	58.5	ppp:PHYPADRAFT_105411	RNA-binding protein with serine-rich domain 1	-	-	-
CL100.Contig2	584	gi|195647590|gb|ACG43263.1|	61.2	9.00E-09	hypothetical protein [Zea mays]	--	--	--	--	--	--	--	--	--	--	--	--	--	K06100	2.00E-08	56.6	vcn:VOLCADRAFT_104818	symplekin	-	GO:0005488//binding	-
CL1000.Contig1	317	gi|302853952|ref|XP_002958488.1|	90.1	9.00E-18	hypothetical protein VOLCADRAFT_99753 [Volvox carteri f. nagariensis] >gi|300256216|gb|EFJ40488.1| hypothetical protein VOLCADRAFT_99753 [Volvox carteri f. nagariensis]	--	--	--	--	sp|Q9ZU35|AB7G_ARATH	85.5	6.00E-18	ABC transporter G family member 7 OS=Arabidopsis thaliana GN=ABCG7 PE=1 SV=1	SPCC18B5.01c_2	75.9	2.00E-14	COG1131	ABC-type multidrug transport system, ATPase component	K05681	1.00E-19	92.8	cme:CMS467C	ATP-binding cassette, subfamily G (WHITE), member 2	-	-	GO:0016020//membrane
CL1000.Contig2	225	gi|357162879|ref|XP_003579553.1|	70.5	7.00E-12	PREDICTED: ABC transporter G family member 5-like [Brachypodium distachyon]	--	--	--	--	sp|Q9ZU35|AB7G_ARATH	63.9	2.00E-11	ABC transporter G family member 7 OS=Arabidopsis thaliana GN=ABCG7 PE=1 SV=1	SPCC18B5.01c_2	52.4	2.00E-07	COG1131	ABC-type multidrug transport system, ATPase component	K05681	9.00E-11	63.2	cme:CMS467C	ATP-binding cassette, subfamily G (WHITE), member 2	-	-	GO:0016020//membrane;GO:0005739//mitochondrion
CL1001.Contig1	759	gi|218191282|gb|EEC73709.1|	59.3	6.00E-08	hypothetical protein OsI_08308 [Oryza sativa Indica Group]	--	--	--	--	sp|Q6ZCX3|FH6_ORYSJ	71.6	4.00E-13	Formin-like protein 6 OS=Oryza sativa subsp. japonica GN=FH6 PE=2 SV=2	Rv3876	50.4	3.00E-06	COG0455	ATPases involved in chromosome partitioning	K01051	8.00E-11	65.5	gmx:100776781	pectinesterase [EC:3.1.1.11]	-	-	-
CL1001.Contig2	760	gi|218191282|gb|EEC73709.1|	59.3	6.00E-08	hypothetical protein OsI_08308 [Oryza sativa Indica Group]	--	--	--	--	sp|Q6ZCX3|FH6_ORYSJ	71.6	4.00E-13	Formin-like protein 6 OS=Oryza sativa subsp. japonica GN=FH6 PE=2 SV=2	Rv3876	50.4	3.00E-06	COG0455	ATPases involved in chromosome partitioning	K01051	8.00E-11	65.5	gmx:100776781	pectinesterase [EC:3.1.1.11]	-	-	-
CL1002.Contig1	462	gi|323455450|gb|EGB11318.1|	52.4	2.00E-06	hypothetical protein AURANDRAFT_70859, partial [Aureococcus anophagefferens]	--	--	--	--	--	--	--	--	--	--	--	--	--	--	--	--	--	--	-	-	-
CL1002.Contig2	343	--	--	--	--	--	--	--	--	--	--	--	--	--	--	--	--	--	--	--	--	--	--	-	-	-
CL1003.Contig1	2379	gi|348689141|gb|EGZ28955.1|	162.9	1.00E-38	hypothetical protein PHYSODRAFT_473197 [Phytophthora sojae]	--	--	--	--	sp|Q84ZL0|FH5_ORYSJ	75.9	1.00E-13	Formin-like protein 5 OS=Oryza sativa subsp. japonica GN=FH5 PE=2 SV=2	lin0669	183	1.00E-45	COG0110	Acetyltransferase (isoleucine patch superfamily)	K13171	1.00E-07	57.4	ath:AT2G29210	serine/arginine repetitive matrix protein 1	-	GO:0003824//catalytic activity	-
CL1003.Contig2	2618	gi|27552460|emb|CAD38152.1|	123.2	1.00E-26	putative O-acetyl transferase [Physcomitrella patens]	--	--	--	--	sp|Q84ZL0|FH5_ORYSJ	75.9	1.00E-13	Formin-like protein 5 OS=Oryza sativa subsp. japonica GN=FH5 PE=2 SV=2	ylaD	122	2.00E-27	COG0110	Acetyltransferase (isoleucine patch superfamily)	K13171	1.00E-07	57.4	ath:AT2G29210	serine/arginine repetitive matrix protein 1	-	GO:0016740//transferase activity	-
CL1004.Contig1	737	gi|302830181|ref|XP_002946657.1|	74.3	1.00E-12	hypothetical protein VOLCADRAFT_86831 [Volvox carteri f. nagariensis] >gi|300268403|gb|EFJ52584.1| hypothetical protein VOLCADRAFT_86831 [Volvox carteri f. nagariensis]	--	--	--	--	sp|Q9FPQ6|GP1_CHLRE	62.4	2.00E-10	Vegetative cell wall protein gp1 OS=Chlamydomonas reinhardtii GN=GP1 PE=2 SV=1	RSc2303	52.4	8.00E-07	COG4796	Type II secretory pathway, component HofQ	K01115	1.00E-08	58.2	vcn:VOLCADRAFT_99471	phospholipase D [EC:3.1.4.4]	-	-	-
CL1004.Contig2	561	gi|222629856|gb|EEE61988.1|	57	1.00E-07	hypothetical protein OsJ_16769 [Oryza sativa Japonica Group]	gi|226505449|ref|NM_001150420.1|	58	9.00E-06	Zea mays uncharacterized LOC100276693 (LOC100276693), mRNA	sp|Q9FPQ6|GP1_CHLRE	56.6	9.00E-09	Vegetative cell wall protein gp1 OS=Chlamydomonas reinhardtii GN=GP1 PE=2 SV=1	--	--	--	--	--	K01051	4.00E-07	52.4	gmx:100776781	pectinesterase [EC:3.1.1.11]	-	-	-
CL1005.Contig1	1345	gi|41400381|gb|AAS07042.1|	53.5	8.00E-06	minus agglutinin [Chlamydomonas reinhardtii]	gi|144582046|gb|CP000596.1|	67.9	2.00E-08	Ostreococcus lucimarinus CCE9901 chromosome 16, complete sequence	sp|P13983|EXTN_TOBAC	52	3.00E-13	Extensin OS=Nicotiana tabacum GN=HRGPNT3 PE=2 SV=1	XF0818	55.1	3.00E-07	COG2730	Endoglucanase	K01115	5.00E-11	62.4	vcn:VOLCADRAFT_99471	phospholipase D [EC:3.1.4.4]	-	-	-
CL1005.Contig2	1573	gi|41400381|gb|AAS07042.1|	53.5	9.00E-06	minus agglutinin [Chlamydomonas reinhardtii]	gi|144582046|gb|CP000596.1|	67.9	3.00E-08	Ostreococcus lucimarinus CCE9901 chromosome 16, complete sequence	sp|P13983|EXTN_TOBAC	52	5.00E-15	Extensin OS=Nicotiana tabacum GN=HRGPNT3 PE=2 SV=1	XF0818	55.1	3.00E-07	COG2730	Endoglucanase	K01115	6.00E-11	62.4	vcn:VOLCADRAFT_99471	phospholipase D [EC:3.1.4.4]	-	-	-
CL1006.Contig1	3115	gi|357139550|ref|XP_003571344.1|	277.7	7.00E-73	PREDICTED: mutS protein homolog 5-like [Brachypodium distachyon]	--	--	--	--	sp|O24617|MSH2_ARATH	142	9.00E-34	DNA mismatch repair protein Msh2 OS=Arabidopsis thaliana GN=MSH2 PE=2 SV=1	YDL154w	236	1.00E-61	COG0249	Mismatch repair ATPase (MutS family)	K08741	6.00E-74	277	bdi:100831648	DNA mismatch repair protein MSH5	GO:0006259//DNA metabolic process;GO:0007127//meiosis I	-	GO:0000794//condensed nuclear chromosome
CL1006.Contig2	3464	gi|357139550|ref|XP_003571344.1|	284.6	6.00E-75	PREDICTED: mutS protein homolog 5-like [Brachypodium distachyon]	--	--	--	--	sp|O24617|MSH2_ARATH	142	1.00E-33	DNA mismatch repair protein Msh2 OS=Arabidopsis thaliana GN=MSH2 PE=2 SV=1	YDL154w	249	3.00E-65	COG0249	Mismatch repair ATPase (MutS family)	K08741	6.00E-76	284	bdi:100831648	DNA mismatch repair protein MSH5	GO:0006259//DNA metabolic process;GO:0007127//meiosis I	-	GO:0044424//intracellular part
CL1007.Contig1	378	--	--	--	--	--	--	--	--	--	--	--	--	--	--	--	--	--	--	--	--	--	--	-	-	-
CL1007.Contig2	472	gi|357452919|ref|XP_003596736.1|	51.2	5.00E-06	hypothetical protein MTR_2g084760, partial [Medicago truncatula] >gi|355485784|gb|AES66987.1| hypothetical protein MTR_2g084760, partial [Medicago truncatula]	--	--	--	--	--	--	--	--	--	--	--	--	--	--	--	--	--	--	-	-	-
CL1008.Contig1	329	--	--	--	--	--	--	--	--	--	--	--	--	--	--	--	--	--	--	--	--	--	--	-	-	-
CL1008.Contig2	204	--	--	--	--	--	--	--	--	--	--	--	--	--	--	--	--	--	--	--	--	--	--	-	-	-
CL1009.Contig1	1179	gi|302842470|ref|XP_002952778.1|	64.7	2.00E-09	hypothetical protein VOLCADRAFT_105669 [Volvox carteri f. nagariensis] >gi|300261818|gb|EFJ46028.1| hypothetical protein VOLCADRAFT_105669 [Volvox carteri f. nagariensis]	--	--	--	--	sp|Q9FPQ6|GP1_CHLRE	89	5.00E-18	Vegetative cell wall protein gp1 OS=Chlamydomonas reinhardtii GN=GP1 PE=2 SV=1	XF0818	68.6	2.00E-11	COG2730	Endoglucanase	K14306	4.00E-23	107	vcn:VOLCADRAFT_105669	nuclear pore complex protein Nup62	-	-	-
CL1009.Contig2	215	--	--	--	--	--	--	--	--	--	--	--	--	--	--	--	--	--	--	--	--	--	--	-	-	-
CL101.Contig1	544	gi|302839934|ref|XP_002951523.1|	53.5	1.00E-06	hypothetical protein VOLCADRAFT_92109 [Volvox carteri f. nagariensis] >gi|300263132|gb|EFJ47334.1| hypothetical protein VOLCADRAFT_92109 [Volvox carteri f. nagariensis]	--	--	--	--	--	--	--	--	--	--	--	--	--	--	--	--	--	--	-	-	-
CL101.Contig2	439	gi|29244625|gb|AAO73218.1|	52	2.00E-06	transposon protein, putative, CACTA, En/Spm sub-class [Oryza sativa Japonica Group]	--	--	--	--	--	--	--	--	--	--	--	--	--	--	--	--	--	--	-	-	-
CL1010.Contig1	376	gi|223999463|ref|XP_002289404.1|	105.5	2.00E-22	RL36, ribosomal protein 36 60S large ribosomal subunit [Thalassiosira pseudonana CCMP1335] >gi|220974612|gb|EED92941.1| RL36, ribosomal protein 36 60S large ribosomal subunit [Thalassiosira pseudonana CCMP1335]	--	--	--	--	sp|Q9LZ57|RL363_ARATH	82.8	5.00E-17	60S ribosomal protein L36-3 OS=Arabidopsis thaliana GN=RPL36C PE=2 SV=1	SPCC970.05	77.8	4.00E-15	COG5051	Ribosomal protein L36E	K02920	8.00E-20	93.2	vcn:VOLCADRAFT_109213	large subunit ribosomal protein L36e	-	-	GO:0005840//ribosome;GO:0009536//plastid
CL1011.Contig1	670	gi|116779058|gb|ABK21121.1|	72.4	5.00E-12	unknown [Picea sitchensis]	--	--	--	--	--	--	--	--	--	--	--	--	--	--	--	--	--	--	-	-	GO:0016020//membrane
CL1011.Contig2	976	--	--	--	--	--	--	--	--	--	--	--	--	--	--	--	--	--	--	--	--	--	--	-	-	-
CL1011.Contig3	723	gi|356559957|ref|XP_003548262.1|	105.1	8.00E-22	PREDICTED: vesicle transport protein SFT2B [Glycine max] >gi|255629641|gb|ACU15168.1| unknown [Glycine max]	--	--	--	--	--	--	--	--	YBL102w	68.9	8.00E-12	COG5102	Membrane protein involved in ER to Golgi transport	--	--	--	--	--	-	-	-
CL1012.Contig1	1271	gi|302806810|ref|XP_002985136.1|	276.6	5.00E-73	hypothetical protein SELMODRAFT_121761 [Selaginella moellendorffii] >gi|300146964|gb|EFJ13630.1| hypothetical protein SELMODRAFT_121761 [Selaginella moellendorffii]	gi|359495928|ref|XM_002272115.2|	61.9	1.00E-06	PREDICTED: Vitis vinifera uncharacterized LOC100242314 (LOC100242314), mRNA	sp|Q9FG93|MNS4_ARATH	251	6.00E-67	Probable alpha-mannosidase I MNS4 OS=Arabidopsis thaliana GN=MNS4 PE=2 SV=1	Rv3876	68.6	2.00E-11	COG0455	ATPases involved in chromosome partitioning	K10085	5.00E-74	276	smo:SELMODRAFT_121761	ER degradation enhancer, mannosidase alpha-like 2	-	-	-
CL1012.Contig2	513	gi|168059717|ref|XP_001781847.1|	98.6	3.00E-20	predicted protein [Physcomitrella patens subsp. patens] >gi|162666654|gb|EDQ53302.1| predicted protein [Physcomitrella patens subsp. patens]	--	--	--	--	sp|Q9FG93|MNS4_ARATH	94.7	2.00E-20	Probable alpha-mannosidase I MNS4 OS=Arabidopsis thaliana GN=MNS4 PE=2 SV=1	--	--	--	--	--	K10085	4.00E-21	98.6	ppp:PHYPADRAFT_171836	ER degradation enhancer, mannosidase alpha-like 2	-	-	-
CL1013.Contig1	3251	gi|225470666|ref|XP_002269299.1|	146.7	1.00E-33	PREDICTED: putative clathrin assembly protein At5g57200 [Vitis vinifera] >gi|296090283|emb|CBI40102.3| unnamed protein product [Vitis vinifera]	gi|21322710|emb|AJ429230.1|	69.9	1.00E-08	Volvox carteri f. nagariensis mRNA for pherophorin-dz1 protein	sp|Q9T0K5|LRX3_ARATH	82.4	4.00E-17	Leucine-rich repeat extensin-like protein 3 OS=Arabidopsis thaliana GN=LRX3 PE=1 SV=1	Rv3876	73.9	2.00E-12	COG0455	ATPases involved in chromosome partitioning	K01115	1.00E-14	80.9	vcn:VOLCADRAFT_99471	phospholipase D [EC:3.1.4.4]	-	-	-
CL1013.Contig2	3044	gi|302851281|ref|XP_002957165.1|	75.5	5.00E-12	hypothetical protein VOLCADRAFT_98215 [Volvox carteri f. nagariensis] >gi|300257572|gb|EFJ41819.1| hypothetical protein VOLCADRAFT_98215 [Volvox carteri f. nagariensis]	gi|242045419|ref|XM_002460536.1|	65.9	2.00E-07	Sorghum bicolor hypothetical protein, mRNA	sp|Q9FPQ6|GP1_CHLRE	81.3	3.00E-15	Vegetative cell wall protein gp1 OS=Chlamydomonas reinhardtii GN=GP1 PE=2 SV=1	CC3494_1	60.5	2.00E-08	COG3637	Opacity protein and related surface antigens	K14306	2.00E-16	86.7	gmx:100781711	nuclear pore complex protein Nup62	-	-	-
CL1013.Contig3	5771	gi|302851281|ref|XP_002957165.1|	56.6	4.00E-06	hypothetical protein VOLCADRAFT_98215 [Volvox carteri f. nagariensis] >gi|300257572|gb|EFJ41819.1| hypothetical protein VOLCADRAFT_98215 [Volvox carteri f. nagariensis]	gi|300681517|emb|FN564434.1|	63.9	2.00E-06	Triticum aestivum chromosome 3B-specific BAC library, contig ctg0954b	sp|Q9T0K5|LRX3_ARATH	94	3.00E-20	Leucine-rich repeat extensin-like protein 3 OS=Arabidopsis thaliana GN=LRX3 PE=1 SV=1	XF0818	96.7	4.00E-19	COG2730	Endoglucanase	K14709	5.00E-17	87.8	vcn:VOLCADRAFT_104214	solute carrier family 39 (zinc transporter), member 1/2/3	-	-	-
CL1014.Contig1	3486	gi|159478162|ref|XP_001697173.1|	711.4	0	26S proteasome regulatory subunit [Chlamydomonas reinhardtii] >gi|158274647|gb|EDP00428.1| 26S proteasome regulatory subunit [Chlamydomonas reinhardtii]	--	--	--	--	sp|Q9FPQ6|GP1_CHLRE	77.8	4.00E-14	Vegetative cell wall protein gp1 OS=Chlamydomonas reinhardtii GN=GP1 PE=2 SV=1	SPBC17D11.07c	565	2.00E-160	COG5116	26S proteasome regulatory complex component	K03032	0	711	cre:CHLREDRAFT_192526	26S proteasome regulatory subunit N2	GO:0030163//protein catabolic process	-	GO:0005886//plasma membrane;GO:0000502//proteasome complex;GO:0005829//cytosol
CL1014.Contig2	2873	gi|159478162|ref|XP_001697173.1|	617.5	3.00E-175	26S proteasome regulatory subunit [Chlamydomonas reinhardtii] >gi|158274647|gb|EDP00428.1| 26S proteasome regulatory subunit [Chlamydomonas reinhardtii]	--	--	--	--	sp|Q9SIV2|RPN1A_ARATH	71.6	2.00E-12	26S proteasome non-ATPase regulatory subunit 2 1A OS=Arabidopsis thaliana GN=RPN1A PE=1 SV=2	SPBC17D11.07c	483	8.00E-136	COG5116	26S proteasome regulatory complex component	K03032	3.00E-176	617	cre:CHLREDRAFT_192526	26S proteasome regulatory subunit N2	GO:0030163//protein catabolic process	-	GO:0005886//plasma membrane;GO:0000502//proteasome complex;GO:0005829//cytosol
CL1015.Contig1	531	gi|53791558|dbj|BAD52680.1|	62.4	3.00E-09	collagen alpha 1 chain precursor -like [Oryza sativa Japonica Group]	--	--	--	--	sp|Q9FPQ6|GP1_CHLRE	52.8	1.00E-07	Vegetative cell wall protein gp1 OS=Chlamydomonas reinhardtii GN=GP1 PE=2 SV=1	Cgl1939	53.1	3.00E-07	COG0532	Translation initiation factor 2 (IF-2; GTPase)	K01115	2.00E-08	57	vcn:VOLCADRAFT_99471	phospholipase D [EC:3.1.4.4]	-	-	-
CL1015.Contig2	561	gi|600118|emb|CAA84230.1|	52	5.00E-06	extensin-like protein [Zea mays] >gi|1096557|prf||2111476A extensin-like domain	--	--	--	--	sp|Q9FPQ6|GP1_CHLRE	58.5	2.00E-09	Vegetative cell wall protein gp1 OS=Chlamydomonas reinhardtii GN=GP1 PE=2 SV=1	Cgl1939	53.5	2.00E-07	COG0532	Translation initiation factor 2 (IF-2; GTPase)	K11086	6.00E-09	58.5	vcn:VOLCADRAFT_107252	small nuclear ribonucleoprotein B and B'	-	-	-
CL1016.Contig1	644	gi|115475832|ref|NP_001061512.1|	107.1	1.00E-22	Os08g0310100 [Oryza sativa Japonica Group] >gi|113623481|dbj|BAF23426.1| Os08g0310100 [Oryza sativa Japonica Group]	--	--	--	--	sp|Q9S8M0|LECT_SOLTU	56.2	1.00E-08	Chitin-binding lectin 1 OS=Solanum tuberosum PE=1 SV=2	SPBC9B6.06	73.2	3.00E-13	COG0200	Ribosomal protein L15	--	--	--	--	--	-	-	GO:0030529//ribonucleoprotein complex;GO:0005739//mitochondrion
CL1016.Contig2	971	gi|307108415|gb|EFN56655.1|	78.6	1.00E-13	hypothetical protein CHLNCDRAFT_144493 [Chlorella variabilis]	--	--	--	--	sp|A3A2W2|CSPLO_ORYSJ	47.8	9.00E-06	CASP-like protein Os02g0134500 OS=Oryza sativa subsp. japonica GN=Os02g0134500 PE=2 SV=2	--	--	--	--	--	--	--	--	--	--	GO:0009987//cellular process	-	GO:0005840//ribosome;GO:0005739//mitochondrion
CL1016.Contig3	673	gi|115475832|ref|NP_001061512.1|	181.4	8.00E-45	Os08g0310100 [Oryza sativa Japonica Group] >gi|113623481|dbj|BAF23426.1| Os08g0310100 [Oryza sativa Japonica Group]	--	--	--	--	sp|P25873|RK15_ARATH	67.4	7.00E-12	50S ribosomal protein L15, chloroplastic OS=Arabidopsis thaliana GN=RPL15 PE=1 SV=2	SPBC9B6.06	129	6.00E-30	COG0200	Ribosomal protein L15	K02876	6.00E-17	85.5	vcn:VOLCADRAFT_109530	large subunit ribosomal protein L15	GO:0009987//cellular process	-	GO:0005840//ribosome;GO:0005739//mitochondrion
CL1017.Contig1	231	--	--	--	--	--	--	--	--	sp|P21997|SSGP_VOLCA	45.8	6.00E-06	Sulfated surface glycoprotein 185 OS=Volvox carteri PE=1 SV=1	--	--	--	--	--	--	--	--	--	--	-	-	-
CL1017.Contig2	403	--	--	--	--	--	--	--	--	sp|P21997|SSGP_VOLCA	45.8	8.00E-06	Sulfated surface glycoprotein 185 OS=Volvox carteri PE=1 SV=1	--	--	--	--	--	--	--	--	--	--	-	-	-
CL1018.Contig1	721	gi|323456752|gb|EGB12618.1|	89	6.00E-17	hypothetical protein AURANDRAFT_70520 [Aureococcus anophagefferens]	--	--	--	--	--	--	--	--	DR2133	48.9	8.00E-06	COG4372	Uncharacterized protein conserved in bacteria with the myosin-like domain	K12393	3.00E-11	66.6	smo:SELMODRAFT_100170	AP-1 complex subunit mu	-	-	-
CL1018.Contig2	785	gi|323456752|gb|EGB12618.1|	90.5	2.00E-17	hypothetical protein AURANDRAFT_70520 [Aureococcus anophagefferens]	--	--	--	--	sp|Q8LPG9|IQD14_ARATH	52	4.00E-07	Protein IQ-DOMAIN 14 OS=Arabidopsis thaliana GN=IQD14 PE=1 SV=1	DR2133	48.9	9.00E-06	COG4372	Uncharacterized protein conserved in bacteria with the myosin-like domain	K12393	4.00E-11	66.6	smo:SELMODRAFT_100170	AP-1 complex subunit mu	-	-	-
CL1019.Contig1	203	gi|348686966|gb|EGZ26780.1|	58.9	2.00E-08	hypothetical protein PHYSODRAFT_467820 [Phytophthora sojae]	--	--	--	--	sp|Q9SJY7|AGP2_ARATH	53.9	2.00E-08	Classical arabinogalactan protein 2 OS=Arabidopsis thaliana GN=AGP2 PE=1 SV=1	all3826	62.8	1.00E-10	COG3409	Putative peptidoglycan-binding domain-containing protein	K12418	8.00E-09	56.6	cre:CHLREDRAFT_32523	fatty acid desaturase (delta-4 desaturase) [EC:1.14.19.-]	-	-	-
CL1019.Contig2	216	gi|323449924|gb|EGB05808.1|	51.2	4.00E-06	hypothetical protein AURANDRAFT_66010 [Aureococcus anophagefferens]	--	--	--	--	sp|Q9SJY7|AGP2_ARATH	53.9	2.00E-08	Classical arabinogalactan protein 2 OS=Arabidopsis thaliana GN=AGP2 PE=1 SV=1	all3826	58.5	3.00E-09	COG3409	Putative peptidoglycan-binding domain-containing protein	K12418	4.00E-08	54.3	cre:CHLREDRAFT_32523	fatty acid desaturase (delta-4 desaturase) [EC:1.14.19.-]	-	-	-
CL102.Contig1	1055	gi|32394616|gb|AAM94006.1|	141.7	1.00E-32	sonic hedgehog protein precursor [Griffithsia japonica]	--	--	--	--	sp|Q6ZCX3|FH6_ORYSJ	55.1	7.00E-08	Formin-like protein 6 OS=Oryza sativa subsp. japonica GN=FH6 PE=2 SV=2	--	--	--	--	--	K14325	1.00E-06	52.4	osa:4325394	RNA-binding protein with serine-rich domain 1	-	-	-
CL102.Contig2	1083	gi|32394616|gb|AAM94006.1|	141.7	1.00E-32	sonic hedgehog protein precursor [Griffithsia japonica]	--	--	--	--	sp|P24152|EXTN_SORBI	63.2	2.00E-10	Extensin OS=Sorghum bicolor GN=HRGP PE=3 SV=1	--	--	--	--	--	K14325	8.00E-09	59.7	osa:4325394	RNA-binding protein with serine-rich domain 1	-	-	-
CL1020.Contig1	411	gi|308805957|ref|XP_003080290.1|	72.8	1.00E-12	unnamed protein product [Ostreococcus tauri] >gi|116058750|emb|CAL54457.1| unnamed protein product [Ostreococcus tauri]	--	--	--	--	sp|Q9FFW5|PERK8_ARATH	63.9	3.00E-11	Proline-rich receptor-like protein kinase PERK8 OS=Arabidopsis thaliana GN=PERK8 PE=1 SV=1	--	--	--	--	--	K14709	6.00E-07	50.8	vcn:VOLCADRAFT_104214	solute carrier family 39 (zinc transporter), member 1/2/3	-	-	GO:0044464//cell part
CL1020.Contig2	369	gi|384246206|gb|EIE19697.1|	68.6	2.00E-11	hypothetical protein COCSUDRAFT_54585 [Coccomyxa subellipsoidea C-169]	--	--	--	--	--	--	--	--	--	--	--	--	--	--	--	--	--	--	-	-	-
CL1021.Contig1	1770	gi|302830109|ref|XP_002946621.1|	601.7	1.00E-170	serine hydroxymethyltransferase [Volvox carteri f. nagariensis] >gi|300268367|gb|EFJ52548.1| serine hydroxymethyltransferase [Volvox carteri f. nagariensis]	gi|32994209|dbj|AK109000.1|	79.8	8.00E-12	Oryza sativa Japonica Group cDNA clone:002-153-G10, full insert sequence	sp|Q9SZJ5|GLYM_ARATH	492	2.00E-139	Serine hydroxymethyltransferase, mitochondrial OS=Arabidopsis thaliana GN=SHM1 PE=1 SV=1	SPAC18G6.04c	456	4.00E-128	COG0112	Glycine/serine hydroxymethyltransferase	K00600	1.00E-171	601	vcn:VOLCADRAFT_72779	glycine hydroxymethyltransferase [EC:2.1.2.1]	GO:0006544//glycine metabolic process;GO:0048229//gametophyte development;GO:0006563//L-serine metabolic process;GO:0046686//response to cadmium ion	GO:0004372//glycine hydroxymethyltransferase activity	GO:0005829//cytosol;GO:0009506//plasmodesma;GO:0005886//plasma membrane
CL1021.Contig2	1560	gi|302830109|ref|XP_002946621.1|	94	6.00E-168	serine hydroxymethyltransferase [Volvox carteri f. nagariensis] >gi|300268367|gb|EFJ52548.1| serine hydroxymethyltransferase [Volvox carteri f. nagariensis]	gi|159487139|ref|XM_001701541.1|	97.6	3.00E-17	Chlamydomonas reinhardtii serine hydroxymethyltransferase 2 (SHMT2) mRNA, complete cds	sp|P34899|GLYM_PEA	347	9.00E-131	Serine hydroxymethyltransferase, mitochondrial OS=Pisum sativum PE=1 SV=1	SPAC18G6.04c	343	1.00E-125	COG0112	Glycine/serine hydroxymethyltransferase	K00600	6.00E-169	401	vcn:VOLCADRAFT_72779	glycine hydroxymethyltransferase [EC:2.1.2.1]	GO:0006544//glycine metabolic process;GO:0010197//polar nucleus fusion;GO:0032259//methylation;GO:0006730//one-carbon metabolic process;GO:0009555//pollen development;GO:0006563//L-serine metabolic process;GO:0046686//response to cadmium ion	GO:0004372//glycine hydroxymethyltransferase activity;GO:0030170//pyridoxal phosphate binding;GO:0008168//methyltransferase activity	GO:0005829//cytosol;GO:0009506//plasmodesma;GO:0005886//plasma membrane
CL1022.Contig1	6687	gi|168019640|ref|XP_001762352.1|	679.9	0	chromatin remodeling complex SWI/SNF protein [Physcomitrella patens subsp. patens] >gi|162686430|gb|EDQ72819.1| chromatin remodeling complex SWI/SNF protein [Physcomitrella patens subsp. patens]	gi|255071818|ref|XM_002499538.1|	85.7	5.00E-13	Micromonas sp. RCC299 chromosome 2 SNF2 super family (MICPUN_56143) mRNA, complete cds	sp|Q6EVK6|BRM_ARATH	484	2.00E-136	ATP-dependent helicase BRM OS=Arabidopsis thaliana GN=BRM PE=1 SV=1	SPAC1250.01_1	674	0	COG0553	Superfamily II DNA/RNA helicases, SNF2 family	K11647	0	851	cme:CMM316C	SWI/SNF-related matrix-associated actin-dependent regulator of chromatin subfamily A member 2/4 [EC:3.6.4.-]	GO:0009414//response to water deprivation;GO:0009651//response to salt stress;GO:0009408//response to heat	GO:0005488//binding	-
CL1022.Contig2	3090	gi|325185489|emb|CCA19972.1|	652.9	0	PREDICTED: similar to SWI/SNFrelated matrixassociated actindependent regulator of chromatin a2 isoform b isoform 10 putative [Albugo laibachii Nc14]	gi|159465628|ref|XM_001690973.1|	83.8	9.00E-13	Chlamydomonas reinhardtii strain CC-503 cw92 mt+	sp|Q6EVK6|BRM_ARATH	479	5.00E-135	ATP-dependent helicase BRM OS=Arabidopsis thaliana GN=BRM PE=1 SV=1	SPAC1250.01_1	669	0	COG0553	Superfamily II DNA/RNA helicases, SNF2 family	K11647	0	823	cme:CMM316C	SWI/SNF-related matrix-associated actin-dependent regulator of chromatin subfamily A member 2/4 [EC:3.6.4.-]	GO:0009414//response to water deprivation;GO:0009651//response to salt stress;GO:0009408//response to heat	GO:0005488//binding	-
CL1023.Contig1	2289	gi|300176010|emb|CBK22227.2|	60.5	1.00E-07	unnamed protein product [Blastocystis hominis]	--	--	--	--	sp|Q9LK03|PERK2_ARATH	81.3	2.00E-15	Proline-rich receptor-like protein kinase PERK2 OS=Arabidopsis thaliana GN=PERK2 PE=2 SV=3	YPO2725	99	3.00E-20	COG3501	Uncharacterized protein conserved in bacteria	K01115	8.00E-12	70.9	vcn:VOLCADRAFT_99471	phospholipase D [EC:3.1.4.4]	-	-	-
CL1023.Contig2	389	gi|257480317|gb|ACV60357.1|	52	2.00E-06	putative proline-rich cell wall protein [Camellia sinensis]	--	--	--	--	--	--	--	--	--	--	--	--	--	--	--	--	--	--	-	-	-
CL1024.Contig1	418	--	--	--	--	--	--	--	--	--	--	--	--	--	--	--	--	--	--	--	--	--	--	-	-	-
CL1024.Contig2	1306	gi|323456752|gb|EGB12618.1|	54.3	4.00E-06	hypothetical protein AURANDRAFT_70520 [Aureococcus anophagefferens]	--	--	--	--	sp|Q9FPQ6|GP1_CHLRE	68.2	1.00E-11	Vegetative cell wall protein gp1 OS=Chlamydomonas reinhardtii GN=GP1 PE=2 SV=1	Cgl1939	59.7	1.00E-08	COG0532	Translation initiation factor 2 (IF-2; GTPase)	K01115	3.00E-09	61.2	vcn:VOLCADRAFT_99471	phospholipase D [EC:3.1.4.4]	-	-	-
CL1025.Contig1	365	--	--	--	--	--	--	--	--	--	--	--	--	--	--	--	--	--	--	--	--	--	--	-	-	-
CL1026.Contig1	1287	gi|299469794|emb|CBN76648.1|	70.1	7.00E-11	conserved unknown protein [Ectocarpus siliculosus]	--	--	--	--	sp|Q9FPQ6|GP1_CHLRE	40	7.00E-06	Vegetative cell wall protein gp1 OS=Chlamydomonas reinhardtii GN=GP1 PE=2 SV=1	--	--	--	--	--	K11323	2.00E-07	55.1	vcn:VOLCADRAFT_121342	histone arginine demethylase JMJD6 [EC:1.14.11.-]	-	-	-
CL1026.Contig2	1767	gi|294464643|gb|ADE77830.1|	98.6	3.00E-19	unknown [Picea sitchensis]	--	--	--	--	sp|O65693|RBFA_ARATH	50.1	4.00E-06	Probable ribosome-binding factor A, chloroplastic OS=Arabidopsis thaliana GN=At4g34730 PE=2 SV=2	BS_rbfA	53.9	9.00E-07	COG0858	Ribosome-binding factor A	K02834	9.00E-08	57	sbi:SORBI_10g002540	ribosome-binding factor A	-	-	GO:0016023//cytoplasmic membrane-bounded vesicle
CL1027.Contig1	1259	gi|91075901|gb|ABE11555.1|	350.5	2.00E-95	cytosolic triosephosphate isomerase [Euglena intermedia]	gi|168274234|dbj|AB127047.1|	87.7	2.00E-14	Porphyra yezoensis mRNA for triosephosphate isomerase, complete cds	sp|P46225|TPIC_SECCE	315	4.00E-86	Triosephosphate isomerase, chloroplastic OS=Secale cereale PE=1 SV=1	SPCC24B10.21	239	6.00E-63	COG0149	Triosephosphate isomerase	K01803	7.00E-86	315	osa:4347691	triosephosphate isomerase (TIM) [EC:5.3.1.1]	GO:0006066//alcohol metabolic process;GO:0044262//cellular carbohydrate metabolic process;GO:0032501//multicellular organismal process	GO:0016853//isomerase activity	GO:0044434
CL1027.Contig2	2012	gi|168274235|dbj|BAG09540.1|	347.1	5.00E-94	triosephosphate isomerase [Pyropia yezoensis]	gi|168274234|dbj|AB127047.1|	432	1.00E-118	Porphyra yezoensis mRNA for triosephosphate isomerase, complete cds	sp|P48492|TPIS_GRAGA	292	4.00E-79	Triosephosphate isomerase, cytosolic (Fragment) OS=Gracilaria gracilis GN=TPI1 PE=3 SV=1	SPCC24B10.21	231	4.00E-60	COG0149	Triosephosphate isomerase	K01803	8.00E-80	296	cme:CMQ172C	triosephosphate isomerase (TIM) [EC:5.3.1.1]	GO:0050896//response to stimulus	GO:0003824//catalytic activity	GO:0043231//intracellular membrane-bounded organelle;GO:0044444//cytoplasmic part
CL1027.Contig3	1263	gi|168274235|dbj|BAG09540.1|	347.1	3.00E-94	triosephosphate isomerase [Pyropia yezoensis]	gi|168274234|dbj|AB127047.1|	432	1.00E-118	Porphyra yezoensis mRNA for triosephosphate isomerase, complete cds	sp|P48492|TPIS_GRAGA	292	2.00E-79	Triosephosphate isomerase, cytosolic (Fragment) OS=Gracilaria gracilis GN=TPI1 PE=3 SV=1	SPCC24B10.21	231	2.00E-60	COG0149	Triosephosphate isomerase	K01803	5.00E-80	296	cme:CMQ172C	triosephosphate isomerase (TIM) [EC:5.3.1.1]	GO:0050896//response to stimulus	GO:0003824//catalytic activity	GO:0043231//intracellular membrane-bounded organelle;GO:0044444//cytoplasmic part
CL1028.Contig1	308	--	--	--	--	gi|147862828|emb|AM457530.2|	58	5.00E-06	Vitis vinifera contig VV78X256924.3, whole genome shotgun sequence	--	--	--	--	--	--	--	--	--	--	--	--	--	--	-	-	-
CL1028.Contig2	234	--	--	--	--	--	--	--	--	--	--	--	--	--	--	--	--	--	--	--	--	--	--	-	-	-
CL1029.Contig1	1643	gi|159466328|ref|XP_001691361.1|	500.7	2.00E-140	serine/threonine protein phosphatase 2A [Chlamydomonas reinhardtii] >gi|158279333|gb|EDP05094.1| serine/threonine protein phosphatase 2A [Chlamydomonas reinhardtii]	gi|255074076|ref|XM_002500667.1|	280	4.00E-72	Micromonas sp. RCC299 chromosome 3 serine/threonine protein phosphatase (MICPUN_57361) mRNA, complete cds	sp|Q9LHE7|FYPP3_ARATH	495	3.00E-140	Phytochrome-associated serine/threonine-protein phosphatase 3 OS=Arabidopsis thaliana GN=FYPP3 PE=1 SV=1	YDL047w	430	4.00E-120	COG0639	Diadenosine tetraphosphatase and related serine/threonine protein phosphatases	K15498	2.00E-141	500	cre:CHLREDRAFT_144867	serine/threonine-protein phosphatase 6 catalytic subunit [EC:3.1.3.16]	GO:0006470//protein amino acid dephosphorylation;GO:0009910//negative regulation of flower development;GO:0009651//response to salt stress;GO:0042742//defense response to bacterium;GO:0046686//response to cadmium ion;GO:0009793//embryonic development ending in seed dormancy	GO:0004674//protein serine/threonine kinase activity;GO:0004722//protein serine/threonine phosphatase activity;GO:0000287//magnesium ion binding;GO:0004427//inorganic diphosphatase activity	GO:0009941//chloroplast envelope;GO:0009579//thylakoid;GO:0009570//chloroplast stroma;GO:0000159//protein phosphatase type 2A complex;GO:0005634//nucleus
CL1029.Contig2	1658	gi|384245601|gb|EIE19094.1|	466.8	3.00E-130	Metallo-dependent phosphatase [Coccomyxa subellipsoidea C-169]	gi|255074076|ref|XM_002500667.1|	157	4.00E-35	Micromonas sp. RCC299 chromosome 3 serine/threonine protein phosphatase (MICPUN_57361) mRNA, complete cds	sp|P48528|PPX2_ARATH	455	3.00E-128	Serine/threonine-protein phosphatase PP-X isozyme 2 OS=Arabidopsis thaliana GN=PPX2 PE=2 SV=2	SPBC26H8.05c	429	5.00E-120	COG0639	Diadenosine tetraphosphatase and related serine/threonine protein phosphatases	K15423	5.00E-131	466	cre:CHLREDRAFT_132486	serine/threonine-protein phosphatase 4 catalytic subunit [EC:3.1.3.16]	-	GO:0016772//transferase activity, transferring phosphorus-containing groups;GO:0004722//protein serine/threonine phosphatase activity	GO:0016020//membrane;GO:0005737//cytoplasm;GO:0005634//nucleus
CL103.Contig1	688	gi|308802099|ref|XP_003078363.1|	73.9	2.00E-12	putative makorin RING finger protein (ISS) [Ostreococcus tauri] >gi|116056815|emb|CAL53104.1| putative makorin RING finger protein (ISS) [Ostreococcus tauri]	--	--	--	--	sp|E0X9N4|C3H69_ARATH	65.9	2.00E-11	Zinc finger CCCH domain-containing protein 69 OS=Arabidopsis thaliana GN=At3g63550 PE=3 SV=1	--	--	--	--	--	K15687	2.00E-13	73.9	ota:Ot03g04530	E3 ubiquitin-protein ligase makorin [EC:6.3.2.19]	-	-	-
CL103.Contig2	613	--	--	--	--	--	--	--	--	--	--	--	--	--	--	--	--	--	--	--	--	--	--	-	-	-
CL103.Contig3	891	gi|307111849|gb|EFN60083.1|	58.2	1.00E-07	hypothetical protein CHLNCDRAFT_18295 [Chlorella variabilis]	--	--	--	--	sp|Q5ZA07|C3H41_ORYSJ	48.1	6.00E-06	E3 ubiquitin-protein ligase makorin OS=Oryza sativa subsp. japonica GN=MKRN PE=2 SV=1	--	--	--	--	--	K15687	4.00E-07	53.5	vcn:VOLCADRAFT_102729	E3 ubiquitin-protein ligase makorin [EC:6.3.2.19]	-	-	-
CL103.Contig4	1926	gi|299116022|emb|CBN76022.1|	115.9	2.00E-24	conserved unknown protein [Ectocarpus siliculosus]	--	--	--	--	sp|Q5ZA07|C3H41_ORYSJ	100	3.00E-21	E3 ubiquitin-protein ligase makorin OS=Oryza sativa subsp. japonica GN=MKRN PE=2 SV=1	Cgl1939	51.6	5.00E-06	COG0532	Translation initiation factor 2 (IF-2; GTPase)	K15687	3.00E-24	112	ota:Ot03g04530	E3 ubiquitin-protein ligase makorin [EC:6.3.2.19]	-	-	-
CL1030.Contig1	2353	gi|168069593|ref|XP_001786506.1|	469.9	7.00E-131	predicted protein [Physcomitrella patens subsp. patens] >gi|162661142|gb|EDQ48682.1| predicted protein [Physcomitrella patens subsp. patens]	--	--	--	--	sp|P13983|EXTN_TOBAC	56.2	3.00E-08	Extensin OS=Nicotiana tabacum GN=HRGPNT3 PE=2 SV=1	BH2223	503	8.00E-142	COG3345	Alpha-galactosidase	K14325	6.00E-06	51.6	aly:ARALYDRAFT_471861	RNA-binding protein with serine-rich domain 1	-	GO:0016787//hydrolase activity	-
CL1030.Contig2	2402	gi|168069593|ref|XP_001786506.1|	471.1	3.00E-131	predicted protein [Physcomitrella patens subsp. patens] >gi|162661142|gb|EDQ48682.1| predicted protein [Physcomitrella patens subsp. patens]	--	--	--	--	sp|P13983|EXTN_TOBAC	56.2	4.00E-08	Extensin OS=Nicotiana tabacum GN=HRGPNT3 PE=2 SV=1	BH2223	504	3.00E-142	COG3345	Alpha-galactosidase	K14325	6.00E-06	51.6	aly:ARALYDRAFT_471861	RNA-binding protein with serine-rich domain 1	-	GO:0016787//hydrolase activity	-
CL1031.Contig1	393	gi|168007655|ref|XP_001756523.1|	67.8	4.00E-11	predicted protein [Physcomitrella patens subsp. patens] >gi|162692119|gb|EDQ78477.1| predicted protein [Physcomitrella patens subsp. patens]	--	--	--	--	sp|O48528|OP163_ARATH	52	1.00E-07	Outer envelope pore protein 16-3, chloroplastic/mitochondrial OS=Arabidopsis thaliana GN=OEP163 PE=1 SV=1	--	--	--	--	--	--	--	--	--	--	-	-	-
CL1031.Contig2	423	gi|168007655|ref|XP_001756523.1|	67.8	4.00E-11	predicted protein [Physcomitrella patens subsp. patens] >gi|162692119|gb|EDQ78477.1| predicted protein [Physcomitrella patens subsp. patens]	--	--	--	--	sp|O48528|OP163_ARATH	52	1.00E-07	Outer envelope pore protein 16-3, chloroplastic/mitochondrial OS=Arabidopsis thaliana GN=OEP163 PE=1 SV=1	--	--	--	--	--	--	--	--	--	--	-	-	-
CL1032.Contig1	857	--	--	--	--	--	--	--	--	--	--	--	--	--	--	--	--	--	--	--	--	--	--	-	-	-
CL1032.Contig2	468	--	--	--	--	--	--	--	--	--	--	--	--	--	--	--	--	--	--	--	--	--	--	-	-	-
CL1033.Contig1	1589	gi|298708772|emb|CBJ30733.1|	89	2.00E-16	conserved unknown protein [Ectocarpus siliculosus]	--	--	--	--	sp|Q6ZCX3|FH6_ORYSJ	48.9	8.00E-06	Formin-like protein 6 OS=Oryza sativa subsp. japonica GN=FH6 PE=2 SV=2	DR2133	55.8	2.00E-07	COG4372	Uncharacterized protein conserved in bacteria with the myosin-like domain	K10903	8.00E-19	93.6	cme:CMO258C	HUS1 checkpoint protein	-	-	-
CL1033.Contig2	1646	gi|323454001|gb|EGB09872.1|	69.3	1.00E-10	hypothetical protein AURANDRAFT_71291, partial [Aureococcus anophagefferens]	--	--	--	--	--	--	--	--	DR2133	55.8	2.00E-07	COG4372	Uncharacterized protein conserved in bacteria with the myosin-like domain	K10903	1.00E-14	80.1	cme:CMO258C	HUS1 checkpoint protein	-	-	-
CL1034.Contig1	712	--	--	--	--	--	--	--	--	--	--	--	--	--	--	--	--	--	--	--	--	--	--	-	-	-
CL1034.Contig2	692	--	--	--	--	--	--	--	--	--	--	--	--	--	--	--	--	--	--	--	--	--	--	-	-	-
CL1035.Contig1	325	gi|357144378|ref|XP_003573271.1|	53.1	1.00E-06	PREDICTED: uncharacterized protein LOC100829209 [Brachypodium distachyon]	--	--	--	--	sp|Q84ZL0|FH5_ORYSJ	52.8	5.00E-08	Formin-like protein 5 OS=Oryza sativa subsp. japonica GN=FH5 PE=2 SV=2	--	--	--	--	--	K14563	5.00E-06	47.4	zma:100282167	rRNA 2'-O-methyltransferase fibrillarin [EC:2.1.1.-]	-	-	-
CL1036.Contig1	1250	gi|307110044|gb|EFN58281.1|	60.8	4.00E-08	expressed protein, partial [Chlorella variabilis]	--	--	--	--	--	--	--	--	--	--	--	--	--	K14325	9.00E-07	53.1	sbi:SORBI_03g046480	RNA-binding protein with serine-rich domain 1	-	-	-
CL1036.Contig2	1130	gi|307110044|gb|EFN58281.1|	55.8	1.00E-06	expressed protein, partial [Chlorella variabilis]	--	--	--	--	--	--	--	--	--	--	--	--	--	K14325	8.00E-07	53.1	sbi:SORBI_03g046480	RNA-binding protein with serine-rich domain 1	-	-	-
CL1036.Contig3	1017	gi|159487004|ref|XP_001701526.1|	53.9	4.00E-06	glyoxal or galactose oxidase [Chlamydomonas reinhardtii] >gi|158271587|gb|EDO97403.1| glyoxal or galactose oxidase [Chlamydomonas reinhardtii]	--	--	--	--	sp|Q9FPQ6|GP1_CHLRE	81.3	8.00E-16	Vegetative cell wall protein gp1 OS=Chlamydomonas reinhardtii GN=GP1 PE=2 SV=1	Rv3876	55.5	1.00E-07	COG0455	ATPases involved in chromosome partitioning	K01115	1.00E-13	75.5	vcn:VOLCADRAFT_99471	phospholipase D [EC:3.1.4.4]	-	-	-
CL1037.Contig1	3533	gi|222615823|gb|EEE51955.1|	177.9	8.00E-43	hypothetical protein OsJ_33603 [Oryza sativa Japonica Group]	--	--	--	--	sp|Q6L5F7|MPK17_ORYSJ	184	2.00E-46	Mitogen-activated protein kinase 17 OS=Oryza sativa subsp. japonica GN=MPK17 PE=2 SV=2	YBL016w	131	7.00E-30	COG0515	Serine/threonine protein kinase	K00924	7.00E-42	171	ath:AT2G01450	[EC:2.7.1.-]	-	GO:0016740//transferase activity	-
CL1037.Contig2	276	--	--	--	--	--	--	--	--	--	--	--	--	--	--	--	--	--	--	--	--	--	--	-	-	-
CL1038.Contig1	1321	gi|298711054|emb|CBJ26449.1|	128.6	1.00E-28	conserved hypothetical protein [Ectocarpus siliculosus]	--	--	--	--	sp|Q9SN46|LRX5_ARATH	48.5	8.00E-06	Leucine-rich repeat extensin-like protein 5 OS=Arabidopsis thaliana GN=LRX5 PE=2 SV=2	--	--	--	--	--	K14325	5.00E-06	50.8	bdi:100845778	RNA-binding protein with serine-rich domain 1	-	-	-
CL1038.Contig2	1081	gi|298711054|emb|CBJ26449.1|	115.9	9.00E-25	conserved hypothetical protein [Ectocarpus siliculosus]	--	--	--	--	sp|Q9SN46|LRX5_ARATH	48.5	6.00E-06	Leucine-rich repeat extensin-like protein 5 OS=Arabidopsis thaliana GN=LRX5 PE=2 SV=2	--	--	--	--	--	K14325	4.00E-06	50.8	bdi:100845778	RNA-binding protein with serine-rich domain 1	-	-	-
CL1039.Contig1	670	gi|302843806|ref|XP_002953444.1|	77.4	1.00E-13	hypothetical protein VOLCADRAFT_63715 [Volvox carteri f. nagariensis] >gi|300261203|gb|EFJ45417.1| hypothetical protein VOLCADRAFT_63715 [Volvox carteri f. nagariensis]	gi|302840422|ref|XM_002951721.1|	61.9	7.00E-07	Volvox carteri f. nagariensis hypothetical protein, mRNA	sp|Q688R1|MTP1_ORYSJ	69.7	1.00E-12	Metal tolerance protein 1 OS=Oryza sativa subsp. japonica GN=MTP1 PE=2 SV=1	PM0926	81.6	1.00E-15	COG4531	ABC-type Zn2+ transport system, periplasmic component/surface adhesin	K14689	3.00E-25	113	vcn:VOLCADRAFT_63715	solute carrier family 30 (zinc transporter), member 2	-	-	-
CL1039.Contig2	709	gi|302843806|ref|XP_002953444.1|	125.9	4.00E-28	hypothetical protein VOLCADRAFT_63715 [Volvox carteri f. nagariensis] >gi|300261203|gb|EFJ45417.1| hypothetical protein VOLCADRAFT_63715 [Volvox carteri f. nagariensis]	gi|302840422|ref|XM_002951721.1|	61.9	8.00E-07	Volvox carteri f. nagariensis hypothetical protein, mRNA	sp|Q688R1|MTP1_ORYSJ	75.1	3.00E-14	Metal tolerance protein 1 OS=Oryza sativa subsp. japonica GN=MTP1 PE=2 SV=1	PM0926	91.7	1.00E-18	COG4531	ABC-type Zn2+ transport system, periplasmic component/surface adhesin	K14689	5.00E-29	125	vcn:VOLCADRAFT_63715	solute carrier family 30 (zinc transporter), member 2	-	GO:0005488//binding;GO:0003824//catalytic activity	-
CL104.Contig1	272	--	--	--	--	--	--	--	--	--	--	--	--	--	--	--	--	--	--	--	--	--	--	-	-	-
CL104.Contig2	271	--	--	--	--	--	--	--	--	--	--	--	--	--	--	--	--	--	--	--	--	--	--	-	-	-
CL1040.Contig1	595	gi|307105362|gb|EFN53612.1|	187.2	1.00E-46	hypothetical protein CHLNCDRAFT_25754 [Chlorella variabilis]	--	--	--	--	sp|Q7XT07|DUS3L_ORYSJ	184	2.00E-47	tRNA-dihydrouridine(47) synthase [NAD(P)(+)]-like OS=Oryza sativa subsp. japonica GN=Os04g0117600 PE=2 SV=2	YLR401c_2	132	3.00E-31	COG0042	tRNA-dihydrouridine synthase	K05544	1.00E-47	187	vvi:100262408	tRNA-dihydrouridine synthase 3 [EC:1.3.1.89]	GO:0008152//metabolic process	GO:0005488//binding;GO:0016491//oxidoreductase activity	GO:0005773//vacuole;GO:0005829//cytosol;GO:0009536//plastid
CL1040.Contig2	1144	gi|302769496|ref|XP_002968167.1|	227.6	2.00E-58	hypothetical protein SELMODRAFT_89139 [Selaginella moellendorffii] >gi|300163811|gb|EFJ30421.1| hypothetical protein SELMODRAFT_89139 [Selaginella moellendorffii]	--	--	--	--	sp|Q7XT07|DUS3L_ORYSJ	226	2.00E-59	tRNA-dihydrouridine(47) synthase [NAD(P)(+)]-like OS=Oryza sativa subsp. japonica GN=Os04g0117600 PE=2 SV=2	YLR401c_2	159	9.00E-39	COG0042	tRNA-dihydrouridine synthase	K05544	3.00E-60	230	smo:SELMODRAFT_89139	tRNA-dihydrouridine synthase 3 [EC:1.3.1.89]	GO:0008152//metabolic process	GO:0005488//binding;GO:0016491//oxidoreductase activity	GO:0005773//vacuole;GO:0005829//cytosol;GO:0009536//plastid
CL1041.Contig1	440	--	--	--	--	--	--	--	--	--	--	--	--	--	--	--	--	--	--	--	--	--	--	-	-	-
CL1041.Contig2	380	--	--	--	--	--	--	--	--	--	--	--	--	--	--	--	--	--	--	--	--	--	--	-	-	-
CL1042.Contig1	533	gi|60678627|gb|AAX33674.1|	54.7	7.00E-07	plus agglutinin [Chlamydomonas incerta]	--	--	--	--	--	--	--	--	--	--	--	--	--	--	--	--	--	--	-	-	-
CL1042.Contig2	462	--	--	--	--	--	--	--	--	--	--	--	--	--	--	--	--	--	--	--	--	--	--	-	-	-
CL1043.Contig1	629	gi|323456752|gb|EGB12618.1|	53.1	3.00E-06	hypothetical protein AURANDRAFT_70520 [Aureococcus anophagefferens]	--	--	--	--	sp|A3AB67|FH16_ORYSJ	58.9	2.00E-09	Formin-like protein 16 OS=Oryza sativa subsp. japonica GN=FH16 PE=2 SV=1	Rv2839c	56.6	3.00E-08	COG0532	Translation initiation factor 2 (IF-2; GTPase)	K14709	4.00E-07	52.8	vcn:VOLCADRAFT_104214	solute carrier family 39 (zinc transporter), member 1/2/3	-	-	-
CL1043.Contig2	946	gi|125604346|gb|EAZ43671.1|	63.2	6.00E-09	hypothetical protein OsJ_28297 [Oryza sativa Japonica Group]	--	--	--	--	sp|P14918|EXTN_MAIZE	55.8	3.00E-08	Extensin OS=Zea mays GN=HRGP PE=2 SV=1	Cgl1939	51.6	2.00E-06	COG0532	Translation initiation factor 2 (IF-2; GTPase)	K00850	7.00E-06	49.7	osa:4336113	6-phosphofructokinase [EC:2.7.1.11]	-	-	GO:0044464//cell part
CL1044.Contig1	2106	gi|302853456|ref|XP_002958243.1|	54.3	8.00E-06	hypothetical protein VOLCADRAFT_121694 [Volvox carteri f. nagariensis] >gi|300256431|gb|EFJ40697.1| hypothetical protein VOLCADRAFT_121694 [Volvox carteri f. nagariensis]	gi|226521138|gb|CP001332.1|	63.9	6.00E-07	Micromonas sp. RCC299 chromosome 14, complete sequence	sp|Q84ZL0|FH5_ORYSJ	116	4.00E-26	Formin-like protein 5 OS=Oryza sativa subsp. japonica GN=FH5 PE=2 SV=2	Rv3876	66.2	2.00E-10	COG0455	ATPases involved in chromosome partitioning	K01115	3.00E-14	79	vcn:VOLCADRAFT_99471	phospholipase D [EC:3.1.4.4]	-	-	-
CL1045.Contig1	953	gi|168061841|ref|XP_001782894.1|	58.5	1.00E-07	predicted protein [Physcomitrella patens subsp. patens] >gi|162665616|gb|EDQ52294.1| predicted protein [Physcomitrella patens subsp. patens]	gi|32329487|gb|AF483855.1|	75.8	7.00E-11	Phaseolus vulgaris clone T1 microsatellite sequence	sp|Q9FPQ6|GP1_CHLRE	50.8	2.00E-11	Vegetative cell wall protein gp1 OS=Chlamydomonas reinhardtii GN=GP1 PE=2 SV=1	Cgl1939	59.3	9.00E-09	COG0532	Translation initiation factor 2 (IF-2; GTPase)	K01115	1.00E-10	54.7	vcn:VOLCADRAFT_99471	phospholipase D [EC:3.1.4.4]	-	-	-
CL1045.Contig2	1092	gi|255087436|ref|XP_002505641.1|	147.9	2.00E-34	ATP-binding cassette superfamily [Micromonas sp. RCC299] >gi|226520911|gb|ACO66899.1| ATP-binding cassette superfamily [Micromonas sp. RCC299]	--	--	--	--	sp|Q9M0M2|AB9B_ARATH	136	2.00E-32	ABC transporter B family member 9 OS=Arabidopsis thaliana GN=ABCB9 PE=2 SV=2	SMb20813	132	1.00E-30	COG1132	ABC-type multidrug transport system, ATPase and permease components	K05658	2.00E-32	137	gmx:100792531	ATP-binding cassette, subfamily B (MDR/TAP), member 1	-	GO:0016887//ATPase activity	GO:0016023//cytoplasmic membrane-bounded vesicle;GO:0016020//membrane
CL1045.Contig3	559	gi|168061841|ref|XP_001782894.1|	71.6	6.00E-12	predicted protein [Physcomitrella patens subsp. patens] >gi|162665616|gb|EDQ52294.1| predicted protein [Physcomitrella patens subsp. patens]	gi|325196809|emb|FR827597.1|	77.8	1.00E-11	Albugo laibachii Nc14, genomic contig CONTIG_4764_NC14_v4_171_1148 >gi|328798294|emb|FR836183.1| Albugo laibachii Alem1, genomic contig CONTIG_4764_Em1_cons_v4_171_1148_1	sp|Q9FPQ6|GP1_CHLRE	66.2	1.00E-11	Vegetative cell wall protein gp1 OS=Chlamydomonas reinhardtii GN=GP1 PE=2 SV=1	Rv3876	49.7	3.00E-06	COG0455	ATPases involved in chromosome partitioning	K01115	2.00E-13	73.2	vcn:VOLCADRAFT_99471	phospholipase D [EC:3.1.4.4]	-	-	-
CL1046.Contig1	421	gi|348682226|gb|EGZ22042.1|	106.3	1.00E-22	hypothetical protein PHYSODRAFT_345787 [Phytophthora sojae]	--	--	--	--	sp|Q84WW2|6PGL5_ARATH	89.4	7.00E-19	Probable 6-phosphogluconolactonase 5, chloroplastic OS=Arabidopsis thaliana GN=EMB2024 PE=2 SV=1	SPCC16C4.10	97.1	9.00E-21	COG0363	6-phosphogluconolactonase/Glucosamine-6-phosphate isomerase/deaminase	K01057	2.00E-21	99.4	vcn:VOLCADRAFT_82562	6-phosphogluconolactonase [EC:3.1.1.31]	GO:0002229//defense response to oomycetes;GO:0071461;GO:0042742//defense response to bacterium	GO:0017057//6-phosphogluconolactonase activity	GO:0005777//peroxisome;GO:0009570//chloroplast stroma
CL1046.Contig2	463	gi|348682226|gb|EGZ22042.1|	104.8	4.00E-22	hypothetical protein PHYSODRAFT_345787 [Phytophthora sojae]	--	--	--	--	sp|Q84WW2|6PGL5_ARATH	87.8	2.00E-18	Probable 6-phosphogluconolactonase 5, chloroplastic OS=Arabidopsis thaliana GN=EMB2024 PE=2 SV=1	SPCC16C4.10	90.9	8.00E-19	COG0363	6-phosphogluconolactonase/Glucosamine-6-phosphate isomerase/deaminase	K01057	8.00E-21	97.4	vcn:VOLCADRAFT_82562	6-phosphogluconolactonase [EC:3.1.1.31]	GO:0002229//defense response to oomycetes;GO:0071461;GO:0042742//defense response to bacterium	GO:0017057//6-phosphogluconolactonase activity	GO:0005777//peroxisome;GO:0009570//chloroplast stroma
CL1047.Contig1	1384	gi|299117295|emb|CBN75255.1|	66.6	9.00E-10	conserved unknown protein [Ectocarpus siliculosus]	--	--	--	--	sp|Q84ZL0|FH5_ORYSJ	86.3	4.00E-17	Formin-like protein 5 OS=Oryza sativa subsp. japonica GN=FH5 PE=2 SV=2	Cgl1939	71.2	4.00E-12	COG0532	Translation initiation factor 2 (IF-2; GTPase)	K12580	1.00E-17	89.7	vcn:VOLCADRAFT_92540	CCR4-NOT transcription complex subunit 3	-	-	-
CL1047.Contig2	976	gi|299117295|emb|CBN75255.1|	54.7	2.00E-06	conserved unknown protein [Ectocarpus siliculosus]	gi|159475568|ref|XM_001695839.1|	73.8	3.00E-10	Chlamydomonas reinhardtii strain CC-503 cw92 mt+	sp|Q84ZL0|FH5_ORYSJ	82.8	3.00E-16	Formin-like protein 5 OS=Oryza sativa subsp. japonica GN=FH5 PE=2 SV=2	Cgl1939	63.5	5.00E-10	COG0532	Translation initiation factor 2 (IF-2; GTPase)	K12580	5.00E-14	76.6	vcn:VOLCADRAFT_92540	CCR4-NOT transcription complex subunit 3	-	-	-
CL1047.Contig3	808	gi|307110749|gb|EFN58984.1|	52.4	8.00E-06	hypothetical protein CHLNCDRAFT_137606 [Chlorella variabilis]	--	--	--	--	sp|Q9FLQ7|FH20_ARATH	70.5	1.00E-12	Formin-like protein 20 OS=Arabidopsis thaliana GN=FH20 PE=2 SV=3	Cgl1939	67	4.00E-11	COG0532	Translation initiation factor 2 (IF-2; GTPase)	K12580	2.00E-10	64.3	vcn:VOLCADRAFT_92540	CCR4-NOT transcription complex subunit 3	-	-	-
CL1048.Contig1	2245	gi|134035977|gb|ABO47821.1|	211.5	4.00E-53	unknown [Symbiodinium sp. clade C3]	gi|226524189|gb|CP001577.1|	60	1.00E-05	Micromonas sp. RCC299 chromosome 12, complete sequence	--	--	--	--	CC1290	112	4.00E-24	COG4337	Uncharacterized protein conserved in bacteria	K14325	1.00E-06	53.5	osa:4337561	RNA-binding protein with serine-rich domain 1	-	-	-
CL1048.Contig2	219	--	--	--	--	--	--	--	--	--	--	--	--	--	--	--	--	--	--	--	--	--	--	-	-	-
CL1049.Contig1	6405	gi|209977652|gb|ACJ04334.1|	398.7	5.00E-109	ubiquitin specific protease 12 [Nicotiana tabacum]	gi|303275471|ref|XM_003056984.1|	65.9	4.00E-07	Micromonas pusilla CCMP1545 bromodomain-containing protein, mRNA	sp|Q84WU2|UBP13_ARATH	372	1.00E-102	Ubiquitin carboxyl-terminal hydrolase 13 OS=Arabidopsis thaliana GN=UBP13 PE=1 SV=1	YMR304w	289	4.00E-77	COG5077	Ubiquitin carboxyl-terminal hydrolase	K11838	1.00E-108	394	cme:CMR384C	ubiquitin carboxyl-terminal hydrolase 7 [EC:3.1.2.15]	-	-	-
CL1049.Contig2	6810	gi|209977652|gb|ACJ04334.1|	401.7	7.00E-110	ubiquitin specific protease 12 [Nicotiana tabacum]	--	--	--	--	sp|Q84WU2|UBP13_ARATH	375	2.00E-103	Ubiquitin carboxyl-terminal hydrolase 13 OS=Arabidopsis thaliana GN=UBP13 PE=1 SV=1	YMR304w	289	4.00E-77	COG5077	Ubiquitin carboxyl-terminal hydrolase	K11838	1.00E-108	394	cme:CMR384C	ubiquitin carboxyl-terminal hydrolase 7 [EC:3.1.2.15]	-	-	-
CL105.Contig1	1756	gi|168007963|ref|XP_001756677.1|	526.2	5.00E-148	predicted protein [Physcomitrella patens subsp. patens] >gi|162692273|gb|EDQ78631.1| predicted protein [Physcomitrella patens subsp. patens]	--	--	--	--	sp|Q9C952|CPSF3_ARATH	502	2.00E-142	Cleavage and polyadenylation specificity factor subunit 3-I OS=Arabidopsis thaliana GN=CPSF73-I PE=1 SV=1	SPAC17G6.16c_1	468	2.00E-131	COG1236	Predicted exonuclease of the beta-lactamase fold involved in RNA processing	K14403	5.00E-149	526	ppp:PHYPADRAFT_177452	cleavage and polyadenylation specificity factor subunit 3 [EC:3.1.27.-]	GO:0006378//mRNA polyadenylation	GO:0005515//protein binding	GO:0005847//mRNA cleavage and polyadenylation specificity factor complex
CL105.Contig2	2085	gi|168007963|ref|XP_001756677.1|	636	0	predicted protein [Physcomitrella patens subsp. patens] >gi|162692273|gb|EDQ78631.1| predicted protein [Physcomitrella patens subsp. patens]	--	--	--	--	sp|Q9C952|CPSF3_ARATH	617	6.00E-177	Cleavage and polyadenylation specificity factor subunit 3-I OS=Arabidopsis thaliana GN=CPSF73-I PE=1 SV=1	SPAC17G6.16c_1	571	2.00E-162	COG1236	Predicted exonuclease of the beta-lactamase fold involved in RNA processing	K14403	0	635	ppp:PHYPADRAFT_177452	cleavage and polyadenylation specificity factor subunit 3 [EC:3.1.27.-]	GO:0006378//mRNA polyadenylation	GO:0005515//protein binding	GO:0005847//mRNA cleavage and polyadenylation specificity factor complex
CL105.Contig3	1869	gi|302808975|ref|XP_002986181.1|	641.3	0	hypothetical protein SELMODRAFT_234972 [Selaginella moellendorffii] >gi|300146040|gb|EFJ12712.1| hypothetical protein SELMODRAFT_234972 [Selaginella moellendorffii]	--	--	--	--	sp|Q9C952|CPSF3_ARATH	619	1.00E-177	Cleavage and polyadenylation specificity factor subunit 3-I OS=Arabidopsis thaliana GN=CPSF73-I PE=1 SV=1	SPAC17G6.16c_1	575	7.00E-164	COG1236	Predicted exonuclease of the beta-lactamase fold involved in RNA processing	K14403	0	641	smo:SELMODRAFT_234972	cleavage and polyadenylation specificity factor subunit 3 [EC:3.1.27.-]	GO:0006378//mRNA polyadenylation	GO:0005515//protein binding	GO:0005847//mRNA cleavage and polyadenylation specificity factor complex
CL1050.Contig1	694	gi|224090729|ref|XP_002309068.1|	113.2	3.00E-24	predicted protein [Populus trichocarpa] >gi|222855044|gb|EEE92591.1| predicted protein [Populus trichocarpa]	--	--	--	--	sp|Q93VV0|ZDHC6_ARATH	102	2.00E-22	Probable S-acyltransferase At3g09320 OS=Arabidopsis thaliana GN=At3g09320 PE=2 SV=1	ECU04g0260	75.1	1.00E-13	COG5273	Uncharacterized protein containing DHHC-type Zn finger	K14423	1.00E-12	71.6	aly:ARALYDRAFT_329352	4,4-dimethyl-9beta,19-cyclopropylsterol-4alpha-methyl oxidase [EC:1.14.13.72]	-	-	-
CL1050.Contig2	800	gi|224090729|ref|XP_002309068.1|	85.5	8.00E-16	predicted protein [Populus trichocarpa] >gi|222855044|gb|EEE92591.1| predicted protein [Populus trichocarpa]	--	--	--	--	sp|Q93VV0|ZDHC6_ARATH	75.1	4.00E-14	Probable S-acyltransferase At3g09320 OS=Arabidopsis thaliana GN=At3g09320 PE=2 SV=1	ML1556	54.7	2.00E-07	COG0532	Translation initiation factor 2 (IF-2; GTPase)	K14325	1.00E-07	55.5	aly:ARALYDRAFT_471861	RNA-binding protein with serine-rich domain 1	-	-	-
CL1051.Contig1	351	gi|21992|emb|CAA46283.1|	35.4	2.00E-07	extensin [Volvox carteri]	--	--	--	--	sp|Q9FLQ7|FH20_ARATH	37	2.00E-08	Formin-like protein 20 OS=Arabidopsis thaliana GN=FH20 PE=2 SV=3	--	--	--	--	--	K12826	4.00E-07	35.4	zma:100273898	splicing factor 3A subunit 2	-	-	-
CL1052.Contig1	458	--	--	--	--	--	--	--	--	--	--	--	--	--	--	--	--	--	--	--	--	--	--	-	-	-
CL1053.Contig1	551	--	--	--	--	--	--	--	--	--	--	--	--	--	--	--	--	--	--	--	--	--	--	-	-	-
CL1053.Contig2	360	gi|145341836|ref|XP_001416009.1|	63.2	1.00E-09	predicted protein [Ostreococcus lucimarinus CCE9901] >gi|144576232|gb|ABO94301.1| predicted protein [Ostreococcus lucimarinus CCE9901]	--	--	--	--	--	--	--	--	--	--	--	--	--	K14325	4.00E-08	54.3	osa:4325394	RNA-binding protein with serine-rich domain 1	-	-	-
CL1054.Contig1	733	--	--	--	--	--	--	--	--	--	--	--	--	--	--	--	--	--	--	--	--	--	--	-	-	-
CL1054.Contig2	972	--	--	--	--	--	--	--	--	--	--	--	--	--	--	--	--	--	--	--	--	--	--	-	-	-
CL1055.Contig1	272	--	--	--	--	--	--	--	--	--	--	--	--	--	--	--	--	--	--	--	--	--	--	-	-	-
CL1055.Contig2	250	--	--	--	--	--	--	--	--	--	--	--	--	--	--	--	--	--	--	--	--	--	--	-	-	-
CL1056.Contig1	814	gi|348680339|gb|EGZ20155.1|	89.7	4.00E-17	hypothetical protein PHYSODRAFT_496342 [Phytophthora sojae]	--	--	--	--	sp|Q9LEY9|NHP2_ARATH	78.6	4.00E-15	H/ACA ribonucleoprotein complex subunit 2-like protein OS=Arabidopsis thaliana GN=At5g08180 PE=1 SV=1	YDL208w	86.7	4.00E-17	COG1358	Ribosomal protein HS6-type (S12/L30/L7a)	K11129	4.00E-16	83.2	sbi:SORBI_04g029160	H/ACA ribonucleoprotein complex subunit 2	GO:0042254//ribosome biogenesis	GO:0003723//RNA binding	GO:0005730//nucleolus;GO:0005840//ribosome
CL1056.Contig2	1537	gi|348670341|gb|EGZ10163.1|	230.7	4.00E-59	hypothetical protein PHYSODRAFT_355843 [Phytophthora sojae]	gi|110811631|gb|DQ831150.1|	85.7	1.00E-13	Porphyra haitanensis clone PH-2 microsatellite sequence	sp|Q94A97|UBC35_ARATH	226	3.00E-59	Ubiquitin-conjugating enzyme E2 35 OS=Arabidopsis thaliana GN=UBC35 PE=1 SV=1	YDR092w	231	3.00E-60	COG5078	Ubiquitin-protein ligase	K10580	3.00E-59	228	vcn:VOLCADRAFT_84644	ubiquitin-conjugating enzyme E2 N [EC:6.3.2.19]	GO:0006301//postreplication repair;GO:0006511//ubiquitin-dependent protein catabolic process;GO:0010053//root epidermal cell differentiation;GO:0010039//response to iron ion;GO:0016579//protein deubiquitination;GO:0046686//response to cadmium ion	GO:0004842//ubiquitin-protein ligase activity;GO:0005524//ATP binding;GO:0005515//protein binding	GO:0031372//UBC13-MMS2 complex;GO:0005886//plasma membrane
CL1056.Contig3	1811	gi|348670341|gb|EGZ10163.1|	230.7	5.00E-59	hypothetical protein PHYSODRAFT_355843 [Phytophthora sojae]	gi|110811631|gb|DQ831150.1|	89.7	9.00E-15	Porphyra haitanensis clone PH-2 microsatellite sequence	sp|Q94A97|UBC35_ARATH	226	4.00E-59	Ubiquitin-conjugating enzyme E2 35 OS=Arabidopsis thaliana GN=UBC35 PE=1 SV=1	YDR092w	231	3.00E-60	COG5078	Ubiquitin-protein ligase	K10580	3.00E-59	228	vcn:VOLCADRAFT_84644	ubiquitin-conjugating enzyme E2 N [EC:6.3.2.19]	GO:0006301//postreplication repair;GO:0006511//ubiquitin-dependent protein catabolic process;GO:0010053//root epidermal cell differentiation;GO:0010039//response to iron ion;GO:0016579//protein deubiquitination;GO:0046686//response to cadmium ion	GO:0004842//ubiquitin-protein ligase activity;GO:0005524//ATP binding;GO:0005515//protein binding	GO:0031372//UBC13-MMS2 complex;GO:0005886//plasma membrane
CL1056.Contig4	990	gi|348670341|gb|EGZ10163.1|	230.7	2.00E-59	hypothetical protein PHYSODRAFT_355843 [Phytophthora sojae]	gi|110811631|gb|DQ831150.1|	89.7	5.00E-15	Porphyra haitanensis clone PH-2 microsatellite sequence	sp|Q94A97|UBC35_ARATH	226	2.00E-59	Ubiquitin-conjugating enzyme E2 35 OS=Arabidopsis thaliana GN=UBC35 PE=1 SV=1	YDR092w	231	1.00E-60	COG5078	Ubiquitin-protein ligase	K10580	1.00E-59	228	vcn:VOLCADRAFT_84644	ubiquitin-conjugating enzyme E2 N [EC:6.3.2.19]	GO:0006301//postreplication repair;GO:0006511//ubiquitin-dependent protein catabolic process;GO:0010053//root epidermal cell differentiation;GO:0010039//response to iron ion;GO:0016579//protein deubiquitination;GO:0046686//response to cadmium ion	GO:0004842//ubiquitin-protein ligase activity;GO:0005524//ATP binding;GO:0005515//protein binding	GO:0031372//UBC13-MMS2 complex;GO:0005886//plasma membrane
CL1057.Contig1	495	gi|323445462|gb|EGB02058.1|	51.2	6.00E-06	expressed protein [Aureococcus anophagefferens]	--	--	--	--	sp|Q9FPQ6|GP1_CHLRE	61.6	2.00E-10	Vegetative cell wall protein gp1 OS=Chlamydomonas reinhardtii GN=GP1 PE=2 SV=1	all3826	52	5.00E-07	COG3409	Putative peptidoglycan-binding domain-containing protein	K12418	6.00E-11	64.7	cre:CHLREDRAFT_32523	fatty acid desaturase (delta-4 desaturase) [EC:1.14.19.-]	GO:0044238//primary metabolic process	GO:0046872//metal ion binding	-
CL1057.Contig2	520	gi|298709355|emb|CBJ31289.1|	64.7	6.00E-10	EsV-1-166 [Ectocarpus siliculosus]	--	--	--	--	sp|A7XQ02|MLX56_MORAL	49.3	1.00E-06	Mulatexin OS=Morus alba PE=1 SV=2	--	--	--	--	--	K01051	4.00E-07	52.4	gmx:100776781	pectinesterase [EC:3.1.1.11]	-	-	-
CL1058.Contig1	2393	gi|194477302|ref|YP_002049481.1|	367.9	3.00E-100	RNA polymerase sigma factor [Paulinella chromatophora] >gi|171192309|gb|ACB43271.1| RNA polymerase sigma factor [Paulinella chromatophora]	gi|226516458|gb|CP001325.1|	97.6	5.00E-17	Micromonas sp. RCC299 chromosome 4, complete sequence	--	--	--	--	all5263	383	7.00E-106	COG0568	DNA-directed RNA polymerase, sigma subunit (sigma70/sigma32)	K03086	3.00E-86	318	ota:Ot06g01190	RNA polymerase primary sigma factor	GO:0006351//transcription, DNA-dependent	-	GO:0009536//plastid
CL1058.Contig2	2387	gi|194477302|ref|YP_002049481.1|	363.6	7.00E-99	RNA polymerase sigma factor [Paulinella chromatophora] >gi|171192309|gb|ACB43271.1| RNA polymerase sigma factor [Paulinella chromatophora]	gi|226516458|gb|CP001325.1|	97.6	5.00E-17	Micromonas sp. RCC299 chromosome 4, complete sequence	sp|Q9FPQ6|GP1_CHLRE	59.3	9.00E-09	Vegetative cell wall protein gp1 OS=Chlamydomonas reinhardtii GN=GP1 PE=2 SV=1	all5263	384	5.00E-106	COG0568	DNA-directed RNA polymerase, sigma subunit (sigma70/sigma32)	K03086	3.00E-88	324	ota:Ot06g01190	RNA polymerase primary sigma factor	GO:0006351//transcription, DNA-dependent	-	GO:0009536//plastid
CL1058.Contig3	2514	gi|194477302|ref|YP_002049481.1|	369	1.00E-100	RNA polymerase sigma factor [Paulinella chromatophora] >gi|171192309|gb|ACB43271.1| RNA polymerase sigma factor [Paulinella chromatophora]	gi|226516458|gb|CP001325.1|	97.6	5.00E-17	Micromonas sp. RCC299 chromosome 4, complete sequence	--	--	--	--	all5263	381	4.00E-105	COG0568	DNA-directed RNA polymerase, sigma subunit (sigma70/sigma32)	K03086	2.00E-85	315	ota:Ot06g01190	RNA polymerase primary sigma factor	GO:0006351//transcription, DNA-dependent	-	GO:0009536//plastid
CL1058.Contig4	2508	gi|194477302|ref|YP_002049481.1|	363.6	7.00E-99	RNA polymerase sigma factor [Paulinella chromatophora] >gi|171192309|gb|ACB43271.1| RNA polymerase sigma factor [Paulinella chromatophora]	gi|226516458|gb|CP001325.1|	97.6	5.00E-17	Micromonas sp. RCC299 chromosome 4, complete sequence	sp|Q9M291|SC24C_ARATH	54.7	2.00E-07	Protein transport protein Sec24-like CEF OS=Arabidopsis thaliana GN=CEF PE=1 SV=3	all5263	384	5.00E-106	COG0568	DNA-directed RNA polymerase, sigma subunit (sigma70/sigma32)	K03086	2.00E-87	322	ota:Ot06g01190	RNA polymerase primary sigma factor	GO:0006351//transcription, DNA-dependent	-	GO:0009536//plastid
CL1059.Contig1	985	gi|303291364|ref|XP_003064968.1|	114	3.00E-24	predicted protein [Micromonas pusilla CCMP1545] >gi|303291366|ref|XP_003064969.1| predicted protein [Micromonas pusilla CCMP1545] >gi|226453639|gb|EEH50948.1| predicted protein [Micromonas pusilla CCMP1545] >gi|226453640|gb|EEH50949.1| predicted protein [Micromonas pusilla CCMP1545]	--	--	--	--	sp|Q84ZL0|FH5_ORYSJ	56.2	3.00E-08	Formin-like protein 5 OS=Oryza sativa subsp. japonica GN=FH5 PE=2 SV=2	XF0607	57	5.00E-08	COG0500	SAM-dependent methyltransferases	K01115	1.00E-06	52	vcn:VOLCADRAFT_99471	phospholipase D [EC:3.1.4.4]	-	-	-
CL1059.Contig2	846	gi|303291364|ref|XP_003064968.1|	110.9	2.00E-23	predicted protein [Micromonas pusilla CCMP1545] >gi|303291366|ref|XP_003064969.1| predicted protein [Micromonas pusilla CCMP1545] >gi|226453639|gb|EEH50948.1| predicted protein [Micromonas pusilla CCMP1545] >gi|226453640|gb|EEH50949.1| predicted protein [Micromonas pusilla CCMP1545]	--	--	--	--	--	--	--	--	--	--	--	--	--	--	--	--	--	--	-	-	-
CL106.Contig1	1008	gi|323452803|gb|EGB08676.1|	69.3	9.00E-11	hypothetical protein AURANDRAFT_71601, partial [Aureococcus anophagefferens]	--	--	--	--	sp|Q9LK03|PERK2_ARATH	68.6	5.00E-12	Proline-rich receptor-like protein kinase PERK2 OS=Arabidopsis thaliana GN=PERK2 PE=2 SV=3	YPO2725	59.3	1.00E-08	COG3501	Uncharacterized protein conserved in bacteria	K04498	1.00E-12	72	vcn:VOLCADRAFT_121714	E1A/CREB-binding protein [EC:2.3.1.48]	-	-	-
CL106.Contig2	1123	gi|302836776|ref|XP_002949948.1|	67	5.00E-10	hypothetical protein VOLCADRAFT_104492 [Volvox carteri f. nagariensis] >gi|300264857|gb|EFJ49051.1| hypothetical protein VOLCADRAFT_104492 [Volvox carteri f. nagariensis]	--	--	--	--	sp|Q9FPQ6|GP1_CHLRE	75.9	4.00E-14	Vegetative cell wall protein gp1 OS=Chlamydomonas reinhardtii GN=GP1 PE=2 SV=1	YPO2725	59.3	1.00E-08	COG3501	Uncharacterized protein conserved in bacteria	K13171	2.00E-16	85.1	ath:AT2G29210	serine/arginine repetitive matrix protein 1	-	-	-
CL106.Contig3	335	--	--	--	--	--	--	--	--	--	--	--	--	--	--	--	--	--	--	--	--	--	--	-	-	-
CL1060.Contig1	248	gi|302841986|ref|XP_002952537.1|	80.9	5.00E-15	hypothetical protein VOLCADRAFT_62543 [Volvox carteri f. nagariensis] >gi|300262176|gb|EFJ46384.1| hypothetical protein VOLCADRAFT_62543 [Volvox carteri f. nagariensis]	--	--	--	--	sp|O64464|PSB1_ORYSJ	73.9	2.00E-14	Proteasome subunit beta type-1 OS=Oryza sativa subsp. japonica GN=PBF1 PE=2 SV=1	SPAC22F8.06	53.1	1.00E-07	COG0638	20S proteasome, alpha and beta subunits	K02732	4.00E-16	80.9	vcn:VOLCADRAFT_62543	20S proteasome subunit beta 6 [EC:3.4.25.1]	GO:0006511//ubiquitin-dependent protein catabolic process	GO:0004175//endopeptidase activity	GO:0005839//proteasome core complex
CL1060.Contig2	687	gi|357148563|ref|XP_003574814.1|	131.7	8.00E-30	PREDICTED: proteasome subunit beta type-1-like [Brachypodium distachyon]	--	--	--	--	sp|O82531|PSB1_PETHY	128	3.00E-30	Proteasome subunit beta type-1 OS=Petunia hybrida GN=PBF1 PE=2 SV=1	SPAC22F8.06	94.4	2.00E-19	COG0638	20S proteasome, alpha and beta subunits	K02732	2.00E-33	140	cme:CMT477C	20S proteasome subunit beta 6 [EC:3.4.25.1]	GO:0009817//defense response to fungus, incompatible interaction;GO:0006511//ubiquitin-dependent protein catabolic process	GO:0004175//endopeptidase activity	GO:0005839//proteasome core complex;GO:0005886//plasma membrane;GO:0009507//chloroplast;GO:0005829//cytosol
CL1061.Contig1	397	gi|323453669|gb|EGB09540.1|	82	2.00E-15	hypothetical protein AURANDRAFT_23934 [Aureococcus anophagefferens]	--	--	--	--	sp|Q2QKB3|U2A2A_WHEAT	52	1.00E-07	Splicing factor U2af large subunit A OS=Triticum aestivum GN=U2AF65A PE=2 SV=1	aq_2129	63.5	9.00E-11	COG0385	Predicted Na+-dependent transporter	K03453	7.00E-16	80.5	cme:CML032C	bile acid:Na+ symporter, BASS family	-	-	-
CL1061.Contig2	742	gi|323453669|gb|EGB09540.1|	160.2	2.00E-38	hypothetical protein AURANDRAFT_23934 [Aureococcus anophagefferens]	--	--	--	--	sp|Q8H0U8|RH42_ARATH	55.1	4.00E-08	DEAD-box ATP-dependent RNA helicase 42 OS=Arabidopsis thaliana GN=RH42 PE=1 SV=2	MA2003	119	5.00E-27	COG0385	Predicted Na+-dependent transporter	K03453	1.00E-35	147	cme:CML032C	bile acid:Na+ symporter, BASS family	-	-	-
CL1062.Contig1	3850	gi|255539661|ref|XP_002510895.1|	123.2	2.00E-26	Glutathione-regulated potassium-efflux system protein kefB, putative [Ricinus communis] >gi|223550010|gb|EEF51497.1| Glutathione-regulated potassium-efflux system protein kefB, putative [Ricinus communis]	--	--	--	--	sp|Q8VYR9|KEA5_ARATH	134	4.00E-31	K(+) efflux antiporter 5 OS=Arabidopsis thaliana GN=KEA5 PE=2 SV=1	alr2046_1	163	2.00E-39	COG0475	Kef-type K+ transport systems, membrane components	K01115	3.00E-15	64.3	vcn:VOLCADRAFT_99471	phospholipase D [EC:3.1.4.4]	GO:0006810//transport	GO:0015077//monovalent inorganic cation transmembrane transporter activity	-
CL1062.Contig2	3284	gi|255539661|ref|XP_002510895.1|	123.2	2.00E-26	Glutathione-regulated potassium-efflux system protein kefB, putative [Ricinus communis] >gi|223550010|gb|EEF51497.1| Glutathione-regulated potassium-efflux system protein kefB, putative [Ricinus communis]	--	--	--	--	sp|Q8VYR9|KEA5_ARATH	134	3.00E-31	K(+) efflux antiporter 5 OS=Arabidopsis thaliana GN=KEA5 PE=2 SV=1	alr2046_1	163	2.00E-39	COG0475	Kef-type K+ transport systems, membrane components	K14709	5.00E-13	69.7	vcn:VOLCADRAFT_104214	solute carrier family 39 (zinc transporter), member 1/2/3	GO:0006810//transport	GO:0015077//monovalent inorganic cation transmembrane transporter activity	-
CL1063.Contig1	373	--	--	--	--	--	--	--	--	--	--	--	--	--	--	--	--	--	--	--	--	--	--	-	-	-
CL1063.Contig2	299	--	--	--	--	--	--	--	--	--	--	--	--	--	--	--	--	--	--	--	--	--	--	-	-	-
CL1064.Contig1	229	gi|255080044|ref|XP_002503602.1|	71.6	3.00E-12	p-type ATPase superfamily [Micromonas sp. RCC299] >gi|226518869|gb|ACO64860.1| p-type ATPase superfamily [Micromonas sp. RCC299]	--	--	--	--	sp|Q9S7J8|HMA7_ARATH	64.3	2.00E-11	Copper-transporting ATPase RAN1 OS=Arabidopsis thaliana GN=RAN1 PE=1 SV=1	ML1987	71.2	4.00E-13	COG2217	Cation transport ATPase	K01533	2.00E-12	68.9	smo:SELMODRAFT_150817	Cu2+-exporting ATPase [EC:3.6.3.4]	GO:0006825//copper ion transport;GO:0006754//ATP biosynthetic process;GO:0046688//response to copper ion	GO:0005507//copper ion binding;GO:0043682//copper-transporting ATPase activity;GO:0005524//ATP binding	GO:0016021//integral to membrane
CL1065.Contig1	329	gi|357144378|ref|XP_003573271.1|	65.9	1.00E-10	PREDICTED: uncharacterized protein LOC100829209 [Brachypodium distachyon]	--	--	--	--	sp|Q9SX31|PERK9_ARATH	58.9	6.00E-10	Proline-rich receptor-like protein kinase PERK9 OS=Arabidopsis thaliana GN=PERK9 PE=2 SV=1	XF0818	52	3.00E-07	COG2730	Endoglucanase	K14325	2.00E-09	58.9	bdi:100845778	RNA-binding protein with serine-rich domain 1	-	-	-
CL1065.Contig2	539	gi|300176010|emb|CBK22227.2|	79	3.00E-14	unnamed protein product [Blastocystis hominis]	--	--	--	--	sp|P12347|PER_ACEAT	73.9	5.00E-14	Period clock protein OS=Acetabularia acetabulum PE=4 SV=2	alr0841	78.2	8.00E-15	COG1672	Predicted ATPase (AAA+ superfamily)	K14325	8.00E-13	71.2	aly:ARALYDRAFT_471861	RNA-binding protein with serine-rich domain 1	GO:0008152//metabolic process	GO:0016798//hydrolase activity, acting on glycosyl bonds	-
CL1066.Contig1	3009	gi|384245289|gb|EIE18784.1|	97.1	1.00E-18	hypothetical protein COCSUDRAFT_221, partial [Coccomyxa subellipsoidea C-169]	gi|255083103|ref|XM_002504492.1|	67.9	5.00E-08	Micromonas sp. RCC299 chromosome 9 SNF2 super family (MICPUN_104934) mRNA, complete cds	sp|Q8RXS6|INO80_ARATH	168	1.00E-41	DNA helicase INO80 OS=Arabidopsis thaliana GN=INO80 PE=2 SV=2	YDR334w	228	4.00E-59	COG0553	Superfamily II DNA/RNA helicases, SNF2 family	K11320	2.00E-62	239	ppp:PHYPADRAFT_30018	E1A-binding protein p400 [EC:3.6.4.-]	GO:0048451//petal formation;GO:0009910//negative regulation of flower development;GO:0042742//defense response to bacterium;GO:0046686//response to cadmium ion	GO:0003677//DNA binding;GO:0005524//ATP binding;GO:0016740//transferase activity;GO:0005515//protein binding;GO:0004386//helicase activity	GO:0005618//cell wall;GO:0016514//SWI/SNF complex
CL1066.Contig2	5985	gi|219112733|ref|XP_002178118.1|	167.5	2.00E-39	predicted protein [Phaeodactylum tricornutum CCAP 1055/1] >gi|217411003|gb|EEC50932.1| predicted protein [Phaeodactylum tricornutum CCAP 1055/1]	gi|255071818|ref|XM_002499538.1|	73.8	2.00E-09	Micromonas sp. RCC299 chromosome 2 SNF2 super family (MICPUN_56143) mRNA, complete cds	sp|Q7G8Y3|ISW2_ORYSJ	277	6.00E-74	Probable chromatin-remodeling complex ATPase chain OS=Oryza sativa subsp. japonica GN=Os01g0367900 PE=2 SV=2	SPAC1250.01_1	331	8.00E-90	COG0553	Superfamily II DNA/RNA helicases, SNF2 family	K11320	1.00E-91	337	ppp:PHYPADRAFT_125588	E1A-binding protein p400 [EC:3.6.4.-]	GO:0048451//petal formation;GO:0009910//negative regulation of flower development;GO:0042742//defense response to bacterium;GO:0046686//response to cadmium ion	GO:0005515//protein binding	GO:0005618//cell wall;GO:0016585//chromatin remodeling complex
CL1066.Contig3	10296	gi|168019895|ref|XP_001762479.1|	85.5	1.00E-14	SWR1 complex protein, SNF2 family DNA-dependent ATPase [Physcomitrella patens subsp. patens] >gi|162686212|gb|EDQ72602.1| SWR1 complex protein, SNF2 family DNA-dependent ATPase [Physcomitrella patens subsp. patens]	gi|255083103|ref|XM_002504492.1|	67.9	2.00E-07	Micromonas sp. RCC299 chromosome 9 SNF2 super family (MICPUN_104934) mRNA, complete cds	sp|Q9M060|IF62_ARATH	364	6.00E-100	Eukaryotic translation initiation factor 6-2 OS=Arabidopsis thaliana GN=EIF6-2 PE=2 SV=1	YDR334w	366	5.00E-100	COG0553	Superfamily II DNA/RNA helicases, SNF2 family	K11320	1.00E-116	421	ppp:PHYPADRAFT_125588	E1A-binding protein p400 [EC:3.6.4.-]	GO:0006413//translational initiation;GO:0048451//petal formation;GO:0009910//negative regulation of flower development;GO:0042742//defense response to bacterium;GO:0042256//mature ribosome assembly;GO:0046686//response to cadmium ion	GO:0003743//translation initiation factor activity;GO:0043022//ribosome binding;GO:0005515//protein binding	GO:0005618//cell wall;GO:0005730//nucleolus;GO:0016585//chromatin remodeling complex
CL1066.Contig4	10307	gi|168019895|ref|XP_001762479.1|	85.5	1.00E-14	SWR1 complex protein, SNF2 family DNA-dependent ATPase [Physcomitrella patens subsp. patens] >gi|162686212|gb|EDQ72602.1| SWR1 complex protein, SNF2 family DNA-dependent ATPase [Physcomitrella patens subsp. patens]	gi|255083103|ref|XM_002504492.1|	67.9	2.00E-07	Micromonas sp. RCC299 chromosome 9 SNF2 super family (MICPUN_104934) mRNA, complete cds	sp|Q9M060|IF62_ARATH	364	6.00E-100	Eukaryotic translation initiation factor 6-2 OS=Arabidopsis thaliana GN=EIF6-2 PE=2 SV=1	YDR334w	366	5.00E-100	COG0553	Superfamily II DNA/RNA helicases, SNF2 family	K11320	1.00E-116	421	ppp:PHYPADRAFT_125588	E1A-binding protein p400 [EC:3.6.4.-]	GO:0006413//translational initiation;GO:0048451//petal formation;GO:0009910//negative regulation of flower development;GO:0042742//defense response to bacterium;GO:0042256//mature ribosome assembly;GO:0046686//response to cadmium ion	GO:0003743//translation initiation factor activity;GO:0043022//ribosome binding;GO:0005515//protein binding	GO:0005618//cell wall;GO:0005730//nucleolus;GO:0016585//chromatin remodeling complex
CL1067.Contig1	921	--	--	--	--	--	--	--	--	--	--	--	--	--	--	--	--	--	--	--	--	--	--	-	-	-
CL1067.Contig2	1373	gi|168001367|ref|XP_001753386.1|	68.2	3.00E-10	predicted protein [Physcomitrella patens subsp. patens] >gi|162695265|gb|EDQ81609.1| predicted protein [Physcomitrella patens subsp. patens]	--	--	--	--	sp|Q9M9U9|RKD1_ARATH	58.2	1.00E-08	Protein RKD1 OS=Arabidopsis thaliana GN=RKD1 PE=3 SV=1	--	--	--	--	--	--	--	--	--	--	-	-	-
CL1067.Contig3	693	--	--	--	--	--	--	--	--	sp|Q9M9U9|RKD1_ARATH	50.8	7.00E-07	Protein RKD1 OS=Arabidopsis thaliana GN=RKD1 PE=3 SV=1	--	--	--	--	--	--	--	--	--	--	-	-	-
CL1068.Contig1	4188	gi|6523547|emb|CAB62280.1|	25.8	6.00E-07	hydroxyproline-rich glycoprotein DZ-HRGP [Volvox carteri f. nagariensis]	--	--	--	--	sp|Q9T0K5|LRX3_ARATH	60.8	2.00E-16	Leucine-rich repeat extensin-like protein 3 OS=Arabidopsis thaliana GN=LRX3 PE=1 SV=1	YDL014w	33.5	6.00E-06	COG1889	Fibrillarin-like rRNA methylase	K14709	5.00E-11	69.3	vcn:VOLCADRAFT_104214	solute carrier family 39 (zinc transporter), member 1/2/3	-	-	-
CL1068.Contig2	3979	gi|6523547|emb|CAB62280.1|	25.8	5.00E-07	hydroxyproline-rich glycoprotein DZ-HRGP [Volvox carteri f. nagariensis]	--	--	--	--	sp|Q9T0K5|LRX3_ARATH	60.8	2.00E-16	Leucine-rich repeat extensin-like protein 3 OS=Arabidopsis thaliana GN=LRX3 PE=1 SV=1	YDL014w	33.5	6.00E-06	COG1889	Fibrillarin-like rRNA methylase	K14709	5.00E-11	69.3	vcn:VOLCADRAFT_104214	solute carrier family 39 (zinc transporter), member 1/2/3	-	-	-
CL1069.Contig1	341	gi|56783991|dbj|BAD81446.1|	51.2	4.00E-06	unknown protein [Oryza sativa Japonica Group] >gi|56784064|dbj|BAD81301.1| unknown protein [Oryza sativa Japonica Group]	--	--	--	--	--	--	--	--	--	--	--	--	--	--	--	--	--	--	-	-	-
CL1069.Contig2	204	--	--	--	--	--	--	--	--	--	--	--	--	--	--	--	--	--	--	--	--	--	--	-	-	-
CL107.Contig1	3014	gi|326503866|dbj|BAK02719.1|	605.5	1.00E-171	predicted protein [Hordeum vulgare subsp. vulgare]	gi|255085930|ref|XM_002508886.1|	97.6	6.00E-17	Micromonas sp. RCC299 chromosome 12 also known as glycine decarboxylase l-protein (LPD_B273) mRNA, complete cds	sp|P31023|DLDH_PEA	588	7.00E-168	Dihydrolipoyl dehydrogenase, mitochondrial OS=Pisum sativum GN=LPD PE=1 SV=2	SPAC1002.09c	527	4.00E-149	COG1249	Pyruvate/2-oxoglutarate dehydrogenase complex, dihydrolipoamide dehydrogenase (E3) component, and related enzymes	K00382	1.00E-171	602	vvi:100246037	dihydrolipoamide dehydrogenase [EC:1.8.1.4]	GO:0050896//response to stimulus;GO:0022900//electron transport chain	GO:0016668//oxidoreductase activity, acting on sulfur group of donors, NAD or NADP as acceptor;GO:0046914//transition metal ion binding;GO:0015036//disulfide oxidoreductase activity	GO:0005739//mitochondrion
CL107.Contig2	2556	gi|148906755|gb|ABR16524.1|	604	3.00E-171	unknown [Picea sitchensis]	gi|255085930|ref|XM_002508886.1|	97.6	5.00E-17	Micromonas sp. RCC299 chromosome 12 also known as glycine decarboxylase l-protein (LPD_B273) mRNA, complete cds	sp|P31023|DLDH_PEA	588	6.00E-168	Dihydrolipoyl dehydrogenase, mitochondrial OS=Pisum sativum GN=LPD PE=1 SV=2	SPAC1002.09c	525	2.00E-148	COG1249	Pyruvate/2-oxoglutarate dehydrogenase complex, dihydrolipoamide dehydrogenase (E3) component, and related enzymes	K00382	2.00E-171	601	ppp:PHYPADRAFT_106783	dihydrolipoamide dehydrogenase [EC:1.8.1.4]	GO:0050896//response to stimulus;GO:0022900//electron transport chain	GO:0016668//oxidoreductase activity, acting on sulfur group of donors, NAD or NADP as acceptor;GO:0046914//transition metal ion binding;GO:0015036//disulfide oxidoreductase activity	GO:0005960//glycine cleavage complex;GO:0044429//mitochondrial part
CL107.Contig3	2732	gi|148906755|gb|ABR16524.1|	604	3.00E-171	unknown [Picea sitchensis]	gi|255085930|ref|XM_002508886.1|	97.6	5.00E-17	Micromonas sp. RCC299 chromosome 12 also known as glycine decarboxylase l-protein (LPD_B273) mRNA, complete cds	sp|P31023|DLDH_PEA	588	7.00E-168	Dihydrolipoyl dehydrogenase, mitochondrial OS=Pisum sativum GN=LPD PE=1 SV=2	SPAC1002.09c	525	2.00E-148	COG1249	Pyruvate/2-oxoglutarate dehydrogenase complex, dihydrolipoamide dehydrogenase (E3) component, and related enzymes	K00382	2.00E-171	601	ppp:PHYPADRAFT_106783	dihydrolipoamide dehydrogenase [EC:1.8.1.4]	GO:0050896//response to stimulus;GO:0022900//electron transport chain	GO:0016668//oxidoreductase activity, acting on sulfur group of donors, NAD or NADP as acceptor;GO:0046914//transition metal ion binding;GO:0015036//disulfide oxidoreductase activity	GO:0005960//glycine cleavage complex;GO:0044429//mitochondrial part
CL107.Contig4	2917	gi|148906755|gb|ABR16524.1|	604	4.00E-171	unknown [Picea sitchensis]	gi|255085930|ref|XM_002508886.1|	97.6	6.00E-17	Micromonas sp. RCC299 chromosome 12 also known as glycine decarboxylase l-protein (LPD_B273) mRNA, complete cds	sp|P31023|DLDH_PEA	588	7.00E-168	Dihydrolipoyl dehydrogenase, mitochondrial OS=Pisum sativum GN=LPD PE=1 SV=2	SPAC1002.09c	525	2.00E-148	COG1249	Pyruvate/2-oxoglutarate dehydrogenase complex, dihydrolipoamide dehydrogenase (E3) component, and related enzymes	K00382	2.00E-171	601	ppp:PHYPADRAFT_106783	dihydrolipoamide dehydrogenase [EC:1.8.1.4]	GO:0050896//response to stimulus;GO:0022900//electron transport chain	GO:0016668//oxidoreductase activity, acting on sulfur group of donors, NAD or NADP as acceptor;GO:0046914//transition metal ion binding;GO:0015036//disulfide oxidoreductase activity	GO:0005960//glycine cleavage complex;GO:0044429//mitochondrial part
CL1070.Contig1	265	--	--	--	--	--	--	--	--	--	--	--	--	--	--	--	--	--	--	--	--	--	--	-	-	-
CL1070.Contig2	423	--	--	--	--	--	--	--	--	sp|Q9FLQ7|FH20_ARATH	46.6	5.00E-06	Formin-like protein 20 OS=Arabidopsis thaliana GN=FH20 PE=2 SV=3	--	--	--	--	--	--	--	--	--	--	-	-	-
CL1071.Contig1	2038	gi|323456001|gb|EGB11868.1|	58.9	3.00E-07	hypothetical protein AURANDRAFT_70670, partial [Aureococcus anophagefferens]	--	--	--	--	sp|P13983|EXTN_TOBAC	53.1	6.00E-07	Extensin OS=Nicotiana tabacum GN=HRGPNT3 PE=2 SV=1	--	--	--	--	--	K14325	9.00E-08	57.4	osa:4325394	RNA-binding protein with serine-rich domain 1	-	-	-
CL1071.Contig2	2057	gi|293330987|ref|NP_001169942.1|	58.5	4.00E-07	uncharacterized protein LOC100383840 [Zea mays]	--	--	--	--	sp|Q9FPQ6|GP1_CHLRE	65.9	8.00E-11	Vegetative cell wall protein gp1 OS=Chlamydomonas reinhardtii GN=GP1 PE=2 SV=1	DR0479	52	4.00E-06	COG0744	Membrane carboxypeptidase (penicillin-binding protein)	K14325	8.00E-11	67.4	osa:4325394	RNA-binding protein with serine-rich domain 1	-	-	-
CL1072.Contig1	287	gi|302840754|ref|XP_002951923.1|	50.4	7.00E-06	transcription factor jumonji domain-containing protein [Volvox carteri f. nagariensis] >gi|300262824|gb|EFJ47028.1| transcription factor jumonji domain-containing protein [Volvox carteri f. nagariensis]	gi|346703310|emb|FQ378034.1|	58	5.00E-06	Oryza glaberrima chromosome 11	sp|F5A894|DAAF3_CHLRE	45.1	9.00E-06	Dynein assembly factor 3, axonemal homolog OS=Chlamydomonas reinhardtii GN=DAB1 PE=3 SV=1	--	--	--	--	--	K09522	8.00E-07	50.1	cre:CHLREDRAFT_107210	DnaJ homolog subfamily C member 2	-	-	-
CL1073.Contig1	2243	gi|111609781|gb|ABH11443.1|	1121.3	0	cytosolic glucose-6-phosphate isomerase [Pyropia yezoensis]	gi|111609780|gb|DQ812900.1|	2004	0	Porphyra yezoensis cytosolic glucose-6-phosphate isomerase (GPI) mRNA, complete cds	sp|P34796|G6PI1_CLALE	663	0	Glucose-6-phosphate isomerase, cytosolic 1A OS=Clarkia lewisii GN=PGIC1-A PE=3 SV=1	DR1742	488	2.00E-137	COG0166	Glucose-6-phosphate isomerase	K01810	0	777	cme:CMO124C	glucose-6-phosphate isomerase [EC:5.3.1.9]	GO:0006094//gluconeogenesis;GO:0006096//glycolysis	GO:0004347//glucose-6-phosphate isomerase activity	GO:0005829//cytosol
CL1073.Contig2	227	--	--	--	--	--	--	--	--	--	--	--	--	--	--	--	--	--	--	--	--	--	--	-	-	-
CL1074.Contig1	719	gi|298710415|emb|CBJ25479.1|	288.9	4.00E-77	B1142C05.17 [Ectocarpus siliculosus]	--	--	--	--	sp|Q9SX31|PERK9_ARATH	56.2	2.00E-08	Proline-rich receptor-like protein kinase PERK9 OS=Arabidopsis thaliana GN=PERK9 PE=2 SV=1	--	--	--	--	--	K14325	2.00E-06	51.2	mtr:MTR_2g069490	RNA-binding protein with serine-rich domain 1	GO:0008152//metabolic process	GO:0016740//transferase activity	GO:0009507//chloroplast
CL1074.Contig2	594	gi|145354069|ref|XP_001421318.1|	223.4	1.00E-57	predicted protein [Ostreococcus lucimarinus CCE9901] >gi|144581555|gb|ABO99611.1| predicted protein [Ostreococcus lucimarinus CCE9901]	--	--	--	--	--	--	--	--	--	--	--	--	--	--	--	--	--	--	GO:0046854//phosphoinositide phosphorylation;GO:0032259//methylation	GO:0008168//methyltransferase activity	-
CL1075.Contig1	231	--	--	--	--	--	--	--	--	--	--	--	--	--	--	--	--	--	--	--	--	--	--	-	-	-
CL1076.Contig1	256	gi|323454679|gb|EGB10549.1|	51.6	3.00E-06	hypothetical protein AURANDRAFT_71111, partial [Aureococcus anophagefferens]	gi|359488844|ref|XM_002274607.2|	65.9	2.00E-08	PREDICTED: Vitis vinifera methyl-CpG-binding domain-containing protein 9-like (LOC100245816), mRNA	--	--	--	--	--	--	--	--	--	--	--	--	--	--	-	-	-
CL1077.Contig1	1331	gi|323453502|gb|EGB09373.1|	59.3	1.00E-07	hypothetical protein AURANDRAFT_71268, partial [Aureococcus anophagefferens]	--	--	--	--	sp|Q84ZL0|FH5_ORYSJ	56.2	4.00E-08	Formin-like protein 5 OS=Oryza sativa subsp. japonica GN=FH5 PE=2 SV=2	all0594	125	2.00E-28	COG0308	Aminopeptidase N	K08776	5.00E-13	73.9	mtr:MTR_8g018790	puromycin-sensitive aminopeptidase [EC:3.4.11.-]	-	-	-
CL1077.Contig2	2086	gi|384250987|gb|EIE24465.1|	128.6	3.00E-28	hypothetical protein COCSUDRAFT_40855 [Coccomyxa subellipsoidea C-169]	--	--	--	--	sp|Q84ZL0|FH5_ORYSJ	58.9	1.00E-08	Formin-like protein 5 OS=Oryza sativa subsp. japonica GN=FH5 PE=2 SV=2	sll1343	268	4.00E-71	COG0308	Aminopeptidase N	K08776	6.00E-19	94.4	rcu:RCOM_0706340	puromycin-sensitive aminopeptidase [EC:3.4.11.-]	-	GO:0003824//catalytic activity	-
CL1078.Contig1	2389	gi|253796262|gb|ACT35735.1|	375.9	1.00E-102	cullin 1 [Petunia x hybrida]	--	--	--	--	sp|Q94AH6|CUL1_ARATH	252	7.00E-67	Cullin-1 OS=Arabidopsis thaliana GN=CUL1 PE=1 SV=1	SPAC17G6.12	149	2.00E-35	COG5647	Cullin, a subunit of E3 ubiquitin ligase	K03869	1.00E-75	283	gmx:100782239	cullin 3	GO:0007049//cell cycle;GO:0009867//jasmonic acid mediated signaling pathway;GO:0042752//regulation of circadian rhythm;GO:0010265//SCF complex assembly;GO:0009733//response to auxin stimulus;GO:0009793//embryonic development ending in seed dormancy	GO:0005515//protein binding	GO:0005829//cytosol;GO:0000794//condensed nuclear chromosome;GO:0000151//ubiquitin ligase complex;GO:0005819//spindle;GO:0009524//phragmoplast
CL1078.Contig2	270	--	--	--	--	--	--	--	--	--	--	--	--	--	--	--	--	--	--	--	--	--	--	-	-	-
CL1079.Contig1	1310	gi|219126122|ref|XP_002183313.1|	309.7	5.00E-83	predicted protein [Phaeodactylum tricornutum CCAP 1055/1] >gi|217405069|gb|EEC45013.1| predicted protein [Phaeodactylum tricornutum CCAP 1055/1]	gi|255071628|ref|XM_002499443.1|	200	2.00E-48	Micromonas sp. RCC299 chromosome 2 ras-related gtp-binding protein (MICPUN_90086) mRNA, complete cds	sp|Q39571|YPTC1_CHLRE	301	7.00E-82	GTP-binding protein YPTC1 OS=Chlamydomonas reinhardtii GN=YPTC1 PE=3 SV=1	SPAC18G6.03	181	3.00E-45	COG1100	GTPase SAR1 and related small G proteins	K07874	9.00E-84	308	ppp:PHYPADRAFT_186523	Ras-related protein Rab-1A	GO:0046686//response to cadmium ion;GO:0006888//ER to Golgi vesicle-mediated transport;GO:0007264//small GTPase mediated signal transduction;GO:0015031//protein transport	GO:0005525//GTP binding;GO:0016787//hydrolase activity	GO:0005773//vacuole;GO:0005886//plasma membrane
CL1079.Contig2	1701	gi|219126122|ref|XP_002183313.1|	301.2	2.00E-80	predicted protein [Phaeodactylum tricornutum CCAP 1055/1] >gi|217405069|gb|EEC45013.1| predicted protein [Phaeodactylum tricornutum CCAP 1055/1]	gi|255071628|ref|XM_002499443.1|	200	3.00E-48	Micromonas sp. RCC299 chromosome 2 ras-related gtp-binding protein (MICPUN_90086) mRNA, complete cds	sp|Q39571|YPTC1_CHLRE	292	3.00E-79	GTP-binding protein YPTC1 OS=Chlamydomonas reinhardtii GN=YPTC1 PE=3 SV=1	SPAC18G6.03	176	9.00E-44	COG1100	GTPase SAR1 and related small G proteins	K07874	5.00E-81	300	ppp:PHYPADRAFT_186523	Ras-related protein Rab-1A	GO:0046686//response to cadmium ion;GO:0006888//ER to Golgi vesicle-mediated transport;GO:0007264//small GTPase mediated signal transduction;GO:0015031//protein transport	GO:0005525//GTP binding;GO:0016787//hydrolase activity	GO:0005773//vacuole;GO:0005886//plasma membrane
CL108.Contig1	3053	gi|301115001|ref|XP_002999270.1|	216.5	1.00E-54	conserved hypothetical protein [Phytophthora infestans T30-4] >gi|262111364|gb|EEY69416.1| conserved hypothetical protein [Phytophthora infestans T30-4]	--	--	--	--	sp|Q9C6S1|FH14_ARATH	52.8	1.00E-06	Formin-like protein 14 OS=Arabidopsis thaliana GN=FH14 PE=3 SV=3	RSc1191	57.8	1.00E-07	COG2812	DNA polymerase III, gamma/tau subunits	K13171	4.00E-10	65.9	aly:ARALYDRAFT_901882	serine/arginine repetitive matrix protein 1	-	-	-
CL108.Contig2	1475	gi|357452919|ref|XP_003596736.1|	69.3	1.00E-10	hypothetical protein MTR_2g084760, partial [Medicago truncatula] >gi|355485784|gb|AES66987.1| hypothetical protein MTR_2g084760, partial [Medicago truncatula]	--	--	--	--	sp|Q9C6S1|FH14_ARATH	52.8	5.00E-07	Formin-like protein 14 OS=Arabidopsis thaliana GN=FH14 PE=3 SV=3	RSc1191	55.1	3.00E-07	COG2812	DNA polymerase III, gamma/tau subunits	K14325	4.00E-10	64.7	ath:AT1G16610	RNA-binding protein with serine-rich domain 1	-	-	-
CL1080.Contig1	200	gi|255083655|ref|XP_002508402.1|	53.1	1.00E-06	predicted protein [Micromonas sp. RCC299] >gi|226523679|gb|ACO69660.1| predicted protein [Micromonas sp. RCC299]	gi|166035280|emb|CU349113.1|	65.9	1.00E-08	Aphanomyces euteiches cDNA	--	--	--	--	YKR072c	47.4	6.00E-06	COG0452	Phosphopantothenoylcysteine synthetase/decarboxylase	K11323	1.00E-06	49.3	vcn:VOLCADRAFT_121342	histone arginine demethylase JMJD6 [EC:1.14.11.-]	-	-	-
CL1080.Contig2	283	gi|297727821|ref|NP_001176274.1|	58.2	3.00E-08	Os10g0561000 [Oryza sativa Japonica Group] >gi|255679633|dbj|BAH95002.1| Os10g0561000 [Oryza sativa Japonica Group]	gi|194239065|emb|AM932683.1|	58	4.00E-06	Triticum aestivum 3B chromosome, clone BAC TA3B81B7	--	--	--	--	--	--	--	--	--	--	--	--	--	--	-	-	-
CL1081.Contig1	760	gi|224142393|ref|XP_002324543.1|	26.6	8.00E-06	predicted protein [Populus trichocarpa] >gi|222865977|gb|EEF03108.1| predicted protein [Populus trichocarpa]	gi|144578356|gb|CP000586.1|	73.8	2.00E-10	Ostreococcus lucimarinus CCE9901 chromosome 6, complete sequence	sp|Q9FPQ6|GP1_CHLRE	60.5	8.00E-12	Vegetative cell wall protein gp1 OS=Chlamydomonas reinhardtii GN=GP1 PE=2 SV=1	slr0744	50.1	4.00E-06	COG0532	Translation initiation factor 2 (IF-2; GTPase)	K01115	3.00E-11	57	vcn:VOLCADRAFT_99471	phospholipase D [EC:3.1.4.4]	-	-	-
CL1081.Contig2	393	--	--	--	--	--	--	--	--	--	--	--	--	--	--	--	--	--	K13171	6.00E-06	47.4	rcu:RCOM_0733150	serine/arginine repetitive matrix protein 1	-	-	-
CL1082.Contig1	2446	gi|302771345|ref|XP_002969091.1|	571.6	1.00E-161	ABC transporter [Selaginella moellendorffii] >gi|300163596|gb|EFJ30207.1| ABC transporter [Selaginella moellendorffii]	--	--	--	--	sp|Q94FB9|AB1D_ARATH	200	3.00E-51	ABC transporter D family member 1 OS=Arabidopsis thaliana GN=ABCC1 PE=1 SV=1	YPL147w	256	1.00E-67	COG4178	ABC-type uncharacterized transport system, permease and ATPase components	K05677	8.00E-162	569	smo:SELMODRAFT_442363	ATP-binding cassette, subfamily D (ALD), member 3	-	-	-
CL1082.Contig2	1782	gi|302771345|ref|XP_002969091.1|	343.6	5.00E-93	ABC transporter [Selaginella moellendorffii] >gi|300163596|gb|EFJ30207.1| ABC transporter [Selaginella moellendorffii]	--	--	--	--	sp|Q94FB9|AB1D_ARATH	148	1.00E-35	ABC transporter D family member 1 OS=Arabidopsis thaliana GN=ABCC1 PE=1 SV=1	all2650	163	8.00E-40	COG4178	ABC-type uncharacterized transport system, permease and ATPase components	K05677	3.00E-93	341	smo:SELMODRAFT_442363	ATP-binding cassette, subfamily D (ALD), member 3	-	GO:0017111//nucleoside-triphosphatase activity	-
CL1082.Contig3	2503	gi|302771345|ref|XP_002969091.1|	311.2	4.00E-83	ABC transporter [Selaginella moellendorffii] >gi|300163596|gb|EFJ30207.1| ABC transporter [Selaginella moellendorffii]	--	--	--	--	sp|Q94FB9|AB1D_ARATH	148	2.00E-35	ABC transporter D family member 1 OS=Arabidopsis thaliana GN=ABCC1 PE=1 SV=1	all2650	163	1.00E-39	COG4178	ABC-type uncharacterized transport system, permease and ATPase components	K05677	9.00E-84	310	vcn:VOLCADRAFT_99703	ATP-binding cassette, subfamily D (ALD), member 3	-	GO:0017111//nucleoside-triphosphatase activity	-
CL1083.Contig1	380	--	--	--	--	--	--	--	--	--	--	--	--	--	--	--	--	--	--	--	--	--	--	-	-	-
CL1083.Contig2	237	--	--	--	--	--	--	--	--	--	--	--	--	--	--	--	--	--	--	--	--	--	--	-	-	-
CL1084.Contig1	1077	gi|307110544|gb|EFN58780.1|	54.7	2.00E-06	hypothetical protein CHLNCDRAFT_140537 [Chlorella variabilis]	--	--	--	--	sp|Q9C6S1|FH14_ARATH	54.3	1.00E-07	Formin-like protein 14 OS=Arabidopsis thaliana GN=FH14 PE=3 SV=3	--	--	--	--	--	K14325	4.00E-07	53.9	rcu:RCOM_1576190	RNA-binding protein with serine-rich domain 1	-	-	-
CL1084.Contig2	592	gi|302851281|ref|XP_002957165.1|	21.2	8.00E-06	hypothetical protein VOLCADRAFT_98215 [Volvox carteri f. nagariensis] >gi|300257572|gb|EFJ41819.1| hypothetical protein VOLCADRAFT_98215 [Volvox carteri f. nagariensis]	--	--	--	--	sp|Q6Z4F1|AGO14_ORYSJ	49.7	1.00E-06	Protein argonaute 14 OS=Oryza sativa subsp. japonica GN=AGO14 PE=2 SV=1	--	--	--	--	--	K14325	2.00E-08	57	mtr:MTR_2g069490	RNA-binding protein with serine-rich domain 1	-	-	-
CL1085.Contig1	1228	gi|302817286|ref|XP_002990319.1|	263.1	5.00E-69	hypothetical protein SELMODRAFT_185243 [Selaginella moellendorffii] >gi|300141881|gb|EFJ08588.1| hypothetical protein SELMODRAFT_185243 [Selaginella moellendorffii]	gi|303276572|ref|XM_003057534.1|	65.9	8.00E-08	Micromonas pusilla CCMP1545 microtubule-severing protein katanin 60kDa subunit (KAT1), mRNA	sp|Q941L3|BON1_ARATH	237	1.00E-62	Protein BONZAI 1 OS=Arabidopsis thaliana GN=BON1 PE=1 SV=2	DR2133	58.5	2.00E-08	COG4372	Uncharacterized protein conserved in bacteria with the myosin-like domain	K14325	2.00E-10	65.1	bdi:100845778	RNA-binding protein with serine-rich domain 1	-	-	-
CL1085.Contig2	1096	gi|302817286|ref|XP_002990319.1|	245.7	8.00E-64	hypothetical protein SELMODRAFT_185243 [Selaginella moellendorffii] >gi|300141881|gb|EFJ08588.1| hypothetical protein SELMODRAFT_185243 [Selaginella moellendorffii]	--	--	--	--	sp|Q5XQC7|BON3_ARATH	215	4.00E-56	Protein BONZAI 3 OS=Arabidopsis thaliana GN=BON3 PE=1 SV=1	DR2133	53.5	6.00E-07	COG4372	Uncharacterized protein conserved in bacteria with the myosin-like domain	K14306	2.00E-11	68.2	aly:ARALYDRAFT_483630	nuclear pore complex protein Nup62	-	-	-
CL1086.Contig1	463	--	--	--	--	--	--	--	--	--	--	--	--	--	--	--	--	--	--	--	--	--	--	-	-	-
CL1086.Contig2	219	--	--	--	--	--	--	--	--	--	--	--	--	--	--	--	--	--	--	--	--	--	--	-	-	-
CL1087.Contig1	215	gi|357514887|ref|XP_003627732.1|	50.4	7.00E-06	ATP synthase subunit beta [Medicago truncatula] >gi|355521754|gb|AET02208.1| ATP synthase subunit beta [Medicago truncatula]	gi|86372325|gb|DQ299963.1|	190	3.00E-46	Avicennia marina isolate DNA100375 18S ribosomal RNA gene, partial sequence	--	--	--	--	--	--	--	--	--	--	--	--	--	--	-	-	-
CL1087.Contig2	206	--	--	--	--	gi|296033984|gb|GU355681.1|	105	2.00E-20	Kofoidinium sp. FG256 18S ribosomal RNA gene, partial sequence	--	--	--	--	--	--	--	--	--	--	--	--	--	--	-	-	-
CL1088.Contig1	1812	gi|302028367|gb|ADK91080.1|	274.2	4.00E-72	SOS1 [Bruguiera gymnorhiza]	--	--	--	--	sp|Q9LKW9|NHX7_ARATH	252	5.00E-67	Sodium/hydrogen exchanger 7 OS=Arabidopsis thaliana GN=NHX7 PE=1 SV=1	all4620	171	5.00E-42	COG0025	NhaP-type Na+/H+ and K+/H+ antiporters	K14724	9.00E-22	103	cme:CMN286C	solute carrier family 9 (sodium/hydrogen exchanger), member 8	GO:0006812//cation transport	-	-
CL1088.Contig2	5280	gi|302028367|gb|ADK91080.1|	274.2	1.00E-71	SOS1 [Bruguiera gymnorhiza]	--	--	--	--	sp|Q9LKW9|NHX7_ARATH	252	2.00E-66	Sodium/hydrogen exchanger 7 OS=Arabidopsis thaliana GN=NHX7 PE=1 SV=1	all4620	171	2.00E-41	COG0025	NhaP-type Na+/H+ and K+/H+ antiporters	K14724	3.00E-21	103	cme:CMN286C	solute carrier family 9 (sodium/hydrogen exchanger), member 8	GO:0006812//cation transport	-	-
CL1089.Contig1	337	gi|302828406|ref|XP_002945770.1|	54.3	5.00E-07	pathogenesis-related protein 1-like protein [Volvox carteri f. nagariensis] >gi|300268585|gb|EFJ52765.1| pathogenesis-related protein 1-like protein [Volvox carteri f. nagariensis]	--	--	--	--	sp|Q75LD5|CASTO_ORYSJ	47.8	1.00E-06	Probable ion channel CASTOR OS=Oryza sativa subsp. japonica GN=Os03g0843600 PE=2 SV=1	--	--	--	--	--	K00850	3.00E-06	48.1	osa:4336113	6-phosphofructokinase [EC:2.7.1.11]	-	-	-
CL1089.Contig2	295	gi|302828408|ref|XP_002945771.1|	51.2	4.00E-06	pathogenesis-related protein 1-like protein [Volvox carteri f. nagariensis] >gi|300268586|gb|EFJ52766.1| pathogenesis-related protein 1-like protein [Volvox carteri f. nagariensis]	--	--	--	--	sp|A7XQ02|MLX56_MORAL	45.8	6.00E-06	Mulatexin OS=Morus alba PE=1 SV=2	--	--	--	--	--	--	--	--	--	--	-	-	-
CL109.Contig1	493	--	--	--	--	--	--	--	--	--	--	--	--	--	--	--	--	--	--	--	--	--	--	-	-	-
CL109.Contig2	214	--	--	--	--	--	--	--	--	--	--	--	--	--	--	--	--	--	--	--	--	--	--	-	-	-
CL1090.Contig1	988	gi|255553259|ref|XP_002517672.1|	131.3	1.00E-29	hydrolase, putative [Ricinus communis] >gi|223543304|gb|EEF44836.1| hydrolase, putative [Ricinus communis]	--	--	--	--	sp|Q9C6S1|FH14_ARATH	53.9	1.00E-07	Formin-like protein 14 OS=Arabidopsis thaliana GN=FH14 PE=3 SV=3	all1353	106	5.00E-23	COG0596	Predicted hydrolases or acyltransferases (alpha/beta hydrolase superfamily)	K13171	4.00E-07	53.9	ath:AT2G29210	serine/arginine repetitive matrix protein 1	-	GO:0003824//catalytic activity	GO:0044434
CL1090.Contig2	1409	gi|255553259|ref|XP_002517672.1|	184.9	2.00E-45	hydrolase, putative [Ricinus communis] >gi|223543304|gb|EEF44836.1| hydrolase, putative [Ricinus communis]	--	--	--	--	sp|Q84ZL0|FH5_ORYSJ	55.5	7.00E-08	Formin-like protein 5 OS=Oryza sativa subsp. japonica GN=FH5 PE=2 SV=2	all1353	163	6.00E-40	COG0596	Predicted hydrolases or acyltransferases (alpha/beta hydrolase superfamily)	K13171	3.00E-10	65.1	ath:AT2G29210	serine/arginine repetitive matrix protein 1	-	GO:0003824//catalytic activity	GO:0044434
CL1091.Contig1	221	--	--	--	--	--	--	--	--	--	--	--	--	--	--	--	--	--	--	--	--	--	--	-	-	-
CL1091.Contig2	565	gi|476147|gb|AAA61789.1|	85.1	5.00E-16	Serine protease-like protein; Two of the three residues in the serine protease H/D/S charge relay triad are replaced in this protein by G-98 and P-247, suggesting that it is not a serine protease [Porphyra purpurea]	--	--	--	--	--	--	--	--	VC1200	50.4	2.00E-06	COG5640	Secreted trypsin-like serine protease	K14325	4.00E-08	55.8	mtr:MTR_2g069490	RNA-binding protein with serine-rich domain 1	-	-	-
CL1092.Contig1	894	gi|301120414|ref|XP_002907934.1|	94	2.00E-18	anoctamin, putative [Phytophthora infestans T30-4] >gi|262102965|gb|EEY61017.1| anoctamin, putative [Phytophthora infestans T30-4]	--	--	--	--	sp|Q0JJZ6|CACLC_ORYSJ	71.2	7.00E-13	Anoctamin-like protein Os01g0706700 OS=Oryza sativa subsp. japonica GN=Os01g0706700 PE=2 SV=1	--	--	--	--	--	--	--	--	--	--	-	-	-
CL1092.Contig2	2494	gi|301120414|ref|XP_002907934.1|	174.5	6.00E-42	anoctamin, putative [Phytophthora infestans T30-4] >gi|262102965|gb|EEY61017.1| anoctamin, putative [Phytophthora infestans T30-4]	--	--	--	--	sp|Q0JJZ6|CACLC_ORYSJ	103	6.00E-22	Anoctamin-like protein Os01g0706700 OS=Oryza sativa subsp. japonica GN=Os01g0706700 PE=2 SV=1	--	--	--	--	--	K13171	2.00E-06	53.5	vvi:100262120	serine/arginine repetitive matrix protein 1	-	-	-
CL1093.Contig1	412	--	--	--	--	--	--	--	--	--	--	--	--	--	--	--	--	--	--	--	--	--	--	-	-	-
CL1093.Contig2	574	--	--	--	--	--	--	--	--	--	--	--	--	--	--	--	--	--	--	--	--	--	--	-	-	-
CL1094.Contig1	916	--	--	--	--	--	--	--	--	--	--	--	--	--	--	--	--	--	--	--	--	--	--	-	-	-
CL1094.Contig2	1733	gi|32394677|gb|AAN39005.1|	179.5	1.00E-43	light-harvesting complex I polypeptide [Griffithsia japonica]	--	--	--	--	sp|Q9FPQ6|GP1_CHLRE	64.3	2.00E-10	Vegetative cell wall protein gp1 OS=Chlamydomonas reinhardtii GN=GP1 PE=2 SV=1	Cgl1939	60.1	1.00E-08	COG0532	Translation initiation factor 2 (IF-2; GTPase)	K08910	3.00E-26	118	cme:CMQ142C	light-harvesting complex I chlorophyll a/b binding protein 4	-	-	-
CL1095.Contig1	257	gi|384252261|gb|EIE25737.1|	52.4	2.00E-06	hypothetical protein COCSUDRAFT_40018 [Coccomyxa subellipsoidea C-169]	gi|303289388|ref|XM_003063936.1|	58	4.00E-06	Micromonas pusilla CCMP1545 predicted protein, mRNA	sp|Q9SHF2|AGO3_ARATH	75.1	8.00E-15	Protein argonaute 3 OS=Arabidopsis thaliana GN=AGO3 PE=3 SV=1	XF0818	62.8	1.00E-10	COG2730	Endoglucanase	K11596	5.00E-08	53.9	cre:CHLREDRAFT_18730	argonaute	-	-	-
CL1095.Contig2	284	gi|384252261|gb|EIE25737.1|	52.4	2.00E-06	hypothetical protein COCSUDRAFT_40018 [Coccomyxa subellipsoidea C-169]	gi|303289388|ref|XM_003063936.1|	58	4.00E-06	Micromonas pusilla CCMP1545 predicted protein, mRNA	sp|Q9SHF2|AGO3_ARATH	75.1	8.00E-15	Protein argonaute 3 OS=Arabidopsis thaliana GN=AGO3 PE=3 SV=1	XF0818	62.8	5.00E-11	COG2730	Endoglucanase	K11596	2.00E-08	55.5	osa:4342603	argonaute	-	-	-
CL1096.Contig1	612	gi|302846957|ref|XP_002955014.1|	51.6	8.00E-06	hypothetical protein VOLCADRAFT_95868 [Volvox carteri f. nagariensis] >gi|300259777|gb|EFJ44002.1| hypothetical protein VOLCADRAFT_95868 [Volvox carteri f. nagariensis]	--	--	--	--	sp|F5A894|DAAF3_CHLRE	62	2.00E-10	Dynein assembly factor 3, axonemal homolog OS=Chlamydomonas reinhardtii GN=DAB1 PE=3 SV=1	CC3441	58.5	2.00E-12	COG2267	Lysophospholipase	K14306	5.00E-15	67.8	vcn:VOLCADRAFT_105669	nuclear pore complex protein Nup62	-	GO:0003824//catalytic activity	-
CL1096.Contig2	329	gi|302840754|ref|XP_002951923.1|	28.5	6.00E-06	transcription factor jumonji domain-containing protein [Volvox carteri f. nagariensis] >gi|300262824|gb|EFJ47028.1| transcription factor jumonji domain-containing protein [Volvox carteri f. nagariensis]	--	--	--	--	sp|Q2R3Y1|SPL19_ORYSJ	47	2.00E-06	Putative squamosa promoter-binding-like protein 19 OS=Oryza sativa subsp. japonica GN=SPL19 PE=3 SV=2	XF0818	40	9.00E-08	COG2730	Endoglucanase	K08873	3.00E-06	40	cre:CHLREDRAFT_9121	PI-3-kinase-related kinase SMG-1	-	GO:0005488//binding	GO:0005622//intracellular
CL1096.Contig3	244	--	--	--	--	--	--	--	--	--	--	--	--	--	--	--	--	--	--	--	--	--	--	-	-	-
CL1096.Contig4	450	gi|302846957|ref|XP_002955014.1|	33.5	9.00E-06	hypothetical protein VOLCADRAFT_95868 [Volvox carteri f. nagariensis] >gi|300259777|gb|EFJ44002.1| hypothetical protein VOLCADRAFT_95868 [Volvox carteri f. nagariensis]	--	--	--	--	sp|A3C5A7|GRP2_ORYSJ	42.4	4.00E-08	Glycine-rich cell wall structural protein 2 OS=Oryza sativa subsp. japonica GN=GRP0.9 PE=2 SV=1	XF0818	52.4	4.00E-11	COG2730	Endoglucanase	K08874	1.00E-10	49.7	cre:CHLREDRAFT_141477	transformation/transcription domain-associated protein	-	-	-
CL1097.Contig1	330	--	--	--	--	--	--	--	--	--	--	--	--	--	--	--	--	--	--	--	--	--	--	-	-	-
CL1097.Contig2	489	--	--	--	--	--	--	--	--	--	--	--	--	--	--	--	--	--	--	--	--	--	--	-	-	-
CL1098.Contig1	4466	gi|223996913|ref|XP_002288130.1|	58.5	1.00E-06	predicted protein [Thalassiosira pseudonana CCMP1335] >gi|220977246|gb|EED95573.1| predicted protein [Thalassiosira pseudonana CCMP1335]	--	--	--	--	sp|Q9FPQ6|GP1_CHLRE	71.2	5.00E-12	Vegetative cell wall protein gp1 OS=Chlamydomonas reinhardtii GN=GP1 PE=2 SV=1	Rv3876	53.1	4.00E-06	COG0455	ATPases involved in chromosome partitioning	K13171	4.00E-10	66.2	ath:AT2G29210	serine/arginine repetitive matrix protein 1	-	-	-
CL1098.Contig2	4256	gi|223996913|ref|XP_002288130.1|	58.5	9.00E-07	predicted protein [Thalassiosira pseudonana CCMP1335] >gi|220977246|gb|EED95573.1| predicted protein [Thalassiosira pseudonana CCMP1335]	--	--	--	--	sp|Q9FPQ6|GP1_CHLRE	71.2	4.00E-12	Vegetative cell wall protein gp1 OS=Chlamydomonas reinhardtii GN=GP1 PE=2 SV=1	Rv3876	53.1	4.00E-06	COG0455	ATPases involved in chromosome partitioning	K13171	4.00E-10	66.2	ath:AT2G29210	serine/arginine repetitive matrix protein 1	-	-	-
CL1099.Contig1	972	gi|298705954|emb|CBJ29075.1|	84.7	2.00E-15	conserved unknown protein [Ectocarpus siliculosus]	--	--	--	--	--	--	--	--	--	--	--	--	--	K13171	1.00E-06	38.5	gmx:100790051	serine/arginine repetitive matrix protein 1	-	-	-
CL1099.Contig2	1081	gi|298705954|emb|CBJ29075.1|	89.7	7.00E-17	conserved unknown protein [Ectocarpus siliculosus]	--	--	--	--	sp|Q9SN46|LRX5_ARATH	52.8	3.00E-07	Leucine-rich repeat extensin-like protein 5 OS=Arabidopsis thaliana GN=LRX5 PE=2 SV=2	DR2133	50.8	4.00E-06	COG4372	Uncharacterized protein conserved in bacteria with the myosin-like domain	K13171	2.00E-06	52	ath:AT2G29210	serine/arginine repetitive matrix protein 1	-	-	-
CL11.Contig1	729	gi|302800922|ref|XP_002982218.1|	308.5	5.00E-83	hypothetical protein SELMODRAFT_116036 [Selaginella moellendorffii] >gi|300150234|gb|EFJ16886.1| hypothetical protein SELMODRAFT_116036 [Selaginella moellendorffii]	--	--	--	--	sp|Q84ZL0|FH5_ORYSJ	59.3	2.00E-09	Formin-like protein 5 OS=Oryza sativa subsp. japonica GN=FH5 PE=2 SV=2	SPBC336.02	291	1.00E-78	COG0030	Dimethyladenosine transferase (rRNA methylation)	K14191	5.00E-84	308	smo:SELMODRAFT_116036	18S rRNA (adenine1779-N6/adenine1780-N6)-dimethyltransferase [EC:2.1.1.183]	GO:0031167//rRNA methylation	GO:0000179//rRNA (adenine-N6,N6-)-dimethyltransferase activity	-
CL11.Contig2	281	gi|159462946|ref|XP_001689703.1|	111.3	3.00E-24	dimethyladenosine transferase [Chlamydomonas reinhardtii] >gi|158283691|gb|EDP09441.1| dimethyladenosine transferase [Chlamydomonas reinhardtii]	gi|115468877|ref|NM_001064573.1|	65.9	2.00E-08	Oryza sativa Japonica Group Os06g0608300 (Os06g0608300) mRNA, complete cds	--	--	--	--	YPL266w	83.2	1.00E-16	COG0030	Dimethyladenosine transferase (rRNA methylation)	K14191	3.00E-25	111	cre:CHLREDRAFT_206075	18S rRNA (adenine1779-N6/adenine1780-N6)-dimethyltransferase [EC:2.1.1.183]	GO:0031167//rRNA methylation	GO:0000179//rRNA (adenine-N6,N6-)-dimethyltransferase activity	-
CL110.Contig1	580	--	--	--	--	--	--	--	--	--	--	--	--	--	--	--	--	--	--	--	--	--	--	-	-	-
CL110.Contig2	486	gi|116309228|emb|CAH66318.1|	63.9	9.00E-10	OSIGBa0150M16.1 [Oryza sativa Indica Group]	--	--	--	--	sp|Q9FPQ6|GP1_CHLRE	62.4	1.00E-10	Vegetative cell wall protein gp1 OS=Chlamydomonas reinhardtii GN=GP1 PE=2 SV=1	PA5037_2	48.5	5.00E-06	COG3266	Uncharacterized protein conserved in bacteria	K10839	6.00E-07	51.6	vvi:100267246	UV excision repair protein RAD23	-	-	-
CL1100.Contig1	289	gi|254033592|gb|ACT55264.1|	53.9	7.00E-07	formin 2A [Physcomitrella patens]	--	--	--	--	sp|Q9FLQ7|FH20_ARATH	50.4	2.00E-07	Formin-like protein 20 OS=Arabidopsis thaliana GN=FH20 PE=2 SV=3	--	--	--	--	--	K13171	5.00E-08	53.9	ath:AT2G29210	serine/arginine repetitive matrix protein 1	-	-	-
CL1101.Contig1	1444	gi|323454001|gb|EGB09872.1|	59.7	1.00E-07	hypothetical protein AURANDRAFT_71291, partial [Aureococcus anophagefferens]	--	--	--	--	sp|Q7G6K7|FH3_ORYSJ	62.4	6.00E-10	Formin-like protein 3 OS=Oryza sativa subsp. japonica GN=FH3 PE=2 SV=2	Rv3876	54.7	4.00E-07	COG0455	ATPases involved in chromosome partitioning	K01051	3.00E-06	51.6	gmx:100776781	pectinesterase [EC:3.1.1.11]	-	-	-
CL1101.Contig2	1653	gi|323446801|gb|EGB02837.1|	56.6	1.00E-06	hypothetical protein AURANDRAFT_72816 [Aureococcus anophagefferens]	--	--	--	--	sp|Q84ZL0|FH5_ORYSJ	72.8	5.00E-13	Formin-like protein 5 OS=Oryza sativa subsp. japonica GN=FH5 PE=2 SV=2	Rv3876	59.7	1.00E-08	COG0455	ATPases involved in chromosome partitioning	K14325	3.00E-10	65.1	mtr:MTR_2g069490	RNA-binding protein with serine-rich domain 1	-	-	-
CL1101.Contig3	339	gi|302828408|ref|XP_002945771.1|	58.2	3.00E-08	pathogenesis-related protein 1-like protein [Volvox carteri f. nagariensis] >gi|300268586|gb|EFJ52766.1| pathogenesis-related protein 1-like protein [Volvox carteri f. nagariensis]	--	--	--	--	sp|Q9FPQ6|GP1_CHLRE	50.1	3.00E-07	Vegetative cell wall protein gp1 OS=Chlamydomonas reinhardtii GN=GP1 PE=2 SV=1	--	--	--	--	--	K14325	5.00E-06	47.4	osa:4325394	RNA-binding protein with serine-rich domain 1	-	-	-
CL1102.Contig1	204	--	--	--	--	--	--	--	--	--	--	--	--	--	--	--	--	--	--	--	--	--	--	-	-	-
CL1102.Contig2	683	gi|46806424|dbj|BAD17581.1|	69.3	4.00E-11	hypothetical protein [Oryza sativa Japonica Group]	--	--	--	--	sp|P13983|EXTN_TOBAC	62	3.00E-10	Extensin OS=Nicotiana tabacum GN=HRGPNT3 PE=2 SV=1	--	--	--	--	--	K01115	6.00E-08	55.8	vcn:VOLCADRAFT_99471	phospholipase D [EC:3.1.4.4]	-	-	-
CL1103.Contig1	1149	gi|323456752|gb|EGB12618.1|	55.1	2.00E-06	hypothetical protein AURANDRAFT_70520 [Aureococcus anophagefferens]	--	--	--	--	sp|Q84ZL0|FH5_ORYSJ	59.7	3.00E-09	Formin-like protein 5 OS=Oryza sativa subsp. japonica GN=FH5 PE=2 SV=2	Rv3876	53.9	5.00E-07	COG0455	ATPases involved in chromosome partitioning	K14709	1.00E-08	59.3	vcn:VOLCADRAFT_104214	solute carrier family 39 (zinc transporter), member 1/2/3	-	GO:0003824//catalytic activity	-
CL1103.Contig2	1218	gi|159464339|ref|XP_001690399.1|	28.9	2.00E-09	fibrocystin-L-like protein [Chlamydomonas reinhardtii] >gi|158279899|gb|EDP05658.1| fibrocystin-L-like protein [Chlamydomonas reinhardtii]	gi|32995491|dbj|AK110282.1|	71.9	1.00E-09	Oryza sativa Japonica Group cDNA clone:002-163-E06, full insert sequence	sp|Q9FPQ6|GP1_CHLRE	91.7	8.00E-19	Vegetative cell wall protein gp1 OS=Chlamydomonas reinhardtii GN=GP1 PE=2 SV=1	Rv3876	72.4	1.00E-12	COG0455	ATPases involved in chromosome partitioning	K01115	1.00E-15	82.8	vcn:VOLCADRAFT_99471	phospholipase D [EC:3.1.4.4]	-	-	-
CL1104.Contig1	364	gi|323451172|gb|EGB07050.1|	62	2.00E-09	hypothetical protein AURANDRAFT_71898, partial [Aureococcus anophagefferens]	--	--	--	--	--	--	--	--	--	--	--	--	--	K14325	9.00E-08	53.1	ppp:PHYPADRAFT_105411	RNA-binding protein with serine-rich domain 1	-	-	-
CL1104.Contig2	341	gi|323451172|gb|EGB07050.1|	56.2	1.00E-07	hypothetical protein AURANDRAFT_71898, partial [Aureococcus anophagefferens]	--	--	--	--	--	--	--	--	--	--	--	--	--	K14325	4.00E-06	47.8	bdi:100845778	RNA-binding protein with serine-rich domain 1	-	-	-
CL1105.Contig1	1256	gi|225438347|ref|XP_002273171.1|	328.2	1.00E-88	PREDICTED: cyclin-dependent kinase E-1 [Vitis vinifera] >gi|296082615|emb|CBI21620.3| unnamed protein product [Vitis vinifera]	--	--	--	--	sp|Q84TI6|CDKE1_ARATH	317	1.00E-86	Cyclin-dependent kinase E-1 OS=Arabidopsis thaliana GN=CDKE-1 PE=2 SV=2	ECU02g1450	180	5.00E-45	COG0515	Serine/threonine protein kinase	K02208	1.00E-89	328	vvi:100249168	cyclin-dependent kinase 8/11 [EC:2.7.11.22 2.7.11.23]	-	GO:0016301//kinase activity;GO:0005515//protein binding	-
CL1105.Contig2	1440	gi|225438347|ref|XP_002273171.1|	311.6	1.00E-83	PREDICTED: cyclin-dependent kinase E-1 [Vitis vinifera] >gi|296082615|emb|CBI21620.3| unnamed protein product [Vitis vinifera]	--	--	--	--	sp|Q84TI6|CDKE1_ARATH	297	9.00E-81	Cyclin-dependent kinase E-1 OS=Arabidopsis thaliana GN=CDKE-1 PE=2 SV=2	ECU02g1450	173	6.00E-43	COG0515	Serine/threonine protein kinase	K02208	2.00E-84	311	vvi:100249168	cyclin-dependent kinase 8/11 [EC:2.7.11.22 2.7.11.23]	-	GO:0005515//protein binding;GO:0004672//protein kinase activity	-
CL1106.Contig1	669	--	--	--	--	--	--	--	--	--	--	--	--	--	--	--	--	--	--	--	--	--	--	-	-	-
CL1106.Contig2	945	--	--	--	--	--	--	--	--	--	--	--	--	--	--	--	--	--	--	--	--	--	--	-	-	-
CL1107.Contig1	253	--	--	--	--	--	--	--	--	--	--	--	--	--	--	--	--	--	--	--	--	--	--	-	-	-
CL1107.Contig2	226	--	--	--	--	--	--	--	--	--	--	--	--	--	--	--	--	--	--	--	--	--	--	-	-	-
CL1108.Contig1	1670	gi|323451172|gb|EGB07050.1|	54.3	6.00E-06	hypothetical protein AURANDRAFT_71898, partial [Aureococcus anophagefferens]	--	--	--	--	sp|B7E321|DRB5_ORYSJ	55.5	9.00E-08	Double-stranded RNA-binding protein 5 OS=Oryza sativa subsp. japonica GN=DRB5 PE=2 SV=1	Cgl1939	62	3.00E-09	COG0532	Translation initiation factor 2 (IF-2; GTPase)	K13171	1.00E-09	63.2	aly:ARALYDRAFT_901882	serine/arginine repetitive matrix protein 1	-	-	-
CL1109.Contig1	830	--	--	--	--	--	--	--	--	--	--	--	--	--	--	--	--	--	--	--	--	--	--	-	-	-
CL1109.Contig2	1419	gi|323453662|gb|EGB09533.1|	61.6	3.00E-08	hypothetical protein AURANDRAFT_71344, partial [Aureococcus anophagefferens]	--	--	--	--	--	--	--	--	--	--	--	--	--	--	--	--	--	--	-	-	-
CL111.Contig1	1260	gi|219122860|ref|XP_002181755.1|	148.3	2.00E-34	predicted protein [Phaeodactylum tricornutum CCAP 1055/1] >gi|217407031|gb|EEC46969.1| predicted protein [Phaeodactylum tricornutum CCAP 1055/1]	--	--	--	--	--	--	--	--	SPCC16C4.12	120	6.00E-27	COG0456	Acetyltransferases	K00670	1.00E-33	142	cme:CML218C	peptide alpha-N-acetyltransferase [EC:2.3.1.88]	-	GO:0008080//N-acetyltransferase activity	-
CL111.Contig2	383	gi|224013896|ref|XP_002296612.1|	115.5	1.00E-25	n-acetyltransferase [Thalassiosira pseudonana CCMP1335] >gi|220968964|gb|EED87308.1| n-acetyltransferase [Thalassiosira pseudonana CCMP1335]	--	--	--	--	--	--	--	--	SPCC16C4.12	92.4	2.00E-19	COG0456	Acetyltransferases	K00670	2.00E-26	115	cme:CML218C	peptide alpha-N-acetyltransferase [EC:2.3.1.88]	-	GO:0016746//transferase activity, transferring acyl groups	-
CL1110.Contig1	344	gi|357452919|ref|XP_003596736.1|	54.7	4.00E-07	hypothetical protein MTR_2g084760, partial [Medicago truncatula] >gi|355485784|gb|AES66987.1| hypothetical protein MTR_2g084760, partial [Medicago truncatula]	--	--	--	--	--	--	--	--	alr2972	97.8	4.00E-21	COG0406	Fructose-2,6-bisphosphatase	--	--	--	--	--	-	-	-
CL1110.Contig2	238	--	--	--	--	--	--	--	--	--	--	--	--	alr2972	50.4	8.00E-07	COG0406	Fructose-2,6-bisphosphatase	--	--	--	--	--	-	-	-
CL1110.Contig3	333	gi|357452919|ref|XP_003596736.1|	59.3	1.00E-08	hypothetical protein MTR_2g084760, partial [Medicago truncatula] >gi|355485784|gb|AES66987.1| hypothetical protein MTR_2g084760, partial [Medicago truncatula]	--	--	--	--	--	--	--	--	alr2972	83.2	1.00E-16	COG0406	Fructose-2,6-bisphosphatase	--	--	--	--	--	-	-	-
CL1111.Contig1	1146	gi|1729844|sp|P50260.1|TBB2_OOMCK	718	0	RecName: Full=Tubulin beta-2 chain; AltName: Full=Beta-2-tubulin >gi|1067178|emb|CAA91940.1| beta-tubulin [oomycete-like MacKay2000]	gi|1067177|emb|Z67992.1|	2022	0	Oomycete-like MacKay2000 TubB2 mRNA for beta-tubulin	sp|P50260|TBB2_OOMCK	717	0	Tubulin beta-2 chain (Fragment) OS=Oomycete-like sp. (strain MacKay2000) GN=TUBB2 PE=2 SV=1	YFL037w	553	3.00E-157	COG5023	Tubulin	K07375	0	653	ppp:PHYPADRAFT_117822	tubulin beta	GO:0051258//protein polymerization;GO:0006184//GTP catabolic process;GO:0007018//microtubule-based movement	GO:0003924//GTPase activity;GO:0005198//structural molecule activity;GO:0005525//GTP binding	GO:0005874//microtubule;GO:0005737//cytoplasm
CL1111.Contig2	705	gi|298711749|emb|CBJ49286.1|	36.2	2.00E-06	WD repeat domain-containing protein, putative [Ectocarpus siliculosus]	--	--	--	--	--	--	--	--	--	--	--	--	--	--	--	--	--	--	-	-	-
CL1111.Contig3	3545	gi|75243291|sp|Q84TG9.1|TBB_PORYE	934.1	0	RecName: Full=Tubulin beta chain; AltName: Full=Beta-tubulin >gi|29150706|gb|AAO64445.1| beta-tubulin [Pyropia yezoensis]	gi|56384661|gb|AY221630.4|	2216	0	Porphyra yezoensis beta-tubulin (TubB1) gene, complete cds	sp|Q84TG9|TBB_PORYE	934	0	Tubulin beta chain OS=Porphyra yezoensis GN=TUBB1 PE=3 SV=1	ECU03g0820i	674	0	COG5023	Tubulin	K07375	0	697	cme:CMN263C	tubulin beta	GO:0051258//protein polymerization;GO:0006184//GTP catabolic process;GO:0007018//microtubule-based movement;GO:0046686//response to cadmium ion	GO:0003924//GTPase activity;GO:0005198//structural molecule activity;GO:0005525//GTP binding	GO:0005618//cell wall;GO:0005874//microtubule;GO:0033009;GO:0009507//chloroplast;GO:0005886//plasma membrane
CL1111.Contig4	422	gi|13661265|gb|AAK37834.1|AF182558_1	281.6	2.00E-75	beta-tubulin [Euglena gracilis] >gi|13661269|gb|AAK37836.1|AF182554_1 beta-tubulin [Euglena gracilis] >gi|13661271|gb|AAK37837.1|AF182555_1 beta-tubulin [Euglena gracilis] >gi|13661273|gb|AAK37838.1|AF182759_1 beta-tubulin [Euglena gracilis]	gi|116222268|gb|DQ980520.1|	426	1.00E-117	Chrysochromulina sp. NIES-1333 beta tubulin gene, partial cds	sp|P12457|TBB_EUGGR	279	5.00E-76	Tubulin beta chain OS=Euglena gracilis GN=TUBB PE=2 SV=1	YFL037w	219	2.00E-57	COG5023	Tubulin	K07375	9.00E-76	279	ppp:PHYPADRAFT_232451	tubulin beta	GO:0009651//response to salt stress;GO:0009416//response to light stimulus;GO:0009409//response to cold;GO:0051258//protein polymerization;GO:0006184//GTP catabolic process;GO:0007018//microtubule-based movement;GO:0009826//unidimensional cell growth;GO:0046686//response to cadmium ion	GO:0003924//GTPase activity;GO:0005198//structural molecule activity;GO:0005525//GTP binding	GO:0005618//cell wall;GO:0005730//nucleolus;GO:0005874//microtubule;GO:0009507//chloroplast;GO:0005773//vacuole;GO:0005886//plasma membrane
CL1111.Contig5	324	gi|4105831|gb|AAD02571.1|	211.5	2.00E-54	nuclear beta-tubulin, partial [Guillardia theta]	gi|5733381|gb|AF095840.1|AF095840	283	5.00E-74	Entosiphon sulcatum b-tubulin (tub-b) gene, complete cds	sp|P22852|TBB_POLAG	204	7.00E-54	Tubulin beta chain OS=Polytomella agilis GN=TUBB1 PE=3 SV=1	ECU03g0820i	194	3.00E-50	COG5023	Tubulin	K07375	2.00E-54	207	ppp:PHYPADRAFT_232451	tubulin beta	GO:0051258//protein polymerization;GO:0006184//GTP catabolic process;GO:0007018//microtubule-based movement	GO:0003924//GTPase activity;GO:0005198//structural molecule activity;GO:0005525//GTP binding	GO:0005874//microtubule;GO:0005737//cytoplasm
CL1112.Contig1	1272	gi|357134717|ref|XP_003568962.1|	340.1	3.00E-92	PREDICTED: mitogen-activated protein kinase 14-like [Brachypodium distachyon]	--	--	--	--	sp|Q75KK8|MPK14_ORYSJ	336	1.00E-92	Mitogen-activated protein kinase 14 OS=Oryza sativa subsp. japonica GN=MPK14 PE=2 SV=1	YBL016w	251	2.00E-66	COG0515	Serine/threonine protein kinase	K00924	2.00E-83	307	ath:AT2G01450	[EC:2.7.1.-]	GO:0009987//cellular process	GO:0004672//protein kinase activity	-
CL1112.Contig2	885	gi|224062744|ref|XP_002300882.1|	172.6	6.00E-42	predicted protein [Populus trichocarpa] >gi|222842608|gb|EEE80155.1| predicted protein [Populus trichocarpa]	--	--	--	--	sp|Q0E459|MPK13_ORYSJ	171	6.00E-43	Mitogen-activated protein kinase 13 OS=Oryza sativa subsp. japonica GN=MPK13 PE=2 SV=1	YBL016w	122	8.00E-28	COG0515	Serine/threonine protein kinase	K00924	3.00E-40	163	ath:AT2G01450	[EC:2.7.1.-]	GO:0009987//cellular process	GO:0016301//kinase activity	GO:0044464//cell part
CL1113.Contig1	415	gi|384252452|gb|EIE25928.1|	111.7	2.00E-24	Oxysterol-binding protein [Coccomyxa subellipsoidea C-169]	--	--	--	--	sp|Q8L751|ORP1C_ARATH	101	2.00E-22	Oxysterol-binding protein-related protein 1C OS=Arabidopsis thaliana GN=ORP1C PE=2 SV=1	DR2133	50.1	1.00E-06	COG4372	Uncharacterized protein conserved in bacteria with the myosin-like domain	--	--	--	--	--	-	-	-
CL1113.Contig2	204	gi|168023601|ref|XP_001764326.1|	57.8	5.00E-08	predicted protein [Physcomitrella patens subsp. patens] >gi|162684478|gb|EDQ70880.1| predicted protein [Physcomitrella patens subsp. patens]	--	--	--	--	sp|Q9SAF0|ORP1D_ARATH	51.6	1.00E-07	Oxysterol-binding protein-related protein 1D OS=Arabidopsis thaliana GN=ORP1D PE=2 SV=1	--	--	--	--	--	--	--	--	--	--	-	-	-
CL1114.Contig1	1032	gi|323452022|gb|EGB07897.1|	64.3	3.00E-09	hypothetical protein AURANDRAFT_71710 [Aureococcus anophagefferens]	--	--	--	--	sp|Q9FFW5|PERK8_ARATH	45.8	1.00E-06	Proline-rich receptor-like protein kinase PERK8 OS=Arabidopsis thaliana GN=PERK8 PE=1 SV=1	--	--	--	--	--	K10841	1.00E-05	49.3	cre:CHLREDRAFT_7539	DNA excision repair protein ERCC-6	-	-	-
CL1114.Contig2	737	gi|302853456|ref|XP_002958243.1|	36.6	2.00E-07	hypothetical protein VOLCADRAFT_121694 [Volvox carteri f. nagariensis] >gi|300256431|gb|EFJ40697.1| hypothetical protein VOLCADRAFT_121694 [Volvox carteri f. nagariensis]	--	--	--	--	sp|Q9FFW5|PERK8_ARATH	45.8	7.00E-07	Proline-rich receptor-like protein kinase PERK8 OS=Arabidopsis thaliana GN=PERK8 PE=1 SV=1	--	--	--	--	--	K10841	6.00E-06	49.3	cre:CHLREDRAFT_7539	DNA excision repair protein ERCC-6	-	-	-
CL1115.Contig1	1099	gi|168063435|ref|XP_001783677.1|	151.4	2.00E-35	predicted protein [Physcomitrella patens subsp. patens] >gi|162664801|gb|EDQ51507.1| predicted protein [Physcomitrella patens subsp. patens]	--	--	--	--	sp|Q9FPQ6|GP1_CHLRE	61.2	4.00E-11	Vegetative cell wall protein gp1 OS=Chlamydomonas reinhardtii GN=GP1 PE=2 SV=1	Cgl1939	50.4	5.00E-06	COG0532	Translation initiation factor 2 (IF-2; GTPase)	K10841	1.00E-07	55.8	cre:CHLREDRAFT_7539	DNA excision repair protein ERCC-6	-	-	-
CL1115.Contig2	361	gi|168063435|ref|XP_001783677.1|	95.1	2.00E-19	predicted protein [Physcomitrella patens subsp. patens] >gi|162664801|gb|EDQ51507.1| predicted protein [Physcomitrella patens subsp. patens]	--	--	--	--	--	--	--	--	--	--	--	--	--	--	--	--	--	--	-	-	-
CL1116.Contig1	1344	gi|323451172|gb|EGB07050.1|	36.6	1.00E-11	hypothetical protein AURANDRAFT_71898, partial [Aureococcus anophagefferens]	--	--	--	--	--	--	--	--	--	--	--	--	--	--	--	--	--	--	-	-	-
CL1116.Contig2	1400	gi|323454001|gb|EGB09872.1|	57	7.00E-07	hypothetical protein AURANDRAFT_71291, partial [Aureococcus anophagefferens]	--	--	--	--	--	--	--	--	--	--	--	--	--	--	--	--	--	--	-	-	-
CL1116.Contig3	2389	gi|168002453|ref|XP_001753928.1|	84.3	8.00E-15	predicted protein [Physcomitrella patens subsp. patens] >gi|162694904|gb|EDQ81250.1| predicted protein [Physcomitrella patens subsp. patens]	--	--	--	--	sp|Q84ZL0|FH5_ORYSJ	40.4	3.00E-06	Formin-like protein 5 OS=Oryza sativa subsp. japonica GN=FH5 PE=2 SV=2	--	--	--	--	--	K14325	3.00E-08	59.3	ppp:PHYPADRAFT_105411	RNA-binding protein with serine-rich domain 1	-	-	-
CL1117.Contig1	311	gi|255597967|ref|XP_002536896.1|	52.4	2.00E-06	conserved hypothetical protein [Ricinus communis] >gi|223518185|gb|EEF25487.1| conserved hypothetical protein [Ricinus communis]	--	--	--	--	--	--	--	--	--	--	--	--	--	--	--	--	--	--	-	-	-
CL1117.Contig2	376	--	--	--	--	--	--	--	--	--	--	--	--	--	--	--	--	--	--	--	--	--	--	-	-	-
CL1118.Contig1	529	gi|357156107|ref|XP_003577344.1|	86.7	1.00E-16	PREDICTED: mitochondrial inner membrane protease subunit 1-like [Brachypodium distachyon]	--	--	--	--	--	--	--	--	SPBC2D10.07c	90.9	1.00E-18	COG0681	Signal peptidase I	K09647	2.00E-17	86.7	bdi:100831078	mitochondrial inner membrane protease subunit 1 [EC:3.4.21.-]	-	-	-
CL1118.Contig2	2342	gi|298709146|emb|CBJ31091.1|	158.7	3.00E-37	conserved unknown protein [Ectocarpus siliculosus]	--	--	--	--	sp|Q84ZL0|FH5_ORYSJ	103	3.00E-22	Formin-like protein 5 OS=Oryza sativa subsp. japonica GN=FH5 PE=2 SV=2	SPBC2D10.07c	70.9	9.00E-12	COG0681	Signal peptidase I	K03514	2.00E-14	67	cre:CHLREDRAFT_17066	DNA polymerase sigma subunit [EC:2.7.7.7]	-	-	-
CL1118.Contig3	2573	gi|298709146|emb|CBJ31091.1|	158.7	3.00E-37	conserved unknown protein [Ectocarpus siliculosus]	--	--	--	--	sp|Q84ZL0|FH5_ORYSJ	103	4.00E-22	Formin-like protein 5 OS=Oryza sativa subsp. japonica GN=FH5 PE=2 SV=2	SPBC2D10.07c	70.9	1.00E-11	COG0681	Signal peptidase I	K03514	2.00E-14	67	cre:CHLREDRAFT_17066	DNA polymerase sigma subunit [EC:2.7.7.7]	-	-	-
CL1119.Contig1	1317	gi|224116118|ref|XP_002332001.1|	374.8	1.00E-102	predicted protein [Populus trichocarpa] >gi|222874769|gb|EEF11900.1| predicted protein [Populus trichocarpa]	gi|159490512|ref|XM_001703167.1|	67.9	2.00E-08	Chlamydomonas reinhardtii strain CC-503 cw92 mt+	sp|Q8LGH4|CUL4_ARATH	355	3.00E-98	Cullin-4 OS=Arabidopsis thaliana GN=CUL4 PE=1 SV=1	SPAC3A11.08	229	6.00E-60	COG5647	Cullin, a subunit of E3 ubiquitin ligase	K10609	1.00E-103	374	pop:POPTR_828634	cullin 4	GO:0048827//phyllome development;GO:0044267//cellular protein metabolic process;GO:0010154//fruit development;GO:0071310;GO:0009640//photomorphogenesis;GO:0007165//signal transduction	-	GO:0031461//cullin-RING ubiquitin ligase complex
CL1119.Contig2	1018	gi|224116118|ref|XP_002332001.1|	374.8	1.00E-102	predicted protein [Populus trichocarpa] >gi|222874769|gb|EEF11900.1| predicted protein [Populus trichocarpa]	gi|83582540|emb|CR962121.2|	85.7	8.00E-14	Medicago truncatula chromosome 5 clone mte1-77f5, COMPLETE SEQUENCE	sp|Q8LGH4|CUL4_ARATH	355	2.00E-98	Cullin-4 OS=Arabidopsis thaliana GN=CUL4 PE=1 SV=1	SPAC3A11.08	229	4.00E-60	COG5647	Cullin, a subunit of E3 ubiquitin ligase	K10609	1.00E-103	374	pop:POPTR_828634	cullin 4	GO:0048827//phyllome development;GO:0044267//cellular protein metabolic process;GO:0010154//fruit development;GO:0071310;GO:0009640//photomorphogenesis;GO:0007165//signal transduction	-	GO:0031461//cullin-RING ubiquitin ligase complex
CL112.Contig1	447	--	--	--	--	--	--	--	--	--	--	--	--	--	--	--	--	--	--	--	--	--	--	-	-	-
CL112.Contig2	534	gi|219886273|gb|ACL53511.1|	53.9	1.00E-06	unknown [Zea mays]	--	--	--	--	--	--	--	--	--	--	--	--	--	--	--	--	--	--	-	-	-
CL1120.Contig1	1185	gi|298711114|emb|CBJ32342.1|	56.2	1.00E-06	expressed unknown protein [Ectocarpus siliculosus]	--	--	--	--	--	--	--	--	--	--	--	--	--	--	--	--	--	--	-	-	-
CL1120.Contig2	1704	gi|307105343|gb|EFN53593.1|	73.2	1.00E-11	hypothetical protein CHLNCDRAFT_136812 [Chlorella variabilis]	--	--	--	--	sp|Q9C6S1|FH14_ARATH	55.1	1.00E-07	Formin-like protein 14 OS=Arabidopsis thaliana GN=FH14 PE=3 SV=3	Rv0280	43.9	2.00E-08	COG5651	PPE-repeat proteins	K01051	1.00E-08	59.7	gmx:100776781	pectinesterase [EC:3.1.1.11]	-	GO:0005488//binding	-
CL1121.Contig1	1877	gi|242093346|ref|XP_002437163.1|	695.3	0	hypothetical protein SORBIDRAFT_10g022220 [Sorghum bicolor] >gi|241915386|gb|EER88530.1| hypothetical protein SORBIDRAFT_10g022220 [Sorghum bicolor]	gi|159478878|ref|XM_001697476.1|	135	2.00E-28	Chlamydomonas reinhardtii T-complex protein, epsilon subunit (CCT5) mRNA, complete cds	sp|O04450|TCPE_ARATH	694	0	T-complex protein 1 subunit epsilon OS=Arabidopsis thaliana GN=At1g24510 PE=2 SV=1	SPAC1420.02c	651	0	COG0459	Chaperonin GroEL (HSP60 family)	K09497	0	695	zma:100272988	T-complex protein 1 subunit epsilon	GO:0006457//protein folding	GO:0005524//ATP binding;GO:0051082//unfolded protein binding	GO:0009506//plasmodesma;GO:0005886//plasma membrane;GO:0005829//cytosol
CL1121.Contig2	2084	gi|242093346|ref|XP_002437163.1|	757.3	0	hypothetical protein SORBIDRAFT_10g022220 [Sorghum bicolor] >gi|241915386|gb|EER88530.1| hypothetical protein SORBIDRAFT_10g022220 [Sorghum bicolor]	gi|159478878|ref|XM_001697476.1|	143	8.00E-31	Chlamydomonas reinhardtii T-complex protein, epsilon subunit (CCT5) mRNA, complete cds	sp|O04450|TCPE_ARATH	753	0	T-complex protein 1 subunit epsilon OS=Arabidopsis thaliana GN=At1g24510 PE=2 SV=1	SPAC1420.02c	687	0	COG0459	Chaperonin GroEL (HSP60 family)	K09497	0	757	sbi:SORBI_10g022220	T-complex protein 1 subunit epsilon	GO:0006457//protein folding	GO:0005524//ATP binding;GO:0051082//unfolded protein binding	GO:0009506//plasmodesma;GO:0005886//plasma membrane;GO:0005829//cytosol
CL1122.Contig1	719	gi|326525465|dbj|BAJ88779.1|	59.7	4.00E-08	predicted protein [Hordeum vulgare subsp. vulgare]	--	--	--	--	sp|Q9ZVX5|PP156_ARATH	51.2	5.00E-07	Pentatricopeptide repeat-containing protein At2g16880 OS=Arabidopsis thaliana GN=At2g16880 PE=2 SV=1	--	--	--	--	--	--	--	--	--	--	-	-	-
CL1122.Contig2	764	gi|326525465|dbj|BAJ88779.1|	59.7	4.00E-08	predicted protein [Hordeum vulgare subsp. vulgare]	--	--	--	--	sp|Q9LK03|PERK2_ARATH	52.4	3.00E-07	Proline-rich receptor-like protein kinase PERK2 OS=Arabidopsis thaliana GN=PERK2 PE=2 SV=3	--	--	--	--	--	K14709	7.00E-07	52.4	vcn:VOLCADRAFT_104214	solute carrier family 39 (zinc transporter), member 1/2/3	-	-	-
CL1123.Contig1	1631	gi|9802746|gb|AAF99815.1|AC034257_7	149.1	1.00E-34	Similar to developmental protein [Arabidopsis thaliana]	gi|242375614|emb|FP101535.1|	63.9	4.00E-07	Phyllostachys edulis cDNA clone: bphylf059p21, full insert sequence	sp|Q84ZL0|FH5_ORYSJ	85.9	6.00E-17	Formin-like protein 5 OS=Oryza sativa subsp. japonica GN=FH5 PE=2 SV=2	YKR035w-a	118	3.00E-26	COG5491	Conserved protein implicated in secretion	K12197	3.00E-35	148	ath:AT1G17730	charged multivesicular body protein 1	GO:0009793//embryonic development ending in seed dormancy;GO:0032509//endosome transport via multivesicular body sorting pathway;GO:0040007//growth;GO:0000578//embryonic axis specification	-	-
CL1123.Contig2	1478	gi|9802746|gb|AAF99815.1|AC034257_7	149.1	1.00E-34	Similar to developmental protein [Arabidopsis thaliana]	gi|242375614|emb|FP101535.1|	63.9	4.00E-07	Phyllostachys edulis cDNA clone: bphylf059p21, full insert sequence	sp|Q84ZL0|FH5_ORYSJ	79.7	4.00E-15	Formin-like protein 5 OS=Oryza sativa subsp. japonica GN=FH5 PE=2 SV=2	YKR035w-a	118	3.00E-26	COG5491	Conserved protein implicated in secretion	K12197	2.00E-35	148	ath:AT1G17730	charged multivesicular body protein 1	GO:0009793//embryonic development ending in seed dormancy;GO:0032509//endosome transport via multivesicular body sorting pathway;GO:0040007//growth;GO:0000578//embryonic axis specification	-	-
CL1124.Contig1	1278	gi|384252781|gb|EIE26256.1|	350.5	2.00E-95	hypothetical protein COCSUDRAFT_52284 [Coccomyxa subellipsoidea C-169]	gi|151559136|dbj|AP006493.2|	61.9	1.00E-06	Cyanidioschyzon merolae DNA, chromosome 11, complete genome, complete sequence	sp|Q9SRH6|HIR3_ARATH	85.5	6.00E-17	Hypersensitive-induced response protein 3 OS=Arabidopsis thaliana GN=HIR3 PE=1 SV=1	RC0452	323	4.00E-88	COG0330	Membrane protease subunits, stomatin/prohibitin homologs	K14325	5.00E-06	50.8	ath:AT1G16610	RNA-binding protein with serine-rich domain 1	-	GO:0008270//zinc ion binding	GO:0016020//membrane;GO:0005739//mitochondrion
CL1124.Contig2	1599	gi|384252781|gb|EIE26256.1|	349.7	6.00E-95	hypothetical protein COCSUDRAFT_52284 [Coccomyxa subellipsoidea C-169]	gi|151559136|dbj|AP006493.2|	61.9	2.00E-06	Cyanidioschyzon merolae DNA, chromosome 11, complete genome, complete sequence	sp|Q9SRH6|HIR3_ARATH	85.5	8.00E-17	Hypersensitive-induced response protein 3 OS=Arabidopsis thaliana GN=HIR3 PE=1 SV=1	RC0452	323	5.00E-88	COG0330	Membrane protease subunits, stomatin/prohibitin homologs	K14325	6.00E-06	50.8	ath:AT1G16610	RNA-binding protein with serine-rich domain 1	-	GO:0008270//zinc ion binding	GO:0016020//membrane;GO:0005739//mitochondrion
CL1125.Contig1	1607	gi|302799513|ref|XP_002981515.1|	353.6	4.00E-96	hypothetical protein SELMODRAFT_154567 [Selaginella moellendorffii] >gi|300150681|gb|EFJ17330.1| hypothetical protein SELMODRAFT_154567 [Selaginella moellendorffii]	gi|159470376|ref|XM_001693284.1|	79.8	7.00E-12	Chlamydomonas reinhardtii flagellar associated protein, adenosine kinase-like protein (FAP278) mRNA, complete cds	sp|Q9SF85|ADK1_ARATH	347	8.00E-96	Adenosine kinase 1 OS=Arabidopsis thaliana GN=ADK1 PE=1 SV=1	SPCC338.14	234	4.00E-61	COG0524	Sugar kinases, ribokinase family	K00856	2.00E-108	390	cme:CMK016C	adenosine kinase [EC:2.7.1.20]	GO:0006169//adenosine salvage;GO:0080094//response to trehalose-6-phosphate stimulus;GO:0007165//signal transduction;GO:0046686//response to cadmium ion	GO:0004001//adenosine kinase activity;GO:0005507//copper ion binding;GO:0004712//protein serine/threonine/tyrosine kinase activity	GO:0005829//cytosol;GO:0005739//mitochondrion;GO:0009506//plasmodesma;GO:0005774//vacuolar membrane;GO:0009507//chloroplast;GO:0005794//Golgi apparatus;GO:0005634//nucleus;GO:0005886//plasma membrane;GO:0048046//apoplast
CL1125.Contig2	2082	gi|302799513|ref|XP_002981515.1|	353.6	6.00E-96	hypothetical protein SELMODRAFT_154567 [Selaginella moellendorffii] >gi|300150681|gb|EFJ17330.1| hypothetical protein SELMODRAFT_154567 [Selaginella moellendorffii]	gi|159470376|ref|XM_001693284.1|	79.8	1.00E-11	Chlamydomonas reinhardtii flagellar associated protein, adenosine kinase-like protein (FAP278) mRNA, complete cds	sp|Q9SF85|ADK1_ARATH	347	1.00E-95	Adenosine kinase 1 OS=Arabidopsis thaliana GN=ADK1 PE=1 SV=1	SPCC338.14	234	6.00E-61	COG0524	Sugar kinases, ribokinase family	K00856	3.00E-108	390	cme:CMK016C	adenosine kinase [EC:2.7.1.20]	GO:0006169//adenosine salvage;GO:0080094//response to trehalose-6-phosphate stimulus;GO:0007165//signal transduction;GO:0046686//response to cadmium ion	GO:0004001//adenosine kinase activity;GO:0005507//copper ion binding;GO:0004712//protein serine/threonine/tyrosine kinase activity	GO:0005829//cytosol;GO:0005739//mitochondrion;GO:0009506//plasmodesma;GO:0005774//vacuolar membrane;GO:0009507//chloroplast;GO:0005794//Golgi apparatus;GO:0005634//nucleus;GO:0005886//plasma membrane;GO:0048046//apoplast
CL1126.Contig1	370	--	--	--	--	--	--	--	--	--	--	--	--	--	--	--	--	--	--	--	--	--	--	-	-	-
CL1126.Contig2	231	--	--	--	--	--	--	--	--	--	--	--	--	--	--	--	--	--	--	--	--	--	--	-	-	-
CL1127.Contig1	657	gi|323456950|gb|EGB12816.1|	53.1	3.00E-06	hypothetical protein AURANDRAFT_60904 [Aureococcus anophagefferens]	--	--	--	--	--	--	--	--	--	--	--	--	--	--	--	--	--	--	-	-	-
CL1127.Contig2	506	gi|307110224|gb|EFN58460.1|	53.9	1.00E-06	hypothetical protein CHLNCDRAFT_140461 [Chlorella variabilis]	--	--	--	--	--	--	--	--	--	--	--	--	--	--	--	--	--	--	-	-	-
CL1128.Contig1	287	gi|317134997|gb|ADV03061.1|	153.7	6.00E-37	ADP ribosylation factor 1 [Amphidinium carteriae] >gi|317135019|gb|ADV03072.1| ADP ribosylation factor [Amphidinium carteriae]	gi|189084850|gb|BT032381.1|	248	2.00E-63	Phytophthora capsici clone CBOU49-C13 mRNA sequence	sp|O48920|ARF_VIGUN	148	6.00E-37	ADP-ribosylation factor OS=Vigna unguiculata GN=ARF PE=2 SV=3	YDL192w	135	2.00E-32	COG1100	GTPase SAR1 and related small G proteins	K07977	2.00E-36	148	vvi:100242458	Arf/Sar family, other	GO:0007264//small GTPase mediated signal transduction	GO:0016787//hydrolase activity;GO:0005525//GTP binding	GO:0005622//intracellular
CL1128.Contig2	876	gi|293337233|ref|NP_001168955.1|	298.5	7.00E-80	uncharacterized protein LOC100382775 [Zea mays]	gi|116634143|emb|CT833828.1|	208	6.00E-51	Oryza sativa (indica cultivar-group) cDNA clone:OSIGCFA005A09, full insert sequence	sp|P51822|ARF1_DAUCA	298	3.00E-81	ADP-ribosylation factor 1 OS=Daucus carota GN=ARF1 PE=2 SV=2	YDL137w	271	1.00E-72	COG1100	GTPase SAR1 and related small G proteins	K07977	9.00E-82	301	cme:CMQ074C	Arf/Sar family, other	GO:0007264//small GTPase mediated signal transduction;GO:0006886//intracellular protein transport;GO:0046686//response to cadmium ion	GO:0005507//copper ion binding;GO:0016004//phospholipase activator activity;GO:0005215//transporter activity;GO:0005525//GTP binding	GO:0005829//cytosol;GO:0005774//vacuolar membrane;GO:0005798//Golgi-associated vesicle;GO:0005886//plasma membrane
CL1129.Contig1	289	--	--	--	--	--	--	--	--	--	--	--	--	--	--	--	--	--	--	--	--	--	--	-	-	-
CL1129.Contig2	396	gi|22831315|dbj|BAC16169.1|	51.6	3.00E-06	hypothetical protein [Oryza sativa Japonica Group]	--	--	--	--	sp|Q84ZL0|FH5_ORYSJ	36.2	2.00E-06	Formin-like protein 5 OS=Oryza sativa subsp. japonica GN=FH5 PE=2 SV=2	--	--	--	--	--	--	--	--	--	--	-	-	-
CL113.Contig1	368	gi|8927662|gb|AAF82153.1|AC034256_17	52	2.00E-06	Contains similarity to extensin (atExt1) from Arabidopsis thaliana gb|U43627 and is rich in proline and glycine. EST gb|Z37262 comes from this gene [Arabidopsis thaliana]	gi|303271604|ref|XM_003055118.1|	58	6.00E-06	Micromonas pusilla CCMP1545 predicted protein, mRNA	sp|Q9LK03|PERK2_ARATH	60.8	2.00E-10	Proline-rich receptor-like protein kinase PERK2 OS=Arabidopsis thaliana GN=PERK2 PE=2 SV=3	DR0479	50.4	8.00E-07	COG0744	Membrane carboxypeptidase (penicillin-binding protein)	K14709	1.00E-10	62.8	vcn:VOLCADRAFT_104214	solute carrier family 39 (zinc transporter), member 1/2/3	-	GO:0003824//catalytic activity	-
CL113.Contig2	340	gi|323456001|gb|EGB11868.1|	59.3	1.00E-08	hypothetical protein AURANDRAFT_70670, partial [Aureococcus anophagefferens]	gi|303271604|ref|XM_003055118.1|	58	5.00E-06	Micromonas pusilla CCMP1545 predicted protein, mRNA	sp|Q9S740|AGP19_ARATH	53.1	3.00E-08	Lysine-rich arabinogalactan protein 19 OS=Arabidopsis thaliana GN=AGP19 PE=2 SV=2	--	--	--	--	--	K01115	2.00E-06	48.5	vcn:VOLCADRAFT_99471	phospholipase D [EC:3.1.4.4]	-	-	-
CL1130.Contig1	2197	gi|326503918|dbj|BAK02745.1|	173.7	9.00E-42	predicted protein [Hordeum vulgare subsp. vulgare] >gi|326532038|dbj|BAK01395.1| predicted protein [Hordeum vulgare subsp. vulgare]	--	--	--	--	sp|Q9SJ44|UEV1C_ARATH	171	1.00E-42	Ubiquitin-conjugating enzyme E2 variant 1C OS=Arabidopsis thaliana GN=UEV1C PE=1 SV=1	YDR092w	56.2	2.00E-07	COG5078	Ubiquitin-protein ligase	K10704	3.00E-43	175	cme:CMP178C	ubiquitin-conjugating enzyme E2 variant	GO:0019538//protein metabolic process;GO:0006301//postreplication repair	GO:0005515//protein binding;GO:0004842//ubiquitin-protein ligase activity	GO:0031372//UBC13-MMS2 complex;GO:0005829//cytosol
CL1130.Contig2	2242	gi|326503918|dbj|BAK02745.1|	78.6	1.00E-36	predicted protein [Hordeum vulgare subsp. vulgare] >gi|326532038|dbj|BAK01395.1| predicted protein [Hordeum vulgare subsp. vulgare]	--	--	--	--	sp|Q9SJ44|UEV1C_ARATH	99.4	1.00E-37	Ubiquitin-conjugating enzyme E2 variant 1C OS=Arabidopsis thaliana GN=UEV1C PE=1 SV=1	Cgl1939	53.9	1.00E-06	COG0532	Translation initiation factor 2 (IF-2; GTPase)	K10704	3.00E-38	103	cme:CMP178C	ubiquitin-conjugating enzyme E2 variant	GO:0006301//postreplication repair	GO:0005515//protein binding;GO:0004842//ubiquitin-protein ligase activity	GO:0031372//UBC13-MMS2 complex;GO:0005829//cytosol
CL1131.Contig1	702	gi|109627638|dbj|BAE96575.1|	394.8	5.00E-109	actin-related protein [Pyropia yezoensis]	gi|109627637|dbj|AB126238.1|	488	1.00E-135	Porphyra yezoensis PyARP4 mRNA for actin-related protein, complete cds	sp|Q84M92|ARP4_ARATH	130	7.00E-31	Actin-related protein 4 OS=Arabidopsis thaliana GN=ARP4 PE=1 SV=1	YFL039c	105	7.00E-23	COG5277	Actin and related proteins	K11652	1.00E-34	144	ppp:PHYPADRAFT_57471	actin-like protein 6B	-	-	-
CL1131.Contig2	713	gi|109627638|dbj|BAE96575.1|	404.1	8.00E-112	actin-related protein [Pyropia yezoensis]	gi|109627637|dbj|AB126238.1|	640	0	Porphyra yezoensis PyARP4 mRNA for actin-related protein, complete cds	sp|Q84M92|ARP4_ARATH	131	4.00E-31	Actin-related protein 4 OS=Arabidopsis thaliana GN=ARP4 PE=1 SV=1	YFL039c	107	1.00E-23	COG5277	Actin and related proteins	K11652	3.00E-35	146	ppp:PHYPADRAFT_57471	actin-like protein 6B	-	-	-
CL1132.Contig1	1319	gi|168066948|ref|XP_001785391.1|	272.3	1.00E-71	predicted protein [Physcomitrella patens subsp. patens] >gi|162663013|gb|EDQ49804.1| predicted protein [Physcomitrella patens subsp. patens]	gi|189084987|gb|BT032519.1|	95.6	1.00E-16	Phytophthora capsici clone CBOU41-D10 mRNA sequence	sp|Q9SXU1|PSA7_CICAR	257	9.00E-69	Proteasome subunit alpha type-7 OS=Cicer arietinum GN=PAD1 PE=2 SV=1	MJ0591	137	3.00E-32	COG0638	20S proteasome, alpha and beta subunits	K02731	1.00E-72	272	ppp:PHYPADRAFT_227977	20S proteasome subunit alpha 4 [EC:3.4.25.1]	GO:0006511//ubiquitin-dependent protein catabolic process	GO:0005488//binding;GO:0004298//threonine-type endopeptidase activity;GO:0004386//helicase activity	GO:0019773//proteasome core complex, alpha-subunit complex;GO:0005819//spindle;GO:0009507//chloroplast;GO:0005773//vacuole;GO:0022626//cytosolic ribosome;GO:0009524//phragmoplast;GO:0005634//nucleus;GO:0005886//plasma membrane
CL1132.Contig2	1205	gi|168066948|ref|XP_001785391.1|	327.8	1.00E-88	predicted protein [Physcomitrella patens subsp. patens] >gi|162663013|gb|EDQ49804.1| predicted protein [Physcomitrella patens subsp. patens]	gi|189084987|gb|BT032519.1|	95.6	9.00E-17	Phytophthora capsici clone CBOU41-D10 mRNA sequence	sp|Q9SXU1|PSA7_CICAR	313	2.00E-85	Proteasome subunit alpha type-7 OS=Cicer arietinum GN=PAD1 PE=2 SV=1	MJ0591	188	2.00E-47	COG0638	20S proteasome, alpha and beta subunits	K02731	2.00E-89	327	cre:CHLREDRAFT_183620	20S proteasome subunit alpha 4 [EC:3.4.25.1]	GO:0006511//ubiquitin-dependent protein catabolic process	GO:0004298//threonine-type endopeptidase activity	GO:0009524//phragmoplast;GO:0022626//cytosolic ribosome;GO:0005773//vacuole;GO:0019773//proteasome core complex, alpha-subunit complex;GO:0005886//plasma membrane;GO:0005819//spindle;GO:0009507//chloroplast;GO:0005634//nucleus
CL1133.Contig1	1661	gi|255086641|ref|XP_002509287.1|	382.5	9.00E-105	Aspartate/tyrosine/aromatic aminotransferase [Micromonas sp. RCC299] >gi|226524565|gb|ACO70545.1| Aspartate/tyrosine/aromatic aminotransferase [Micromonas sp. RCC299]	--	--	--	--	sp|Q9SIE1|PAT_ARATH	204	1.00E-52	Bifunctional aspartate aminotransferase and glutamate/aspartate-prephenate aminotransferase OS=Arabidopsis thaliana GN=PAT PE=1 SV=2	mlr2987	255	1.00E-67	COG0436	Aspartate/tyrosine/aromatic aminotransferase	K15849	1.00E-53	209	vcn:VOLCADRAFT_103084	bifunctional aspartate aminotransferase and glutamate/aspartate-prephenate aminotransferase [EC:2.6.1.1 2.6.1.78 2.6.1.79]	GO:0008652//cellular amino acid biosynthetic process	GO:0008483//transaminase activity	GO:0009507//chloroplast
CL1133.Contig2	1743	gi|255086641|ref|XP_002509287.1|	391	2.00E-107	Aspartate/tyrosine/aromatic aminotransferase [Micromonas sp. RCC299] >gi|226524565|gb|ACO70545.1| Aspartate/tyrosine/aromatic aminotransferase [Micromonas sp. RCC299]	--	--	--	--	sp|Q9SIE1|PAT_ARATH	208	9.00E-54	Bifunctional aspartate aminotransferase and glutamate/aspartate-prephenate aminotransferase OS=Arabidopsis thaliana GN=PAT PE=1 SV=2	mlr2987	257	4.00E-68	COG0436	Aspartate/tyrosine/aromatic aminotransferase	K15849	6.00E-55	213	ppp:PHYPADRAFT_127152	bifunctional aspartate aminotransferase and glutamate/aspartate-prephenate aminotransferase [EC:2.6.1.1 2.6.1.78 2.6.1.79]	GO:0008652//cellular amino acid biosynthetic process	GO:0008483//transaminase activity	GO:0009507//chloroplast
CL1134.Contig1	219	gi|222838027|gb|EEE76392.1|	58.9	2.00E-08	predicted protein [Populus trichocarpa]	gi|88696743|gb|DQ369913.1|	141	3.00E-31	Zea mays cultivar line T68 16S ribosomal RNA, 16S-23S ribosomal RNA intergenic spacer, partial sequence	--	--	--	--	--	--	--	--	--	--	--	--	--	--	-	-	-
CL1134.Contig2	500	gi|222838027|gb|EEE76392.1|	68.6	4.00E-11	predicted protein [Populus trichocarpa]	gi|88696743|gb|DQ369913.1|	414	1.00E-113	Zea mays cultivar line T68 16S ribosomal RNA, 16S-23S ribosomal RNA intergenic spacer, partial sequence	--	--	--	--	--	--	--	--	--	--	--	--	--	--	-	-	-
CL1135.Contig1	2259	gi|323452022|gb|EGB07897.1|	69.3	2.00E-10	hypothetical protein AURANDRAFT_71710 [Aureococcus anophagefferens]	--	--	--	--	sp|Q84ZL0|FH5_ORYSJ	55.8	1.00E-07	Formin-like protein 5 OS=Oryza sativa subsp. japonica GN=FH5 PE=2 SV=2	--	--	--	--	--	K06694	5.00E-07	55.1	cre:CHLREDRAFT_140415	26S proteasome non-ATPase regulatory subunit 10	-	-	-
CL1135.Contig2	4184	gi|209402483|gb|ACI45964.1|	1007.7	0	putative plastid phytoene desaturase precursor [Pyropia yezoensis]	gi|255080441|ref|XM_002503755.1|	143	2.00E-30	Micromonas sp. RCC299 chromosome 7 phytoene desaturase (PDS1) mRNA, complete cds	sp|P49086|CRTI_MAIZE	599	4.00E-171	Phytoene dehydrogenase, chloroplastic/chromoplastic OS=Zea mays GN=PDS1 PE=2 SV=1	slr1254	640	0	COG3349	Uncharacterized conserved protein	K02293	0	643	cme:CMK151C	15-cis-phytoene desaturase [EC:1.3.5.5]	GO:0016117//carotenoid biosynthetic process	GO:0016705//oxidoreductase activity, acting on paired donors, with incorporation or reduction of molecular oxygen	GO:0009507//chloroplast
CL1135.Contig3	2387	gi|209402483|gb|ACI45964.1|	1064.7	0	putative plastid phytoene desaturase precursor [Pyropia yezoensis]	gi|255080441|ref|XM_002503755.1|	143	9.00E-31	Micromonas sp. RCC299 chromosome 7 phytoene desaturase (PDS1) mRNA, complete cds	sp|P49086|CRTI_MAIZE	599	2.00E-171	Phytoene dehydrogenase, chloroplastic/chromoplastic OS=Zea mays GN=PDS1 PE=2 SV=1	slr1254	640	0	COG3349	Uncharacterized conserved protein	K02293	0	644	cme:CMK151C	15-cis-phytoene desaturase [EC:1.3.5.5]	GO:0016117//carotenoid biosynthetic process	GO:0016705//oxidoreductase activity, acting on paired donors, with incorporation or reduction of molecular oxygen	GO:0009507//chloroplast
CL1135.Contig4	2145	gi|209402483|gb|ACI45964.1|	1007.7	0	putative plastid phytoene desaturase precursor [Pyropia yezoensis]	gi|255080441|ref|XM_002503755.1|	143	8.00E-31	Micromonas sp. RCC299 chromosome 7 phytoene desaturase (PDS1) mRNA, complete cds	sp|P49086|CRTI_MAIZE	599	2.00E-171	Phytoene dehydrogenase, chloroplastic/chromoplastic OS=Zea mays GN=PDS1 PE=2 SV=1	slr1254	640	0	COG3349	Uncharacterized conserved protein	K02293	0	643	cme:CMK151C	15-cis-phytoene desaturase [EC:1.3.5.5]	GO:0016117//carotenoid biosynthetic process	GO:0016705//oxidoreductase activity, acting on paired donors, with incorporation or reduction of molecular oxygen	GO:0009507//chloroplast
CL1136.Contig1	1764	gi|293330987|ref|NP_001169942.1|	54.7	5.00E-06	uncharacterized protein LOC100383840 [Zea mays]	--	--	--	--	sp|Q9FPQ6|GP1_CHLRE	73.2	4.00E-13	Vegetative cell wall protein gp1 OS=Chlamydomonas reinhardtii GN=GP1 PE=2 SV=1	DR2133	52.4	3.00E-06	COG4372	Uncharacterized protein conserved in bacteria with the myosin-like domain	K01115	7.00E-08	57.4	vcn:VOLCADRAFT_99471	phospholipase D [EC:3.1.4.4]	-	-	-
CL1136.Contig2	1426	gi|293330987|ref|NP_001169942.1|	54.7	3.00E-06	uncharacterized protein LOC100383840 [Zea mays]	gi|269954754|gb|AC239138.1|	63.9	4.00E-07	Carica papaya BAC clone 10J17, complete sequence	sp|Q9FPQ6|GP1_CHLRE	73.2	3.00E-13	Vegetative cell wall protein gp1 OS=Chlamydomonas reinhardtii GN=GP1 PE=2 SV=1	DR2133	52.4	2.00E-06	COG4372	Uncharacterized protein conserved in bacteria with the myosin-like domain	K01115	7.00E-08	57	vcn:VOLCADRAFT_99471	phospholipase D [EC:3.1.4.4]	-	-	-
CL1137.Contig1	504	gi|359806725|ref|NP_001241295.1|	244.6	4.00E-64	uncharacterized protein LOC100818880 [Glycine max]	gi|301108188|ref|XM_002903130.1|	111	6.00E-22	Phytophthora infestans T30-4 60S ribosomal protein L19-1 (PITG_09540) mRNA, complete cds	sp|Q9SRX2|RL191_ARATH	234	1.00E-62	60S ribosomal protein L19-1 OS=Arabidopsis thaliana GN=RPL19A PE=2 SV=1	SPCC1682.14	211	4.00E-55	COG2147	Ribosomal protein L19E	K02885	5.00E-65	244	gmx:100818880	large subunit ribosomal protein L19e	GO:0006412//translation	GO:0003735//structural constituent of ribosome	GO:0005730//nucleolus;GO:0005886//plasma membrane;GO:0022625//cytosolic large ribosomal subunit
CL1137.Contig2	865	gi|168038880|ref|XP_001771927.1|	292.4	5.00E-78	predicted protein [Physcomitrella patens subsp. patens] >gi|162676709|gb|EDQ63188.1| predicted protein [Physcomitrella patens subsp. patens]	gi|159487226|ref|XM_001701583.1|	133	3.00E-28	Chlamydomonas reinhardtii ribosomal protein L19, component of cytosolic 80S ribosome and 60S large subunit (RPL19) mRNA, complete cds	sp|Q9LUQ6|RL192_ARATH	276	8.00E-75	60S ribosomal protein L19-2 OS=Arabidopsis thaliana GN=RPL19B PE=2 SV=1	SPCC1682.14	239	3.00E-63	COG2147	Ribosomal protein L19E	K02885	5.00E-79	292	ppp:PHYPADRAFT_222528	large subunit ribosomal protein L19e	GO:0006412//translation	GO:0003735//structural constituent of ribosome	GO:0005730//nucleolus;GO:0005886//plasma membrane;GO:0022625//cytosolic large ribosomal subunit
CL1138.Contig1	2070	gi|323454001|gb|EGB09872.1|	55.1	4.00E-06	hypothetical protein AURANDRAFT_71291, partial [Aureococcus anophagefferens]	--	--	--	--	sp|Q7G6K7|FH3_ORYSJ	67.8	2.00E-15	Formin-like protein 3 OS=Oryza sativa subsp. japonica GN=FH3 PE=2 SV=2	DR2133	60.1	1.00E-08	COG4372	Uncharacterized protein conserved in bacteria with the myosin-like domain	K13171	1.00E-10	67	aly:ARALYDRAFT_901882	serine/arginine repetitive matrix protein 1	-	-	-
CL1139.Contig1	1632	gi|302851281|ref|XP_002957165.1|	55.5	2.00E-06	hypothetical protein VOLCADRAFT_98215 [Volvox carteri f. nagariensis] >gi|300257572|gb|EFJ41819.1| hypothetical protein VOLCADRAFT_98215 [Volvox carteri f. nagariensis]	--	--	--	--	sp|Q9FPQ6|GP1_CHLRE	74.7	1.00E-13	Vegetative cell wall protein gp1 OS=Chlamydomonas reinhardtii GN=GP1 PE=2 SV=1	mlr6506	53.5	1.00E-06	COG3206	Uncharacterized protein involved in exopolysaccharide biosynthesis	K14709	4.00E-12	71.2	vcn:VOLCADRAFT_104214	solute carrier family 39 (zinc transporter), member 1/2/3	GO:0032502//developmental process;GO:0010224//response to UV-B	-	GO:0009941//chloroplast envelope;GO:0005739//mitochondrion
CL1139.Contig2	2043	gi|242055389|ref|XP_002456840.1|	21.9	1.00E-46	hypothetical protein SORBIDRAFT_03g043876 [Sorghum bicolor] >gi|241928815|gb|EES01960.1| hypothetical protein SORBIDRAFT_03g043876 [Sorghum bicolor]	--	--	--	--	sp|Q9FPQ6|GP1_CHLRE	92	1.00E-18	Vegetative cell wall protein gp1 OS=Chlamydomonas reinhardtii GN=GP1 PE=2 SV=1	YPO2725	56.6	2.00E-07	COG3501	Uncharacterized protein conserved in bacteria	K00620	8.00E-30	130	ota:Ot08g02650	glutamate N-acetyltransferase / amino-acid N-acetyltransferase [EC:2.3.1.35 2.3.1.1]	GO:0032502//developmental process;GO:0010224//response to UV-B	-	GO:0009941//chloroplast envelope;GO:0005739//mitochondrion
CL114.Contig1	885	gi|159482451|ref|XP_001699283.1|	58.9	1.00E-07	hypothetical protein CHLREDRAFT_181148 [Chlamydomonas reinhardtii] >gi|158269793|gb|EDO95965.1| predicted protein [Chlamydomonas reinhardtii]	--	--	--	--	sp|Q4VZL0|YCF1_CUCSA	49.7	2.00E-06	Putative membrane protein ycf1 OS=Cucumis sativus GN=ycf1-A PE=3 SV=2	--	--	--	--	--	K13106	5.00E-07	53.1	smo:SELMODRAFT_442338	pre-mRNA-splicing factor CWC26	-	-	-
CL114.Contig2	228	gi|326488647|dbj|BAJ97935.1|	60.8	5.00E-09	predicted protein [Hordeum vulgare subsp. vulgare]	--	--	--	--	--	--	--	--	--	--	--	--	--	--	--	--	--	--	-	-	-
CL1140.Contig1	2448	gi|307106192|gb|EFN54439.1|	568.5	1.00E-160	hypothetical protein CHLNCDRAFT_31842 [Chlorella variabilis]	--	--	--	--	sp|Q9FPQ6|GP1_CHLRE	63.9	4.00E-10	Vegetative cell wall protein gp1 OS=Chlamydomonas reinhardtii GN=GP1 PE=2 SV=1	all2533	505	1.00E-142	COG1505	Serine proteases of the peptidase family S9A	K01322	1.00E-159	562	aly:ARALYDRAFT_476765	prolyl oligopeptidase [EC:3.4.21.26]	-	-	GO:0009507//chloroplast
CL1140.Contig2	599	gi|299115870|emb|CBN74433.1|	209.5	2.00E-53	prolyl endopeptidase [Ectocarpus siliculosus]	--	--	--	--	--	--	--	--	DR2503	213	2.00E-55	COG1505	Serine proteases of the peptidase family S9A	K01322	2.00E-51	199	rcu:RCOM_0049780	prolyl oligopeptidase [EC:3.4.21.26]	-	GO:0008236//serine-type peptidase activity	GO:0005829//cytosol;GO:0009507//chloroplast
CL1141.Contig1	284	gi|115481844|ref|NP_001064515.1|	61.6	3.00E-09	Os10g0392600 [Oryza sativa Japonica Group] >gi|75141735|sp|Q7XEY9.1|SPX3_ORYSJ RecName: Full=SPX domain-containing protein 3; AltName: Full=Protein SPX DOMAIN GENE 3; Short=OsSPX3 >gi|306756002|sp|A2Z6W1.1|SPX3_ORYSI RecName: Full=SPX domain-containing protein 3; AltName: Full=Protein SPX DOMAIN GENE 3; Short=OsSPX3 >gi|31431851|gb|AAP53570.1| SPX domain containing protein, expressed [Oryza sativ…	--	--	--	--	sp|Q7XEY9|SPX3_ORYSJ	61.6	1.00E-10	SPX domain-containing protein 3 OS=Oryza sativa subsp. japonica GN=SPX3 PE=2 SV=1	--	--	--	--	--	--	--	--	--	--	GO:0016036//cellular response to phosphate starvation	-	-
CL1141.Contig2	262	gi|148908413|gb|ABR17320.1|	62.4	1.00E-09	unknown [Picea sitchensis]	--	--	--	--	sp|Q7XEY9|SPX3_ORYSJ	61.2	1.00E-10	SPX domain-containing protein 3 OS=Oryza sativa subsp. japonica GN=SPX3 PE=2 SV=1	SPBC3B8.04c_1	48.5	3.00E-06	COG5408	SPX domain-containing protein	--	--	--	--	--	-	-	-
CL1142.Contig1	1314	gi|4877283|emb|CAB43106.1|	194.1	3.00E-48	light-harvesting protein [Galdieria sulphuraria]	--	--	--	--	sp|P10708|CB12_SOLLC	84.7	1.00E-16	Chlorophyll a-b binding protein 7, chloroplastic OS=Solanum lycopersicum GN=CAB7 PE=3 SV=1	--	--	--	--	--	K08907	5.00E-34	143	cme:CMN234C	light-harvesting complex I chlorophyll a/b binding protein 1	-	-	-
CL1142.Contig2	1361	gi|4877283|emb|CAB43106.1|	184.9	2.00E-45	light-harvesting protein [Galdieria sulphuraria]	--	--	--	--	sp|P10708|CB12_SOLLC	84.3	1.00E-16	Chlorophyll a-b binding protein 7, chloroplastic OS=Solanum lycopersicum GN=CAB7 PE=3 SV=1	--	--	--	--	--	K08907	2.00E-32	138	cme:CMN234C	light-harvesting complex I chlorophyll a/b binding protein 1	-	-	-
CL1143.Contig1	315	gi|323448477|gb|EGB04375.1|	50.8	6.00E-06	hypothetical protein AURANDRAFT_67270 [Aureococcus anophagefferens]	--	--	--	--	--	--	--	--	--	--	--	--	--	K06640	4.00E-06	47.8	vcn:VOLCADRAFT_88866	serine/threonine-protein kinase ATR [EC:2.7.11.1]	-	-	-
CL1144.Contig1	446	gi|255602233|ref|XP_002537826.1|	102.4	1.00E-21	3-oxoacyl-[acyl-carrier-protein] reductase, putative [Ricinus communis] >gi|223514927|gb|EEF24557.1| 3-oxoacyl-[acyl-carrier-protein] reductase, putative [Ricinus communis]	--	--	--	--	sp|P50160|TS2_MAIZE	61.6	2.00E-10	Sex determination protein tasselseed-2 OS=Zea mays GN=TS2 PE=2 SV=1	PA1379	86.3	2.00E-17	COG1028	Dehydrogenases with different specificities (related to short-chain alcohol dehydrogenases)	K04708	2.00E-13	72.8	cre:CHLREDRAFT_55666	3-dehydrosphinganine reductase [EC:1.1.1.102]	-	-	-
CL1144.Contig2	627	gi|255602233|ref|XP_002537826.1|	108.6	6.00E-23	3-oxoacyl-[acyl-carrier-protein] reductase, putative [Ricinus communis] >gi|223514927|gb|EEF24557.1| 3-oxoacyl-[acyl-carrier-protein] reductase, putative [Ricinus communis]	--	--	--	--	sp|P50160|TS2_MAIZE	64.7	4.00E-11	Sex determination protein tasselseed-2 OS=Zea mays GN=TS2 PE=2 SV=1	VNG0364G	101	9.00E-22	COG1028	Dehydrogenases with different specificities (related to short-chain alcohol dehydrogenases)	K04708	4.00E-16	82.8	cre:CHLREDRAFT_55666	3-dehydrosphinganine reductase [EC:1.1.1.102]	-	-	-
CL1145.Contig1	1687	gi|323454001|gb|EGB09872.1|	54.3	6.00E-06	hypothetical protein AURANDRAFT_71291, partial [Aureococcus anophagefferens]	--	--	--	--	sp|Q9FLQ7|FH20_ARATH	50.1	4.00E-06	Formin-like protein 20 OS=Arabidopsis thaliana GN=FH20 PE=2 SV=3	Cgl1939	58.5	3.00E-08	COG0532	Translation initiation factor 2 (IF-2; GTPase)	K14325	1.00E-10	66.2	rcu:RCOM_1576190	RNA-binding protein with serine-rich domain 1	-	-	-
CL1145.Contig2	2062	gi|323454001|gb|EGB09872.1|	54.3	7.00E-06	hypothetical protein AURANDRAFT_71291, partial [Aureococcus anophagefferens]	--	--	--	--	sp|Q9FPQ6|GP1_CHLRE	54.7	2.00E-07	Vegetative cell wall protein gp1 OS=Chlamydomonas reinhardtii GN=GP1 PE=2 SV=1	Cgl1939	59.3	2.00E-08	COG0532	Translation initiation factor 2 (IF-2; GTPase)	K14325	2.00E-10	66.2	rcu:RCOM_1576190	RNA-binding protein with serine-rich domain 1	-	-	-
CL1146.Contig1	214	--	--	--	--	--	--	--	--	--	--	--	--	--	--	--	--	--	--	--	--	--	--	-	-	-
CL1147.Contig1	533	gi|51090445|dbj|BAD35397.1|	51.6	6.00E-06	hypothetical protein [Oryza sativa Japonica Group]	--	--	--	--	--	--	--	--	--	--	--	--	--	--	--	--	--	--	-	-	-
CL1147.Contig2	668	gi|300120615|emb|CBK20169.2|	76.3	3.00E-13	Zim17 [Blastocystis hominis]	--	--	--	--	--	--	--	--	--	--	--	--	--	K13171	2.00E-07	54.3	aly:ARALYDRAFT_901882	serine/arginine repetitive matrix protein 1	-	-	-
CL1148.Contig1	2411	gi|302762969|ref|XP_002964906.1|	188	5.00E-46	hypothetical protein SELMODRAFT_82477 [Selaginella moellendorffii] >gi|300167139|gb|EFJ33744.1| hypothetical protein SELMODRAFT_82477 [Selaginella moellendorffii]	gi|302176967|gb|HM765706.1|	87.7	5.00E-14	Cruoriaceae sp. LC-2010 clone contig01079 microsatellite sequence	sp|P92966|RSP41_ARATH	165	1.00E-40	Arginine/serine-rich-splicing factor RSP41 OS=Arabidopsis thaliana GN=RSP41 PE=1 SV=2	slr0404	178	3.00E-44	COG4371	Predicted membrane protein	K12741	5.00E-18	73.6	bdi:100831046	heterogeneous nuclear ribonucleoprotein A1/A3	-	-	-
CL1148.Contig2	1233	gi|255087784|ref|XP_002505815.1|	178.3	1.00E-43	predicted protein [Micromonas sp. RCC299] >gi|226521085|gb|ACO67073.1| predicted protein [Micromonas sp. RCC299]	gi|119638436|gb|EF059989.1|	61.9	1.00E-06	Brachypodium sylvaticum hypothetical protein (57h21.1), methyl sulfoxide reductase (57h21.2), hypothetical protein (57h21.3), oxidoreductase (57h21.4), auxin efflux carrier (57h21.6), CCR4 associated factor-like protein (57h21.7), ribosomal subunit 8E protein (57h21.8), expressed protein (57h21.9), expressed protein (57h21.10), acid phosphatase (57h21.11), polygalacturonase inhibitor (57h21.12), …	sp|Q9FPQ6|GP1_CHLRE	95.9	4.00E-20	Vegetative cell wall protein gp1 OS=Chlamydomonas reinhardtii GN=GP1 PE=2 SV=1	slr0404	196	7.00E-50	COG4371	Predicted membrane protein	K14007	7.00E-17	86.7	sbi:SORBI_06g001240	protein transport protein SEC24	-	-	GO:0009536//plastid
CL1149.Contig1	313	gi|293331443|ref|NP_001168507.1|	51.6	3.00E-06	uncharacterized protein LOC100382286 precursor [Zea mays]	--	--	--	--	--	--	--	--	TM1619_2	67.8	5.00E-12	COG0749	DNA polymerase I - 3'-5' exonuclease and polymerase domains	K02335	3.00E-13	71.2	cme:CMT462C	DNA polymerase I [EC:2.7.7.7]	-	-	-
CL1149.Contig2	264	--	--	--	--	--	--	--	--	--	--	--	--	TM1619_2	65.9	2.00E-11	COG0749	DNA polymerase I - 3'-5' exonuclease and polymerase domains	K02335	3.00E-11	64.7	cme:CMT462C	DNA polymerase I [EC:2.7.7.7]	-	-	-
CL115.Contig1	1492	gi|323451156|gb|EGB07034.1|	62.8	1.00E-08	hypothetical protein AURANDRAFT_71909 [Aureococcus anophagefferens]	--	--	--	--	sp|Q9SN46|LRX5_ARATH	59.7	4.00E-09	Leucine-rich repeat extensin-like protein 5 OS=Arabidopsis thaliana GN=LRX5 PE=2 SV=2	Cgl1939	52.8	2.00E-06	COG0532	Translation initiation factor 2 (IF-2; GTPase)	K09566	4.00E-13	74.7	gmx:100785820	peptidyl-prolyl isomerase G (cyclophilin G) [EC:5.2.1.8]	-	-	-
CL115.Contig2	1461	gi|323451156|gb|EGB07034.1|	57	8.00E-07	hypothetical protein AURANDRAFT_71909 [Aureococcus anophagefferens]	--	--	--	--	sp|P14918|EXTN_MAIZE	62.8	5.00E-10	Extensin OS=Zea mays GN=HRGP PE=2 SV=1	Rv3876	50.8	6.00E-06	COG0455	ATPases involved in chromosome partitioning	K09566	8.00E-10	63.5	gmx:100785820	peptidyl-prolyl isomerase G (cyclophilin G) [EC:5.2.1.8]	-	-	-
CL115.Contig3	1673	gi|384247708|gb|EIE21194.1|	81.3	4.00E-14	hypothetical protein COCSUDRAFT_43516 [Coccomyxa subellipsoidea C-169]	--	--	--	--	sp|P40602|APG_ARATH	54.7	2.00E-07	Anter-specific proline-rich protein APG OS=Arabidopsis thaliana GN=APG PE=2 SV=2	--	--	--	--	--	K08873	3.00E-06	52	cre:CHLREDRAFT_9121	PI-3-kinase-related kinase SMG-1	-	-	-
CL115.Contig4	1693	gi|323451156|gb|EGB07034.1|	57.4	7.00E-07	hypothetical protein AURANDRAFT_71909 [Aureococcus anophagefferens]	--	--	--	--	sp|P14918|EXTN_MAIZE	62.8	6.00E-10	Extensin OS=Zea mays GN=HRGP PE=2 SV=1	Rv3876	50.8	7.00E-06	COG0455	ATPases involved in chromosome partitioning	K14325	5.00E-09	61.2	bdi:100845778	RNA-binding protein with serine-rich domain 1	-	-	-
CL115.Contig5	1455	gi|323451156|gb|EGB07034.1|	59.7	1.00E-07	hypothetical protein AURANDRAFT_71909 [Aureococcus anophagefferens]	--	--	--	--	sp|Q84ZL0|FH5_ORYSJ	54.7	1.00E-07	Formin-like protein 5 OS=Oryza sativa subsp. japonica GN=FH5 PE=2 SV=2	--	--	--	--	--	K09566	3.00E-07	55.1	gmx:100785820	peptidyl-prolyl isomerase G (cyclophilin G) [EC:5.2.1.8]	-	-	-
CL115.Contig6	1520	gi|323455356|gb|EGB11224.1|	80.1	9.00E-14	hypothetical protein AURANDRAFT_61558 [Aureococcus anophagefferens]	--	--	--	--	sp|P13983|EXTN_TOBAC	52.8	5.00E-07	Extensin OS=Nicotiana tabacum GN=HRGPNT3 PE=2 SV=1	--	--	--	--	--	--	--	--	--	--	-	-	-
CL1150.Contig1	385	gi|302793875|ref|XP_002978702.1|	71.6	3.00E-12	hypothetical protein SELMODRAFT_152815 [Selaginella moellendorffii] >gi|302805755|ref|XP_002984628.1| hypothetical protein SELMODRAFT_156809 [Selaginella moellendorffii] >gi|300147610|gb|EFJ14273.1| hypothetical protein SELMODRAFT_156809 [Selaginella moellendorffii] >gi|300153511|gb|EFJ20149.1| hypothetical protein SELMODRAFT_152815 [Selaginella moellendorffii]	--	--	--	--	--	--	--	--	--	--	--	--	--	--	--	--	--	--	GO:0006888//ER to Golgi vesicle-mediated transport	-	-
CL1150.Contig2	773	gi|302793875|ref|XP_002978702.1|	204.1	1.00E-51	hypothetical protein SELMODRAFT_152815 [Selaginella moellendorffii] >gi|302805755|ref|XP_002984628.1| hypothetical protein SELMODRAFT_156809 [Selaginella moellendorffii] >gi|300147610|gb|EFJ14273.1| hypothetical protein SELMODRAFT_156809 [Selaginella moellendorffii] >gi|300153511|gb|EFJ20149.1| hypothetical protein SELMODRAFT_152815 [Selaginella moellendorffii]	--	--	--	--	sp|Q9FPQ6|GP1_CHLRE	48.1	5.00E-06	Vegetative cell wall protein gp1 OS=Chlamydomonas reinhardtii GN=GP1 PE=2 SV=1	--	--	--	--	--	K14325	4.00E-06	50.1	osa:4325394	RNA-binding protein with serine-rich domain 1	GO:0006888//ER to Golgi vesicle-mediated transport	-	-
CL1151.Contig1	323	gi|323454001|gb|EGB09872.1|	53.1	1.00E-06	hypothetical protein AURANDRAFT_71291, partial [Aureococcus anophagefferens]	--	--	--	--	--	--	--	--	--	--	--	--	--	K15174	8.00E-07	50.1	rcu:RCOM_1489440	RNA polymerase II-associated factor 1	-	-	-
CL1151.Contig2	249	--	--	--	--	--	--	--	--	--	--	--	--	--	--	--	--	--	--	--	--	--	--	-	-	-
CL1152.Contig1	293	gi|357479883|ref|XP_003610227.1|	53.9	7.00E-07	Ycf68 [Medicago truncatula] >gi|355511282|gb|AES92424.1| Ycf68 [Medicago truncatula]	gi|80750897|dbj|AB234297.1|	305	1.00E-80	Pseudoscourfieldia sp. Nak chloroplast gene for 16S rRNA, partial sequence	--	--	--	--	--	--	--	--	--	--	--	--	--	--	-	-	-
CL1153.Contig1	3118	gi|357455033|ref|XP_003597797.1|	239.6	2.00E-61	NMDA receptor-regulated protein [Medicago truncatula] >gi|355486845|gb|AES68048.1| NMDA receptor-regulated protein [Medicago truncatula]	--	--	--	--	sp|P13983|EXTN_TOBAC	65.5	2.00E-10	Extensin OS=Nicotiana tabacum GN=HRGPNT3 PE=2 SV=1	YDL040c	102	4.00E-21	COG0457	FOG: TPR repeat	K00670	2.00E-62	239	mtr:MTR_2g102440	peptide alpha-N-acetyltransferase [EC:2.3.1.88]	-	-	-
CL1153.Contig2	2930	gi|357455033|ref|XP_003597797.1|	237.7	7.00E-61	NMDA receptor-regulated protein [Medicago truncatula] >gi|355486845|gb|AES68048.1| NMDA receptor-regulated protein [Medicago truncatula]	--	--	--	--	sp|P13983|EXTN_TOBAC	65.5	2.00E-10	Extensin OS=Nicotiana tabacum GN=HRGPNT3 PE=2 SV=1	YDL040c	102	4.00E-21	COG0457	FOG: TPR repeat	K00670	7.00E-62	237	mtr:MTR_2g102440	peptide alpha-N-acetyltransferase [EC:2.3.1.88]	-	-	-
CL1154.Contig1	988	--	--	--	--	--	--	--	--	--	--	--	--	--	--	--	--	--	--	--	--	--	--	-	-	-
CL1154.Contig2	1217	gi|115441853|ref|NP_001045206.1|	104	4.00E-21	Os01g0918200 [Oryza sativa Japonica Group] >gi|113534737|dbj|BAF07120.1| Os01g0918200 [Oryza sativa Japonica Group]	--	--	--	--	sp|P55857|SUMO1_ORYSJ	102	3.00E-22	Small ubiquitin-related modifier 1 OS=Oryza sativa subsp. japonica GN=SUMO1 PE=1 SV=1	SPBC365.06	88.2	3.00E-17	COG5227	Ubiquitin-like protein (sentrin)	K12160	4.00E-29	127	cme:CME004C	small ubiquitin-related modifier	GO:0016925//protein sumoylation;GO:0010286//heat acclimation;GO:0043433//negative regulation of transcription factor activity	GO:0031386//protein tag;GO:0005515//protein binding;GO:0016462//pyrophosphatase activity	GO:0005829//cytosol;GO:0005634//nucleus
CL1155.Contig1	1173	gi|157062492|gb|ABV03850.1|	224.2	2.00E-57	high light inducible protein [Pyropia yezoensis]	gi|157062491|gb|EF649695.1|	440	1.00E-120	Porphyra yezoensis high light inducible protein (Hli) mRNA, complete cds	sp|A3AB67|FH16_ORYSJ	62.8	4.00E-10	Formin-like protein 16 OS=Oryza sativa subsp. japonica GN=FH16 PE=2 SV=1	Rv3876	50.8	4.00E-06	COG0455	ATPases involved in chromosome partitioning	K14774	7.00E-09	60.1	ppp:PHYPADRAFT_168559	U3 small nucleolar RNA-associated protein 25	-	-	GO:0044424//intracellular part
CL1155.Contig2	1489	gi|157062492|gb|ABV03850.1|	226.9	6.00E-58	high light inducible protein [Pyropia yezoensis]	gi|157062491|gb|EF649695.1|	458	1.00E-126	Porphyra yezoensis high light inducible protein (Hli) mRNA, complete cds	sp|A3AB67|FH16_ORYSJ	59.3	5.00E-09	Formin-like protein 16 OS=Oryza sativa subsp. japonica GN=FH16 PE=2 SV=1	Rv2839c	39.7	5.00E-06	COG0532	Translation initiation factor 2 (IF-2; GTPase)	K14774	1.00E-09	63.2	ppp:PHYPADRAFT_168559	U3 small nucleolar RNA-associated protein 25	-	-	-
CL1156.Contig1	4874	gi|384253441|gb|EIE26916.1|	754.6	0	tubulin alpha chain [Coccomyxa subellipsoidea C-169]	gi|116222234|gb|DQ980503.1|	1322	0	Porphyra yezoensis clone pytua3 alpha tubulin gene, partial cds	sp|Q9ZRJ4|TBA_CHLVU	753	0	Tubulin alpha chain OS=Chlorella vulgaris GN=TUBA PE=3 SV=1	SPBC16A3.15c	651	0	COG5023	Tubulin	K07374	0	745	pop:POPTR_707456	tubulin alpha	GO:0051258//protein polymerization;GO:0006184//GTP catabolic process;GO:0007018//microtubule-based movement	GO:0003924//GTPase activity;GO:0005198//structural molecule activity;GO:0005525//GTP binding	GO:0005874//microtubule;GO:0005737//cytoplasm
CL1156.Contig2	2308	gi|116222235|gb|ABJ80981.1|	769.2	0	alpha tubulin, partial [Pyropia yezoensis]	gi|116222234|gb|DQ980503.1|	1554	0	Porphyra yezoensis clone pytua3 alpha tubulin gene, partial cds	sp|Q9ZRJ4|TBA_CHLVU	758	0	Tubulin alpha chain OS=Chlorella vulgaris GN=TUBA PE=3 SV=1	SPBC16A3.15c	655	0	COG5023	Tubulin	K07374	0	752	pop:POPTR_707456	tubulin alpha	GO:0051258//protein polymerization;GO:0006184//GTP catabolic process;GO:0007018//microtubule-based movement	GO:0003924//GTPase activity;GO:0005198//structural molecule activity;GO:0005525//GTP binding	GO:0005874//microtubule;GO:0005737//cytoplasm
CL1157.Contig1	749	gi|384253419|gb|EIE26894.1|	98.6	8.00E-20	hypothetical protein COCSUDRAFT_27303 [Coccomyxa subellipsoidea C-169]	--	--	--	--	sp|Q84ZL0|FH5_ORYSJ	49.3	2.00E-06	Formin-like protein 5 OS=Oryza sativa subsp. japonica GN=FH5 PE=2 SV=2	YMR193w_1	74.7	2.00E-13	COG0227	Ribosomal protein L28	--	--	--	--	--	-	-	-
CL1157.Contig2	823	gi|384253419|gb|EIE26894.1|	98.6	1.00E-19	hypothetical protein COCSUDRAFT_27303 [Coccomyxa subellipsoidea C-169]	--	--	--	--	sp|Q84ZL0|FH5_ORYSJ	53.9	1.00E-07	Formin-like protein 5 OS=Oryza sativa subsp. japonica GN=FH5 PE=2 SV=2	YMR193w_1	74.7	2.00E-13	COG0227	Ribosomal protein L28	--	--	--	--	--	-	-	-
CL1158.Contig1	556	gi|357142229|ref|XP_003572501.1|	222.6	2.00E-57	PREDICTED: 125 kDa kinesin-related protein-like [Brachypodium distachyon]	gi|159475594|ref|XM_001695852.1|	99.6	3.00E-18	Chlamydomonas reinhardtii strain CC-503 cw92 mt+	sp|P82266|K125_ARATH	216	6.00E-57	Probable 125 kDa kinesin-related protein OS=Arabidopsis thaliana GN=At2g36200 PE=2 SV=2	YBL063w	197	1.00E-50	COG5059	Kinesin-like protein	K10398	2.00E-58	222	bdi:100834413	kinesin family member 11	-	GO:0000166//nucleotide binding;GO:0003777//microtubule motor activity	-
CL1158.Contig2	636	gi|302842638|ref|XP_002952862.1|	223	2.00E-57	hypothetical protein VOLCADRAFT_62944 [Volvox carteri f. nagariensis] >gi|300261902|gb|EFJ46112.1| hypothetical protein VOLCADRAFT_62944 [Volvox carteri f. nagariensis]	gi|302850155|ref|XM_002956560.1|	69.9	3.00E-09	Volvox carteri f. nagariensis kinesin-II motor protein (flaJ), mRNA	sp|O23826|K125_TOBAC	216	6.00E-57	125 kDa kinesin-related protein OS=Nicotiana tabacum GN=TKRP125 PE=1 SV=1	YBL063w	196	3.00E-50	COG5059	Kinesin-like protein	K10398	2.00E-58	223	vcn:VOLCADRAFT_62944	kinesin family member 11	-	GO:0000166//nucleotide binding	-
CL1159.Contig1	483	gi|145324176|ref|NP_001077677.1|	59.7	1.00E-08	ECA1 gametogenesis related family protein [Arabidopsis thaliana] >gi|332193908|gb|AEE32029.1| ECA1 gametogenesis related family protein [Arabidopsis thaliana]	--	--	--	--	sp|Q84ZL0|FH5_ORYSJ	52.8	9.00E-08	Formin-like protein 5 OS=Oryza sativa subsp. japonica GN=FH5 PE=2 SV=2	--	--	--	--	--	K01051	1.00E-07	53.5	gmx:100776781	pectinesterase [EC:3.1.1.11]	-	-	-
CL1159.Contig2	354	gi|357140543|ref|XP_003571825.1|	55.5	2.00E-07	PREDICTED: GDSL esterase/lipase At5g45950-like [Brachypodium distachyon]	--	--	--	--	sp|P13983|EXTN_TOBAC	49.7	4.00E-07	Extensin OS=Nicotiana tabacum GN=HRGPNT3 PE=2 SV=1	--	--	--	--	--	K01051	4.00E-07	51.2	gmx:100776781	pectinesterase [EC:3.1.1.11]	-	-	-
CL116.Contig1	2214	gi|302795135|ref|XP_002979331.1|	488.8	1.00E-136	hypothetical protein SELMODRAFT_268243 [Selaginella moellendorffii] >gi|300153099|gb|EFJ19739.1| hypothetical protein SELMODRAFT_268243 [Selaginella moellendorffii]	--	--	--	--	sp|Q69Q02|DPE2_ORYSJ	470	1.00E-132	4-alpha-glucanotransferase DPE2 OS=Oryza sativa subsp. japonica GN=DPE2 PE=2 SV=1	L94405	394	3.00E-109	COG1640	4-alpha-glucanotransferase	K00705	8.00E-150	529	cme:CMP352C	4-alpha-glucanotransferase [EC:2.4.1.25]	GO:0000025//maltose catabolic process;GO:0005983//starch catabolic process	GO:0004134//4-alpha-glucanotransferase activity;GO:0010297//heteroglycan binding	GO:0005829//cytosol
CL116.Contig2	2568	gi|302795135|ref|XP_002979331.1|	488.8	1.00E-136	hypothetical protein SELMODRAFT_268243 [Selaginella moellendorffii] >gi|300153099|gb|EFJ19739.1| hypothetical protein SELMODRAFT_268243 [Selaginella moellendorffii]	--	--	--	--	sp|Q69Q02|DPE2_ORYSJ	470	1.00E-132	4-alpha-glucanotransferase DPE2 OS=Oryza sativa subsp. japonica GN=DPE2 PE=2 SV=1	L94405	394	3.00E-109	COG1640	4-alpha-glucanotransferase	K00705	1.00E-149	529	cme:CMP352C	4-alpha-glucanotransferase [EC:2.4.1.25]	GO:0000025//maltose catabolic process;GO:0005983//starch catabolic process	GO:0004134//4-alpha-glucanotransferase activity;GO:0010297//heteroglycan binding	GO:0005829//cytosol
CL1160.Contig1	3758	gi|223995743|ref|XP_002287545.1|	86.3	3.00E-15	predicted protein [Thalassiosira pseudonana CCMP1335] >gi|220976661|gb|EED94988.1| predicted protein [Thalassiosira pseudonana CCMP1335]	--	--	--	--	sp|P13983|EXTN_TOBAC	95.1	3.00E-19	Extensin OS=Nicotiana tabacum GN=HRGPNT3 PE=2 SV=1	XF1267	60.5	2.00E-08	COG5297	Cellobiohydrolase A (1,4-beta-cellobiosidase A)	K14306	4.00E-15	82.8	gmx:100781711	nuclear pore complex protein Nup62	-	-	-
CL1160.Contig2	2248	gi|223995743|ref|XP_002287545.1|	58.2	6.00E-07	predicted protein [Thalassiosira pseudonana CCMP1335] >gi|220976661|gb|EED94988.1| predicted protein [Thalassiosira pseudonana CCMP1335]	gi|226521138|gb|CP001332.1|	61.9	2.00E-06	Micromonas sp. RCC299 chromosome 14, complete sequence	sp|Q9FEC4|RAA3_CHLRE	74.3	3.00E-13	Trans-splicing factor Raa3, chloroplastic OS=Chlamydomonas reinhardtii GN=RAA3 PE=1 SV=1	XF1267	72	4.00E-12	COG5297	Cellobiohydrolase A (1,4-beta-cellobiosidase A)	K14306	2.00E-18	93.2	vvi:100265039	nuclear pore complex protein Nup62	-	GO:0005488//binding	-
CL1161.Contig1	332	gi|310925|gb|AAA34060.1|	59.7	1.00E-08	cysteine-rich extensin-like protein-2 [Nicotiana tabacum]	--	--	--	--	sp|A7XQ02|MLX56_MORAL	57	2.00E-09	Mulatexin OS=Morus alba PE=1 SV=2	DR0479	47.4	6.00E-06	COG0744	Membrane carboxypeptidase (penicillin-binding protein)	K14774	2.00E-07	52.4	ppp:PHYPADRAFT_168559	U3 small nucleolar RNA-associated protein 25	-	-	-
CL1161.Contig2	600	gi|323454001|gb|EGB09872.1|	52.8	3.00E-06	hypothetical protein AURANDRAFT_71291, partial [Aureococcus anophagefferens]	--	--	--	--	sp|Q9C6S1|FH14_ARATH	47	8.00E-09	Formin-like protein 14 OS=Arabidopsis thaliana GN=FH14 PE=3 SV=3	--	--	--	--	--	K01115	2.00E-08	55.1	vcn:VOLCADRAFT_99471	phospholipase D [EC:3.1.4.4]	-	-	-
CL1162.Contig1	605	gi|384251011|gb|EIE24489.1|	67	1.00E-10	hypothetical protein COCSUDRAFT_61919 [Coccomyxa subellipsoidea C-169]	--	--	--	--	sp|Q9FPQ6|GP1_CHLRE	50.8	5.00E-07	Vegetative cell wall protein gp1 OS=Chlamydomonas reinhardtii GN=GP1 PE=2 SV=1	Rv3876	50.1	3.00E-06	COG0455	ATPases involved in chromosome partitioning	K13171	6.00E-08	55.5	gmx:100790051	serine/arginine repetitive matrix protein 1	-	-	-
CL1162.Contig2	462	gi|356502698|ref|XP_003520154.1|	51.6	4.00E-06	PREDICTED: proline-rich receptor-like protein kinase PERK10-like [Glycine max]	--	--	--	--	sp|Q6ZCX3|FH6_ORYSJ	47	5.00E-06	Formin-like protein 6 OS=Oryza sativa subsp. japonica GN=FH6 PE=2 SV=2	DR0479	48.9	3.00E-06	COG0744	Membrane carboxypeptidase (penicillin-binding protein)	--	--	--	--	--	-	-	-
CL1163.Contig1	222	--	--	--	--	--	--	--	--	--	--	--	--	--	--	--	--	--	--	--	--	--	--	-	-	-
CL1163.Contig2	1804	gi|168039769|ref|XP_001772369.1|	69.7	1.00E-10	predicted protein [Physcomitrella patens subsp. patens] >gi|162676356|gb|EDQ62840.1| predicted protein [Physcomitrella patens subsp. patens]	--	--	--	--	sp|Q84ZL0|FH5_ORYSJ	49.7	5.00E-06	Formin-like protein 5 OS=Oryza sativa subsp. japonica GN=FH5 PE=2 SV=2	--	--	--	--	--	--	--	--	--	--	-	-	-
CL1163.Contig3	1839	gi|168039769|ref|XP_001772369.1|	272.3	1.00E-71	predicted protein [Physcomitrella patens subsp. patens] >gi|162676356|gb|EDQ62840.1| predicted protein [Physcomitrella patens subsp. patens]	--	--	--	--	sp|Q9FLQ7|FH20_ARATH	58.5	1.00E-08	Formin-like protein 20 OS=Arabidopsis thaliana GN=FH20 PE=2 SV=3	--	--	--	--	--	--	--	--	--	--	-	-	-
CL1164.Contig1	209	--	--	--	--	--	--	--	--	--	--	--	--	--	--	--	--	--	--	--	--	--	--	-	-	-
CL1164.Contig2	2627	gi|323451474|gb|EGB07351.1|	61.2	8.00E-08	hypothetical protein AURANDRAFT_71850 [Aureococcus anophagefferens]	--	--	--	--	sp|Q43402|OLNB6_BRANA	51.2	3.00E-06	Oleosin-B6 OS=Brassica napus GN=OlnB6 PE=1 SV=3	--	--	--	--	--	K14325	5.00E-10	65.1	rcu:RCOM_1576190	RNA-binding protein with serine-rich domain 1	-	-	-
CL1165.Contig1	2234	gi|299117496|emb|CBN73999.1|	55.5	3.00E-06	2-Isopropylmalate synthase [Ectocarpus siliculosus]	--	--	--	--	sp|Q9FG67|MAM1_ARATH	120	4.00E-27	Methylthioalkylmalate synthase 1, chloroplastic OS=Arabidopsis thaliana GN=MAM1 PE=1 SV=1	TM0552	366	1.00E-100	COG0119	Isopropylmalate/homocitrate/citramalate synthases	K01649	1.00E-109	395	cme:CMO208C	2-isopropylmalate synthase [EC:2.3.3.13]	GO:0044237//cellular metabolic process	GO:0046912//transferase activity, transferring acyl groups, acyl groups converted into alkyl on transfer	-
CL1165.Contig2	1954	gi|299117496|emb|CBN73999.1|	503.8	3.00E-141	2-Isopropylmalate synthase [Ectocarpus siliculosus]	--	--	--	--	sp|Q9FG67|MAM1_ARATH	145	1.00E-34	Methylthioalkylmalate synthase 1, chloroplastic OS=Arabidopsis thaliana GN=MAM1 PE=1 SV=1	PAB0894	416	1.00E-115	COG0119	Isopropylmalate/homocitrate/citramalate synthases	K01649	3.00E-122	437	cme:CMO208C	2-isopropylmalate synthase [EC:2.3.3.13]	GO:0044237//cellular metabolic process	GO:0046912//transferase activity, transferring acyl groups, acyl groups converted into alkyl on transfer	-
CL1166.Contig1	1067	gi|348678715|gb|EGZ18532.1|	77.8	2.00E-13	hypothetical protein PHYSODRAFT_332303 [Phytophthora sojae]	--	--	--	--	sp|Q9FPQ6|GP1_CHLRE	60.1	2.00E-09	Vegetative cell wall protein gp1 OS=Chlamydomonas reinhardtii GN=GP1 PE=2 SV=1	Rv3876	57.8	3.00E-08	COG0455	ATPases involved in chromosome partitioning	K14325	1.00E-10	65.5	osa:4325394	RNA-binding protein with serine-rich domain 1	-	-	-
CL1166.Contig2	993	gi|238480901|ref|NP_001154263.1|	58.2	2.00E-07	bifunctional inhibitor/lipid-transfer protein/seed storage 2S albumin-like protein [Arabidopsis thaliana] >gi|332659213|gb|AEE84613.1| bifunctional inhibitor/lipid-transfer protein/seed storage 2S albumin-like protein [Arabidopsis thaliana]	--	--	--	--	sp|Q9FPQ6|GP1_CHLRE	60.1	2.00E-09	Vegetative cell wall protein gp1 OS=Chlamydomonas reinhardtii GN=GP1 PE=2 SV=1	Rv3876	61.2	3.00E-09	COG0455	ATPases involved in chromosome partitioning	K14325	1.00E-10	65.5	osa:4325394	RNA-binding protein with serine-rich domain 1	-	-	-
CL1167.Contig1	912	gi|302828408|ref|XP_002945771.1|	53.5	4.00E-06	pathogenesis-related protein 1-like protein [Volvox carteri f. nagariensis] >gi|300268586|gb|EFJ52766.1| pathogenesis-related protein 1-like protein [Volvox carteri f. nagariensis]	gi|302852790|ref|XM_002957868.1|	60	4.00E-06	Volvox carteri f. nagariensis hypothetical protein, mRNA	sp|Q9LK03|PERK2_ARATH	72.4	3.00E-13	Proline-rich receptor-like protein kinase PERK2 OS=Arabidopsis thaliana GN=PERK2 PE=2 SV=3	XF0818	63.2	6.00E-10	COG2730	Endoglucanase	K01115	6.00E-15	79.7	vcn:VOLCADRAFT_99471	phospholipase D [EC:3.1.4.4]	-	-	-
CL1167.Contig2	3346	gi|197724836|dbj|BAG70346.1|	895.2	0	nitrate transporter [Pyropia yezoensis]	gi|197724835|dbj|AB298556.1|	1338	0	Porphyra yezoensis NRT mRNA for nitrate transporter, complete cds	sp|Q9LPV5|NRT25_ARATH	343	5.00E-94	High affinity nitrate transporter 2.5 OS=Arabidopsis thaliana GN=NRT2.5 PE=2 SV=1	RSp1223	352	2.00E-96	COG2223	Nitrate/nitrite transporter	K02575	7.00E-100	363	ppp:PHYPADRAFT_82118	MFS transporter, NNP family, nitrate/nitrite transporter	GO:0006810//transport	-	GO:0016020//membrane
CL1168.Contig1	406	gi|326508522|dbj|BAJ95783.1|	53.9	7.00E-07	predicted protein [Hordeum vulgare subsp. vulgare]	gi|241985759|dbj|AK333020.1|	58	7.00E-06	Triticum aestivum cDNA, clone: WT005_H06, cultivar: Chinese Spring	--	--	--	--	--	--	--	--	--	K14325	5.00E-07	51.2	osa:4325394	RNA-binding protein with serine-rich domain 1	-	-	-
CL1168.Contig2	1113	gi|293330987|ref|NP_001169942.1|	74.7	2.00E-12	uncharacterized protein LOC100383840 [Zea mays]	gi|226519393|gb|CP001329.1|	63.9	3.00E-07	Micromonas sp. RCC299 chromosome 9, complete sequence	sp|P13983|EXTN_TOBAC	84	1.00E-16	Extensin OS=Nicotiana tabacum GN=HRGPNT3 PE=2 SV=1	XF1267	59.3	1.00E-08	COG5297	Cellobiohydrolase A (1,4-beta-cellobiosidase A)	K14325	1.00E-16	85.5	osa:4325394	RNA-binding protein with serine-rich domain 1	-	-	-
CL1169.Contig1	632	gi|114159828|gb|ABI53721.1|	275.4	3.00E-73	polyubiquitin [Pyropia yezoensis]	gi|114159829|gb|DQ914563.1|	999	0	Porphyra yezoensis polyubiquitin (PUBI-1) gene, complete cds	sp|P0CH32|UBQ4_ARATH	401	2.00E-112	Polyubiquitin 4 OS=Arabidopsis thaliana GN=UBQ4 PE=1 SV=1	YLL039c	408	4.00E-114	COG5272	Ubiquitin	K08770	2.00E-112	402	gmx:100814539	ubiquitin C	-	-	-
CL1169.Contig2	309	gi|7799051|emb|CAB90826.1|	54.7	4.00E-07	ubiquitin [Cyanidium caldarium]	gi|242386091|emb|FP098697.1|	345	1.00E-92	Phyllostachys edulis cDNA clone: bphyem202i14, full insert sequence	sp|P42740|UBIQP_AGLNE	193	2.00E-50	Polyubiquitin OS=Aglaothamnion neglectum PE=2 SV=2	YLL039c	189	8.00E-49	COG5272	Ubiquitin	K08770	2.00E-49	191	vcn:VOLCADRAFT_75856	ubiquitin C	-	-	GO:0005730//nucleolus;GO:0005618//cell wall;GO:0005886//plasma membrane
CL1169.Contig3	1754	gi|326502246|dbj|BAJ95186.1|	156	1.00E-36	predicted protein [Hordeum vulgare subsp. vulgare]	gi|357134529|ref|XM_003568822.1|	280	4.00E-72	PREDICTED: Brachypodium distachyon ubiquitin-40S ribosomal protein S27a-like, transcript variant 6 (LOC100831343), mRNA	sp|P00068|CYC_WHEAT	155	5.00E-38	Cytochrome c OS=Triticum aestivum PE=1 SV=1	SPAC6G10.11c_1	153	1.00E-36	COG5272	Ubiquitin	K08770	1.00E-36	153	bdi:100831055	ubiquitin C	GO:0006810//transport;GO:0032259//methylation;GO:0006412//translation;GO:0022900//electron transport chain	GO:0003735//structural constituent of ribosome;GO:0009055//electron carrier activity;GO:0020037//heme binding;GO:0008168//methyltransferase activity	GO:0005840//ribosome;GO:0070469//respiratory chain;GO:0005739//mitochondrion
CL117.Contig1	460	gi|194696918|gb|ACF82543.1|	53.9	8.00E-07	unknown [Zea mays] >gi|194700350|gb|ACF84259.1| unknown [Zea mays]	gi|159463125|ref|XM_001689741.1|	58	8.00E-06	Chlamydomonas reinhardtii predicted protein (CHLREDRAFT_146939) mRNA, complete cds	--	--	--	--	--	--	--	--	--	--	--	--	--	--	-	-	-
CL117.Contig2	508	--	--	--	--	--	--	--	--	--	--	--	--	--	--	--	--	--	--	--	--	--	--	-	-	-
CL1170.Contig1	412	gi|254033592|gb|ACT55264.1|	56.2	1.00E-07	formin 2A [Physcomitrella patens]	--	--	--	--	sp|Q9FLQ7|FH20_ARATH	63.5	4.00E-11	Formin-like protein 20 OS=Arabidopsis thaliana GN=FH20 PE=2 SV=3	Rv1078	50.4	9.00E-07	COG1714	Predicted membrane protein/domain	K13448	4.00E-08	54.7	sbi:SORBI_05g002410	calcium-binding protein CML	-	-	-
CL1170.Contig2	388	gi|334302903|sp|Q9FLQ7.3|FH20_ARATH	59.7	1.00E-08	RecName: Full=Formin-like protein 20; Short=AtFH20 >gi|332003816|gb|AED91199.1| actin binding protein [Arabidopsis thaliana]	--	--	--	--	sp|Q9FLQ7|FH20_ARATH	81.3	2.00E-16	Formin-like protein 20 OS=Arabidopsis thaliana GN=FH20 PE=2 SV=3	Rv1078	55.1	3.00E-08	COG1714	Predicted membrane protein/domain	K12831	7.00E-10	60.5	cre:CHLREDRAFT_196073	splicing factor 3B subunit 4	-	GO:0005488//binding	-
CL1171.Contig1	232	gi|302787304|ref|XP_002975422.1|	52.4	2.00E-06	hypothetical protein SELMODRAFT_415476 [Selaginella moellendorffii] >gi|300156996|gb|EFJ23623.1| hypothetical protein SELMODRAFT_415476 [Selaginella moellendorffii]	--	--	--	--	sp|P21997|SSGP_VOLCA	47.8	1.00E-06	Sulfated surface glycoprotein 185 OS=Volvox carteri PE=1 SV=1	--	--	--	--	--	K14325	5.00E-06	47.4	bdi:100845778	RNA-binding protein with serine-rich domain 1	-	-	-
CL1171.Contig2	340	gi|323456752|gb|EGB12618.1|	50.8	6.00E-06	hypothetical protein AURANDRAFT_70520 [Aureococcus anophagefferens]	--	--	--	--	--	--	--	--	DR0479	48.1	4.00E-06	COG0744	Membrane carboxypeptidase (penicillin-binding protein)	K14325	2.00E-07	52.4	vvi:100267894	RNA-binding protein with serine-rich domain 1	-	-	-
CL1172.Contig1	497	gi|242040359|ref|XP_002467574.1|	58.9	3.00E-08	hypothetical protein SORBIDRAFT_01g030328 [Sorghum bicolor] >gi|241921428|gb|EER94572.1| hypothetical protein SORBIDRAFT_01g030328 [Sorghum bicolor]	--	--	--	--	--	--	--	--	--	--	--	--	--	--	--	--	--	--	-	-	-
CL1173.Contig1	2141	gi|302768513|ref|XP_002967676.1|	131.7	4.00E-29	hypothetical protein SELMODRAFT_270661 [Selaginella moellendorffii] >gi|300164414|gb|EFJ31023.1| hypothetical protein SELMODRAFT_270661 [Selaginella moellendorffii]	--	--	--	--	sp|Q9FPQ6|GP1_CHLRE	74.3	2.00E-13	Vegetative cell wall protein gp1 OS=Chlamydomonas reinhardtii GN=GP1 PE=2 SV=1	SPAC6F12.17	100	8.00E-21	COG5107	Pre-mRNA 3'-end processing (cleavage and polyadenylation) factor	K14408	3.00E-33	142	ppp:PHYPADRAFT_150199	cleavage stimulation factor subunit 3	GO:0006396//RNA processing	GO:0005488//binding	-
CL1173.Contig2	2330	gi|302768513|ref|XP_002967676.1|	79	3.00E-13	hypothetical protein SELMODRAFT_270661 [Selaginella moellendorffii] >gi|300164414|gb|EFJ31023.1| hypothetical protein SELMODRAFT_270661 [Selaginella moellendorffii]	--	--	--	--	sp|Q9FPQ6|GP1_CHLRE	74.3	3.00E-13	Vegetative cell wall protein gp1 OS=Chlamydomonas reinhardtii GN=GP1 PE=2 SV=1	SPAC6F12.17	100	9.00E-21	COG5107	Pre-mRNA 3'-end processing (cleavage and polyadenylation) factor	K14408	3.00E-33	142	smo:SELMODRAFT_270661	cleavage stimulation factor subunit 3	GO:0006396//RNA processing	GO:0005488//binding	-
CL1174.Contig1	284	--	--	--	--	--	--	--	--	--	--	--	--	--	--	--	--	--	--	--	--	--	--	-	-	-
CL1174.Contig2	361	gi|219123237|ref|XP_002181935.1|	26.9	5.00E-10	predicted protein [Phaeodactylum tricornutum CCAP 1055/1] >gi|217406536|gb|EEC46475.1| predicted protein [Phaeodactylum tricornutum CCAP 1055/1]	--	--	--	--	sp|Q9LK03|PERK2_ARATH	41.2	2.00E-08	Proline-rich receptor-like protein kinase PERK2 OS=Arabidopsis thaliana GN=PERK2 PE=2 SV=3	--	--	--	--	--	K01115	1.00E-07	36.2	vcn:VOLCADRAFT_99471	phospholipase D [EC:3.1.4.4]	GO:0019538//protein metabolic process	GO:0016772//transferase activity, transferring phosphorus-containing groups;GO:0008236//serine-type peptidase activity	-
CL1175.Contig1	587	gi|194045466|gb|ACF33171.1|	133.3	1.00E-30	mannan synthase [Coffea canephora]	--	--	--	--	sp|Q9LR87|CSLAA_ARATH	128	3.00E-30	Probable mannan synthase 10 OS=Arabidopsis thaliana GN=CSLA10 PE=2 SV=2	PA1163_2	72.4	5.00E-13	COG1215	Glycosyltransferases, probably involved in cell wall biogenesis	K13680	1.00E-28	124	mtr:MTR_1g061510	beta-mannan synthase [EC:2.4.1.32]	-	-	GO:0043231//intracellular membrane-bounded organelle
CL1175.Contig2	3236	gi|384250225|gb|EIE23705.1|	213	2.00E-53	nucleotide-diphospho-sugar transferase, partial [Coccomyxa subellipsoidea C-169]	--	--	--	--	sp|Q7XIF5|CSLA7_ORYSJ	196	5.00E-50	Probable mannan synthase 7 OS=Oryza sativa subsp. japonica GN=CSLA7 PE=2 SV=1	PA1163_2	96.7	2.00E-19	COG1215	Glycosyltransferases, probably involved in cell wall biogenesis	K13680	5.00E-50	198	sbi:SORBI_02g012870	beta-mannan synthase [EC:2.4.1.32]	-	-	-
CL1175.Contig3	1078	gi|384250224|gb|EIE23704.1|	147.9	2.00E-34	nucleotide-diphospho-sugar transferase [Coccomyxa subellipsoidea C-169]	--	--	--	--	sp|Q9LR87|CSLAA_ARATH	132	3.00E-31	Probable mannan synthase 10 OS=Arabidopsis thaliana GN=CSLA10 PE=2 SV=2	AGl3021	59.3	1.00E-08	COG1215	Glycosyltransferases, probably involved in cell wall biogenesis	K13680	2.00E-29	128	ppp:PHYPADRAFT_183385	beta-mannan synthase [EC:2.4.1.32]	-	-	-
CL1176.Contig1	1069	gi|326487438|dbj|BAJ89703.1|	53.9	4.00E-06	predicted protein [Hordeum vulgare subsp. vulgare]	--	--	--	--	sp|Q84ZL0|FH5_ORYSJ	52.8	6.00E-09	Formin-like protein 5 OS=Oryza sativa subsp. japonica GN=FH5 PE=2 SV=2	Cgl1939	51.6	2.00E-06	COG0532	Translation initiation factor 2 (IF-2; GTPase)	K14325	4.00E-07	53.9	sbi:SORBI_03g046480	RNA-binding protein with serine-rich domain 1	-	-	-
CL1176.Contig2	1700	gi|326487438|dbj|BAJ89703.1|	92.8	1.00E-17	predicted protein [Hordeum vulgare subsp. vulgare]	--	--	--	--	--	--	--	--	--	--	--	--	--	K14325	3.00E-07	48.5	mtr:MTR_2g069490	RNA-binding protein with serine-rich domain 1	-	-	-
CL1177.Contig1	739	gi|323452204|gb|EGB08079.1|	55.1	1.00E-06	hypothetical protein AURANDRAFT_71692 [Aureococcus anophagefferens]	--	--	--	--	sp|Q9LK03|PERK2_ARATH	67.4	8.00E-12	Proline-rich receptor-like protein kinase PERK2 OS=Arabidopsis thaliana GN=PERK2 PE=2 SV=3	Rv3876	55.1	1.00E-07	COG0455	ATPases involved in chromosome partitioning	K01115	8.00E-09	58.9	vcn:VOLCADRAFT_99471	phospholipase D [EC:3.1.4.4]	-	-	-
CL1177.Contig2	1019	gi|302831632|ref|XP_002947381.1|	71.6	1.00E-11	hypothetical protein VOLCADRAFT_87706 [Volvox carteri f. nagariensis] >gi|300267245|gb|EFJ51429.1| hypothetical protein VOLCADRAFT_87706 [Volvox carteri f. nagariensis]	--	--	--	--	sp|Q9LJ64|PLRX1_ARATH	71.2	8.00E-13	Pollen-specific leucine-rich repeat extensin-like protein 1 OS=Arabidopsis thaliana GN=PEX1 PE=2 SV=1	Rv3876	58.5	2.00E-08	COG0455	ATPases involved in chromosome partitioning	K01051	1.00E-10	65.5	gmx:100776781	pectinesterase [EC:3.1.1.11]	-	GO:0003824//catalytic activity	-
CL1178.Contig1	2356	gi|302783102|ref|XP_002973324.1|	75.9	2.00E-12	hypothetical protein SELMODRAFT_99282 [Selaginella moellendorffii] >gi|300159077|gb|EFJ25698.1| hypothetical protein SELMODRAFT_99282 [Selaginella moellendorffii]	--	--	--	--	sp|Q9CAQ2|Y1754_ARATH	68.9	1.00E-11	Acetyltransferase At1g77540 OS=Arabidopsis thaliana GN=At1g77540 PE=1 SV=2	PA1749	52.4	4.00E-06	COG2388	Predicted acetyltransferase	K14306	2.00E-09	62.8	gmx:100781711	nuclear pore complex protein Nup62	-	GO:0016772//transferase activity, transferring phosphorus-containing groups;GO:0004402//histone acetyltransferase activity	GO:0005829//cytosol;GO:0005777//peroxisome;GO:0005739//mitochondrion
CL1178.Contig2	2588	gi|323456144|gb|EGB12011.1|	59.7	2.00E-07	hypothetical protein AURANDRAFT_70714, partial [Aureococcus anophagefferens]	--	--	--	--	sp|Q9CAQ2|Y1754_ARATH	59.3	1.00E-08	Acetyltransferase At1g77540 OS=Arabidopsis thaliana GN=At1g77540 PE=1 SV=2	--	--	--	--	--	K14306	3.00E-09	62.8	gmx:100781711	nuclear pore complex protein Nup62	-	GO:0016772//transferase activity, transferring phosphorus-containing groups	GO:0005739//mitochondrion
CL1179.Contig1	212	--	--	--	--	--	--	--	--	--	--	--	--	--	--	--	--	--	--	--	--	--	--	-	-	-
CL1179.Contig2	690	gi|168061841|ref|XP_001782894.1|	57	2.00E-07	predicted protein [Physcomitrella patens subsp. patens] >gi|162665616|gb|EDQ52294.1| predicted protein [Physcomitrella patens subsp. patens]	--	--	--	--	sp|A3AB67|FH16_ORYSJ	57.8	5.00E-09	Formin-like protein 16 OS=Oryza sativa subsp. japonica GN=FH16 PE=2 SV=1	--	--	--	--	--	K01051	1.00E-07	54.7	gmx:100776781	pectinesterase [EC:3.1.1.11]	-	-	-
CL118.Contig1	512	gi|384253778|gb|EIE27252.1|	120.9	7.00E-27	hypothetical protein COCSUDRAFT_64142 [Coccomyxa subellipsoidea C-169]	--	--	--	--	sp|Q9C6S1|FH14_ARATH	50.8	4.00E-07	Formin-like protein 14 OS=Arabidopsis thaliana GN=FH14 PE=3 SV=3	--	--	--	--	--	--	--	--	--	--	-	GO:0003824//catalytic activity	-
CL118.Contig2	702	gi|384253778|gb|EIE27252.1|	100.9	1.00E-20	hypothetical protein COCSUDRAFT_64142 [Coccomyxa subellipsoidea C-169]	--	--	--	--	sp|Q6MWG9|FH18_ORYSJ	50.8	7.00E-07	Formin-like protein 18 OS=Oryza sativa subsp. japonica GN=FH18 PE=2 SV=1	Cgl1939	48.9	8.00E-06	COG0532	Translation initiation factor 2 (IF-2; GTPase)	--	--	--	--	--	-	GO:0003824//catalytic activity	-
CL1180.Contig1	1186	gi|15667706|gb|AAL05460.1|AF348921_1	241.5	1.00E-62	enolase 2 [Mastocarpus papillatus]	gi|159490363|ref|XM_001703097.1|	71.9	1.00E-09	Chlamydomonas reinhardtii strain CC-503 cw92 mt+	sp|Q9LEI9|ENO2_HEVBR	206	2.00E-53	Enolase 2 OS=Hevea brasiliensis GN=ENO2 PE=1 SV=1	SPBC1815.01	192	1.00E-48	COG0148	Enolase	K01689	3.00E-59	227	cre:CHLREDRAFT_83064	enolase [EC:4.2.1.11]	-	-	-
CL1180.Contig2	894	gi|15667706|gb|AAL05460.1|AF348921_1	241.5	1.00E-62	enolase 2 [Mastocarpus papillatus]	--	--	--	--	sp|Q9LEI9|ENO2_HEVBR	206	1.00E-53	Enolase 2 OS=Hevea brasiliensis GN=ENO2 PE=1 SV=1	SPBC1815.01	192	9.00E-49	COG0148	Enolase	K01689	2.00E-59	227	cre:CHLREDRAFT_83064	enolase [EC:4.2.1.11]	-	-	-
CL1180.Contig3	1159	gi|15667706|gb|AAL05460.1|AF348921_1	241.5	1.00E-62	enolase 2 [Mastocarpus papillatus]	--	--	--	--	sp|Q9LEI9|ENO2_HEVBR	206	2.00E-53	Enolase 2 OS=Hevea brasiliensis GN=ENO2 PE=1 SV=1	SPBC1815.01	192	1.00E-48	COG0148	Enolase	K01689	3.00E-59	227	cre:CHLREDRAFT_83064	enolase [EC:4.2.1.11]	-	-	-
CL1181.Contig1	1208	gi|298713837|emb|CBJ27209.1|	168.7	1.00E-40	conserved unknown protein [Ectocarpus siliculosus]	--	--	--	--	sp|A9SDW6|MTND1_PHYPA	155	4.00E-38	1,2-dihydroxy-3-keto-5-methylthiopentene dioxygenase 1 OS=Physcomitrella patens subsp. patens GN=PHYPADRAFT_128349 PE=3 SV=1	SPBC887.01	122	2.00E-27	COG1791	Uncharacterized conserved protein, contains double-stranded beta-helix domain	K08967	1.00E-37	155	ppp:PHYPADRAFT_128349	1,2-dihydroxy-3-keto-5-methylthiopentene dioxygenase [EC:1.13.11.53 1.13.11.54]	-	-	-
CL1181.Contig2	1578	gi|323454001|gb|EGB09872.1|	84.3	5.00E-15	hypothetical protein AURANDRAFT_71291, partial [Aureococcus anophagefferens]	--	--	--	--	sp|A9SDW6|MTND1_PHYPA	91.3	1.00E-18	1,2-dihydroxy-3-keto-5-methylthiopentene dioxygenase 1 OS=Physcomitrella patens subsp. patens GN=PHYPADRAFT_128349 PE=3 SV=1	SPBC887.01	82	3.00E-15	COG1791	Uncharacterized conserved protein, contains double-stranded beta-helix domain	K08967	2.00E-20	99	cme:CMQ369C	1,2-dihydroxy-3-keto-5-methylthiopentene dioxygenase [EC:1.13.11.53 1.13.11.54]	-	-	-
CL1182.Contig1	925	gi|348667430|gb|EGZ07255.1|	86.7	1.00E-39	hypothetical protein PHYSODRAFT_348181 [Phytophthora sojae]	--	--	--	--	sp|Q84ZL0|FH5_ORYSJ	44.7	5.00E-09	Formin-like protein 5 OS=Oryza sativa subsp. japonica GN=FH5 PE=2 SV=2	XF2472	95.9	3.00E-39	COG0402	Cytosine deaminase and related metal-dependent hydrolases	K13171	4.00E-08	57	aly:ARALYDRAFT_901882	serine/arginine repetitive matrix protein 1	-	-	-
CL1182.Contig2	2028	gi|348667430|gb|EGZ07255.1|	397.9	2.00E-109	hypothetical protein PHYSODRAFT_348181 [Phytophthora sojae]	--	--	--	--	sp|Q84ZL0|FH5_ORYSJ	93.2	5.00E-19	Formin-like protein 5 OS=Oryza sativa subsp. japonica GN=FH5 PE=2 SV=2	XF2472	348	2.00E-95	COG0402	Cytosine deaminase and related metal-dependent hydrolases	K03382	4.00E-29	128	cre:CHLREDRAFT_191584	hydroxyatrazine ethylaminohydrolase [EC:3.5.99.3]	-	-	-
CL1182.Contig3	772	gi|348667430|gb|EGZ07255.1|	199.1	5.00E-50	hypothetical protein PHYSODRAFT_348181 [Phytophthora sojae]	--	--	--	--	sp|Q84ZL0|FH5_ORYSJ	99	3.00E-21	Formin-like protein 5 OS=Oryza sativa subsp. japonica GN=FH5 PE=2 SV=2	XF2472	181	9.00E-46	COG0402	Cytosine deaminase and related metal-dependent hydrolases	K03382	1.00E-18	91.7	vcn:VOLCADRAFT_89869	hydroxyatrazine ethylaminohydrolase [EC:3.5.99.3]	-	GO:0016787//hydrolase activity	-
CL1183.Contig1	881	--	--	--	--	--	--	--	--	--	--	--	--	--	--	--	--	--	--	--	--	--	--	-	-	-
CL1183.Contig2	985	gi|168026591|ref|XP_001765815.1|	54.7	2.00E-06	predicted protein [Physcomitrella patens subsp. patens] >gi|162682992|gb|EDQ69406.1| predicted protein [Physcomitrella patens subsp. patens]	--	--	--	--	sp|Q2RB59|SCR1_ORYSJ	48.1	7.00E-06	Protein SCARECROW 1 OS=Oryza sativa subsp. japonica GN=SCR1 PE=1 SV=1	--	--	--	--	--	--	--	--	--	--	-	-	-
CL1184.Contig1	1172	gi|159485230|ref|XP_001700649.1|	26.9	1.00E-26	predicted protein [Chlamydomonas reinhardtii] >gi|158272081|gb|EDO97887.1| predicted protein [Chlamydomonas reinhardtii]	--	--	--	--	sp|P13983|EXTN_TOBAC	50.1	2.00E-06	Extensin OS=Nicotiana tabacum GN=HRGPNT3 PE=2 SV=1	AF0994	78.2	3.00E-14	COG1418	Predicted HD superfamily hydrolase	K06950	2.00E-27	115	cre:CHLREDRAFT_139957	uncharacterized protein	-	-	-
CL1184.Contig2	1153	gi|159485230|ref|XP_001700649.1|	138.3	1.00E-31	predicted protein [Chlamydomonas reinhardtii] >gi|158272081|gb|EDO97887.1| predicted protein [Chlamydomonas reinhardtii]	--	--	--	--	sp|P13983|EXTN_TOBAC	50.8	1.00E-06	Extensin OS=Nicotiana tabacum GN=HRGPNT3 PE=2 SV=1	BH2835	90.9	4.00E-18	COG1418	Predicted HD superfamily hydrolase	K06950	2.00E-32	138	cre:CHLREDRAFT_139957	uncharacterized protein	-	-	-
CL1184.Contig3	944	gi|159485230|ref|XP_001700649.1|	115.9	7.00E-25	predicted protein [Chlamydomonas reinhardtii] >gi|158272081|gb|EDO97887.1| predicted protein [Chlamydomonas reinhardtii]	--	--	--	--	sp|P13983|EXTN_TOBAC	50.1	2.00E-06	Extensin OS=Nicotiana tabacum GN=HRGPNT3 PE=2 SV=1	AF0994	78.2	2.00E-14	COG1418	Predicted HD superfamily hydrolase	K06950	8.00E-26	115	cre:CHLREDRAFT_139957	uncharacterized protein	-	-	-
CL1185.Contig1	1613	gi|302756423|ref|XP_002961635.1|	60.1	1.00E-07	hypothetical protein SELMODRAFT_77222 [Selaginella moellendorffii] >gi|300170294|gb|EFJ36895.1| hypothetical protein SELMODRAFT_77222 [Selaginella moellendorffii]	--	--	--	--	sp|Q9FPQ6|GP1_CHLRE	47	8.00E-08	Vegetative cell wall protein gp1 OS=Chlamydomonas reinhardtii GN=GP1 PE=2 SV=1	--	--	--	--	--	K03127	5.00E-06	51.2	aly:ARALYDRAFT_887406	transcription initiation factor TFIID subunit 13	-	-	-
CL1185.Contig2	2208	gi|325184912|emb|CCA19404.1|	201.4	4.00E-50	40S ribosomal protein S11 putative [Albugo laibachii Nc14]	gi|159490005|ref|XM_001702928.1|	83.8	7.00E-13	Chlamydomonas reinhardtii ribosomal protein S11, component of cytosolic 80S ribosome and 40S small subunit (RPS11) mRNA, complete cds	sp|O65569|RS112_ARATH	199	7.00E-51	40S ribosomal protein S11-2 OS=Arabidopsis thaliana GN=RPS11B PE=2 SV=2	SPAC31G5.03	189	2.00E-47	COG0186	Ribosomal protein S17	K02949	5.00E-56	217	cme:CMO287C	small subunit ribosomal protein S11e	GO:0006412//translation	GO:0003735//structural constituent of ribosome;GO:0003723//RNA binding	GO:0022627//cytosolic small ribosomal subunit;GO:0016020//membrane;GO:0009536//plastid
CL1186.Contig1	1421	gi|159473881|ref|XP_001695062.1|	150.2	6.00E-35	predicted protein [Chlamydomonas reinhardtii] >gi|158276441|gb|EDP02214.1| predicted protein [Chlamydomonas reinhardtii]	gi|170172421|dbj|AB363967.1|	81.8	2.00E-12	Chlamydomonas reinhardtii ROC66 mRNA for RHYTHM OF CHLOROPLAST 66, complete cds	sp|Q9FPQ6|GP1_CHLRE	123	3.00E-28	Vegetative cell wall protein gp1 OS=Chlamydomonas reinhardtii GN=GP1 PE=2 SV=1	XF0818	105	1.00E-22	COG2730	Endoglucanase	K01115	4.00E-21	100	vcn:VOLCADRAFT_99471	phospholipase D [EC:3.1.4.4]	GO:0006075//1,3-beta-glucan biosynthetic process	GO:0003843//1,3-beta-glucan synthase activity	GO:0000148//1,3-beta-glucan synthase complex
CL1186.Contig2	384	gi|325186635|emb|CCA21183.1|	52.8	1.00E-06	conserved hypothetical protein [Albugo laibachii Nc14]	gi|170172421|dbj|AB363967.1|	95.6	3.00E-17	Chlamydomonas reinhardtii ROC66 mRNA for RHYTHM OF CHLOROPLAST 66, complete cds	sp|P27483|GRP1_ARATH	108	9.00E-25	Glycine-rich cell wall structural protein OS=Arabidopsis thaliana GN=At3g17050 PE=2 SV=2	XF0818	114	3.00E-26	COG2730	Endoglucanase	K01051	6.00E-19	90.5	gmx:100776781	pectinesterase [EC:3.1.1.11]	GO:0006810//transport;GO:0006075//1,3-beta-glucan biosynthetic process	GO:0005488//binding;GO:0003843//1,3-beta-glucan synthase activity	GO:0000148//1,3-beta-glucan synthase complex;GO:0044444//cytoplasmic part
CL1187.Contig1	737	gi|299116266|emb|CBN74615.1|	55.5	8.00E-07	zinc finger transcriptional regulator [Ectocarpus siliculosus]	--	--	--	--	--	--	--	--	--	--	--	--	--	--	--	--	--	--	-	-	-
CL1187.Contig2	617	--	--	--	--	--	--	--	--	--	--	--	--	--	--	--	--	--	--	--	--	--	--	-	-	-
CL1188.Contig1	3041	gi|308081333|ref|NP_001182969.1|	67.8	1.00E-09	uncharacterized protein LOC100501279 [Zea mays]	--	--	--	--	sp|P21997|SSGP_VOLCA	40.4	3.00E-06	Sulfated surface glycoprotein 185 OS=Volvox carteri PE=1 SV=1	--	--	--	--	--	K13171	2.00E-06	53.5	aly:ARALYDRAFT_901882	serine/arginine repetitive matrix protein 1	-	-	-
CL1189.Contig1	761	--	--	--	--	--	--	--	--	--	--	--	--	--	--	--	--	--	--	--	--	--	--	-	-	-
CL1189.Contig2	1040	gi|53793531|dbj|BAD54692.1|	53.5	5.00E-06	hypothetical protein [Oryza sativa Japonica Group]	--	--	--	--	--	--	--	--	--	--	--	--	--	--	--	--	--	--	-	-	-
CL119.Contig1	350	--	--	--	--	--	--	--	--	--	--	--	--	--	--	--	--	--	--	--	--	--	--	-	-	-
CL119.Contig2	662	--	--	--	--	--	--	--	--	--	--	--	--	--	--	--	--	--	--	--	--	--	--	-	-	-
CL119.Contig3	1144	gi|125542813|gb|EAY88952.1|	63.2	8.00E-09	hypothetical protein OsI_10435 [Oryza sativa Indica Group]	--	--	--	--	sp|Q10Q99|FH8_ORYSJ	63.2	3.00E-10	Formin-like protein 8 OS=Oryza sativa subsp. japonica GN=FH8 PE=2 SV=1	--	--	--	--	--	K11596	7.00E-06	50.1	osa:4342603	argonaute	-	-	-
CL1190.Contig1	2152	gi|223588262|dbj|BAH22558.1|	86.3	0	DP-E2F-like 1 [Pyropia yezoensis]	gi|223588261|dbj|AB480826.1|	1195	0	Porphyra yezoensis PyDEL1 mRNA for DP-E2F-like 1, complete cds	sp|Q8LSZ4|E2FE_ARATH	104	2.00E-22	E2F transcription factor-like E2FE OS=Arabidopsis thaliana GN=E2FE PE=2 SV=1	YBR112c	88.2	5.00E-17	COG0457	FOG: TPR repeat	K09391	6.00E-31	134	olu:OSTLU_42726	E2F transcription factor 7/8	-	-	-
CL1190.Contig2	632	gi|302843756|ref|XP_002953419.1|	54.3	1.00E-06	hypothetical protein VOLCADRAFT_118350 [Volvox carteri f. nagariensis] >gi|300261178|gb|EFJ45392.1| hypothetical protein VOLCADRAFT_118350 [Volvox carteri f. nagariensis]	gi|150034837|gb|EF437919.1|	83.8	2.00E-13	Macadamia integrifolia microsatellite MinuS0059 sequence	sp|Q0D9R7|ARFS_ORYSJ	84	6.00E-17	Auxin response factor 19 OS=Oryza sativa subsp. japonica GN=ARF19 PE=2 SV=2	YBR112c	88.6	8.00E-18	COG0457	FOG: TPR repeat	K15168	3.00E-22	103	gmx:100801664	mediator of RNA polymerase II transcription subunit 25	-	-	-
CL1191.Contig1	830	gi|297736540|emb|CBI25411.3|	63.2	4.00E-09	unnamed protein product [Vitis vinifera]	--	--	--	--	sp|Q84ZL0|FH5_ORYSJ	51.6	5.00E-07	Formin-like protein 5 OS=Oryza sativa subsp. japonica GN=FH5 PE=2 SV=2	--	--	--	--	--	K01115	2.00E-06	50.8	vcn:VOLCADRAFT_99471	phospholipase D [EC:3.1.4.4]	-	-	GO:0009507//chloroplast
CL1191.Contig2	998	gi|323446801|gb|EGB02837.1|	58.9	1.00E-07	hypothetical protein AURANDRAFT_72816 [Aureococcus anophagefferens]	--	--	--	--	--	--	--	--	--	--	--	--	--	K14325	2.00E-06	51.2	sbi:SORBI_03g046480	RNA-binding protein with serine-rich domain 1	-	-	GO:0009507//chloroplast
CL1192.Contig1	1034	gi|330038400|ref|XP_003239586.1|	280.8	2.00E-74	TATA binding protein of transcription factor IID [Cryptomonas paramecium] >gi|327206510|gb|AEA38688.1| TATA binding protein of transcription factor IID [Cryptomonas paramecium]	gi|159465586|ref|XM_001690952.1|	123	4.00E-25	Chlamydomonas reinhardtii strain CC-503 cw92 mt+	sp|P46272|TBP_ACECL	271	4.00E-73	TATA-box-binding protein OS=Acetabularia cliftonii PE=2 SV=1	YER148w	276	5.00E-74	COG2101	TATA-box binding protein (TBP), component of TFIID and TFIIIB	K03120	4.00E-72	270	pop:POPTR_730014	transcription initiation factor TFIID TATA-box-binding protein	GO:0006367//transcription initiation from RNA polymerase II promoter;GO:0006355//regulation of transcription, DNA-dependent	GO:0003677//DNA binding	GO:0033009
CL1192.Contig2	318	--	--	--	--	--	--	--	--	--	--	--	--	--	--	--	--	--	--	--	--	--	--	-	-	-
CL1193.Contig1	970	gi|255081646|ref|XP_002508045.1|	109.8	5.00E-23	gliding motility related cam kinase [Micromonas sp. RCC299] >gi|226523321|gb|ACO69303.1| gliding motility related cam kinase [Micromonas sp. RCC299]	--	--	--	--	sp|Q8RWL2|CDPKT_ARATH	96.7	2.00E-20	Calcium-dependent protein kinase 29 OS=Arabidopsis thaliana GN=CPK29 PE=2 SV=2	SPAC17G8.14c_2	68.2	2.00E-11	COG0515	Serine/threonine protein kinase	K00908	6.00E-26	116	cme:CMF051C	Ca2+/calmodulin-dependent protein kinase [EC:2.7.11.17]	GO:0009987//cellular process	GO:0016301//kinase activity	-
CL1193.Contig2	2243	gi|303278714|ref|XP_003058650.1|	210.3	9.00E-53	gliding motility related cam kinase [Micromonas pusilla CCMP1545] >gi|226459810|gb|EEH57105.1| gliding motility related cam kinase [Micromonas pusilla CCMP1545]	--	--	--	--	sp|Q94C40|CIPKH_ARATH	175	8.00E-44	CBL-interacting serine/threonine-protein kinase 17 OS=Arabidopsis thaliana GN=CIPK17 PE=1 SV=1	SPAC14C4.03	142	2.00E-33	COG0515	Serine/threonine protein kinase	K00908	3.00E-74	278	cme:CMF051C	Ca2+/calmodulin-dependent protein kinase [EC:2.7.11.17]	-	GO:0005488//binding;GO:0016301//kinase activity	-
CL1194.Contig1	236	--	--	--	--	--	--	--	--	--	--	--	--	--	--	--	--	--	--	--	--	--	--	-	-	-
CL1194.Contig2	306	gi|302831632|ref|XP_002947381.1|	62.4	2.00E-09	hypothetical protein VOLCADRAFT_87706 [Volvox carteri f. nagariensis] >gi|300267245|gb|EFJ51429.1| hypothetical protein VOLCADRAFT_87706 [Volvox carteri f. nagariensis]	--	--	--	--	sp|Q9LK03|PERK2_ARATH	54.7	1.00E-08	Proline-rich receptor-like protein kinase PERK2 OS=Arabidopsis thaliana GN=PERK2 PE=2 SV=3	--	--	--	--	--	K12825	3.00E-07	51.6	pop:POPTR_801052	splicing factor 3A subunit 1	-	-	-
CL1195.Contig1	1326	gi|307109355|gb|EFN57593.1|	56.6	9.00E-07	hypothetical protein CHLNCDRAFT_30497 [Chlorella variabilis]	--	--	--	--	sp|O04294|IMA2_ARATH	143	2.00E-34	Importin subunit alpha-2 OS=Arabidopsis thaliana GN=KAP2 PE=1 SV=2	SPCC962.03c	145	2.00E-34	COG5064	Karyopherin (importin) alpha	K08332	4.00E-06	51.2	vcn:VOLCADRAFT_41528	vacuolar protein 8	-	-	GO:0044424//intracellular part
CL1195.Contig2	1079	gi|307109355|gb|EFN57593.1|	56.6	6.00E-07	hypothetical protein CHLNCDRAFT_30497 [Chlorella variabilis]	--	--	--	--	sp|O04294|IMA2_ARATH	142	4.00E-34	Importin subunit alpha-2 OS=Arabidopsis thaliana GN=KAP2 PE=1 SV=2	SPCC962.03c	145	2.00E-34	COG5064	Karyopherin (importin) alpha	K08332	3.00E-06	51.2	vcn:VOLCADRAFT_41528	vacuolar protein 8	-	-	GO:0044424//intracellular part
CL1196.Contig1	1177	gi|116248663|gb|ABJ90466.1|	315.8	7.00E-85	clathrin-associated adaptor complex AP-1 small chain sigma 1 [Pyropia yezoensis]	gi|116248662|gb|DQ992396.1|	521	1.00E-145	Porphyra yezoensis clathrin-associated adaptor complex AP-1 small chain sigma 1 gene, complete cds	sp|Q8LEZ8|AP1S1_ARATH	153	2.00E-37	AP-1 complex subunit sigma-1 OS=Arabidopsis thaliana GN=AAP19-1 PE=2 SV=1	SPAP27G11.06c	147	3.00E-35	COG5030	Clathrin adaptor complex, small subunit	K12394	2.00E-35	148	pop:POPTR_731013	AP-1 complex subunit sigma 1/2	GO:0015031//protein transport	-	GO:0030125//clathrin vesicle coat;GO:0005739//mitochondrion
CL1196.Contig2	960	gi|116248663|gb|ABJ90466.1|	317.8	1.00E-85	clathrin-associated adaptor complex AP-1 small chain sigma 1 [Pyropia yezoensis]	gi|116248662|gb|DQ992396.1|	527	1.00E-147	Porphyra yezoensis clathrin-associated adaptor complex AP-1 small chain sigma 1 gene, complete cds	sp|Q8LEZ8|AP1S1_ARATH	155	4.00E-38	AP-1 complex subunit sigma-1 OS=Arabidopsis thaliana GN=AAP19-1 PE=2 SV=1	SPAP27G11.06c	147	3.00E-35	COG5030	Clathrin adaptor complex, small subunit	K12394	4.00E-36	150	pop:POPTR_731013	AP-1 complex subunit sigma 1/2	GO:0015031//protein transport	-	GO:0030125//clathrin vesicle coat;GO:0005739//mitochondrion
CL1197.Contig1	406	gi|323451983|gb|EGB07858.1|	58.5	2.00E-08	hypothetical protein AURANDRAFT_71693 [Aureococcus anophagefferens]	gi|303276704|ref|XM_003057600.1|	67.9	7.00E-09	Micromonas pusilla CCMP1545 predicted protein, mRNA	--	--	--	--	--	--	--	--	--	--	--	--	--	--	-	-	-
CL1197.Contig2	462	gi|323454441|gb|EGB10311.1|	56.6	1.00E-07	hypothetical protein AURANDRAFT_71219, partial [Aureococcus anophagefferens]	gi|297592113|gb|GU784916.1|	69.9	2.00E-09	Volvox carteri f. nagariensis male mating type locus, complete sequence	sp|Q9FPQ6|GP1_CHLRE	47.4	4.00E-06	Vegetative cell wall protein gp1 OS=Chlamydomonas reinhardtii GN=GP1 PE=2 SV=1	--	--	--	--	--	K13199	5.00E-07	51.6	cre:CHLREDRAFT_33956	plasminogen activator inhibitor 1 RNA-binding protein	-	-	-
CL1198.Contig1	256	--	--	--	--	--	--	--	--	--	--	--	--	--	--	--	--	--	--	--	--	--	--	-	-	-
CL1198.Contig2	274	--	--	--	--	--	--	--	--	--	--	--	--	--	--	--	--	--	--	--	--	--	--	-	-	-
CL12.Contig1	1449	gi|242037661|ref|XP_002466225.1|	395.2	1.00E-108	hypothetical protein SORBIDRAFT_01g003860 [Sorghum bicolor] >gi|241920079|gb|EER93223.1| hypothetical protein SORBIDRAFT_01g003860 [Sorghum bicolor]	gi|302849241|ref|XM_002956105.1|	81.8	2.00E-12	Volvox carteri f. nagariensis magnesium chelatase subunit D chloroplast precursor (chlD), mRNA	sp|O22437|CHLD_PEA	390	8.00E-109	Magnesium-chelatase subunit chlD, chloroplastic OS=Pisum sativum GN=CHLD PE=2 SV=1	all0278_1	360	4.00E-99	COG1239	Mg-chelatase subunit ChlI	K03404	1.00E-109	395	sbi:SORBI_01g003860	magnesium chelatase subunit D [EC:6.6.1.1]	GO:0015995//chlorophyll biosynthetic process	GO:0016874//ligase activity;GO:0000166//nucleotide binding	GO:0009570//chloroplast stroma;GO:0009534//chloroplast thylakoid;GO:0010007//magnesium chelatase complex
CL12.Contig2	1791	gi|357481371|ref|XP_003610971.1|	394.4	2.00E-108	Magnesium-chelatase subunit chlD [Medicago truncatula] >gi|355512306|gb|AES93929.1| Magnesium-chelatase subunit chlD [Medicago truncatula]	gi|302849241|ref|XM_002956105.1|	81.8	2.00E-12	Volvox carteri f. nagariensis magnesium chelatase subunit D chloroplast precursor (chlD), mRNA	sp|O22437|CHLD_PEA	392	3.00E-109	Magnesium-chelatase subunit chlD, chloroplastic OS=Pisum sativum GN=CHLD PE=2 SV=1	all0278_1	360	6.00E-99	COG1239	Mg-chelatase subunit ChlI	K03404	3.00E-109	394	mtr:MTR_5g009070	magnesium chelatase subunit D [EC:6.6.1.1]	GO:0015995//chlorophyll biosynthetic process	GO:0016874//ligase activity;GO:0000166//nucleotide binding	GO:0009570//chloroplast stroma;GO:0009534//chloroplast thylakoid;GO:0010007//magnesium chelatase complex
CL120.Contig1	264	--	--	--	--	--	--	--	--	--	--	--	--	--	--	--	--	--	--	--	--	--	--	-	-	-
CL120.Contig2	343	--	--	--	--	--	--	--	--	--	--	--	--	--	--	--	--	--	--	--	--	--	--	-	-	-
CL120.Contig3	235	--	--	--	--	--	--	--	--	--	--	--	--	--	--	--	--	--	--	--	--	--	--	-	-	-
CL1200.Contig1	304	gi|323449313|gb|EGB05202.1|	38.5	4.00E-09	expressed protein [Aureococcus anophagefferens]	--	--	--	--	--	--	--	--	--	--	--	--	--	--	--	--	--	--	-	-	-
CL1200.Contig2	588	gi|323446801|gb|EGB02837.1|	55.1	7.00E-07	hypothetical protein AURANDRAFT_72816 [Aureococcus anophagefferens]	--	--	--	--	sp|Q9FPQ6|GP1_CHLRE	46.2	1.00E-12	Vegetative cell wall protein gp1 OS=Chlamydomonas reinhardtii GN=GP1 PE=2 SV=1	--	--	--	--	--	K01115	4.00E-11	44.7	vcn:VOLCADRAFT_99471	phospholipase D [EC:3.1.4.4]	-	-	-
CL1201.Contig1	1383	gi|13897312|emb|CAC37635.1|	118.2	2.00E-25	luminal binding protein, BiP [Scherffelia dubia]	gi|57639077|gb|AY729667.1|	65.9	1.00E-07	Malus pumila ER-binding protein (bip) mRNA, complete cds	sp|Q9LKR3|HSP7K_ARATH	108	7.00E-24	Heat shock 70 kDa protein 11 OS=Arabidopsis thaliana GN=HSP70-11 PE=1 SV=1	YAL005c	87.8	4.00E-17	COG0443	Molecular chaperone	K09490	6.00E-25	113	pop:POPTR_569578	heat shock 70kDa protein 5	GO:0030433//ER-associated protein catabolic process;GO:0006457//protein folding;GO:0010197//polar nucleus fusion;GO:0009408//response to heat	-	GO:0005829//cytosol;GO:0005618//cell wall;GO:0009506//plasmodesma;GO:0005774//vacuolar membrane;GO:0005788//endoplasmic reticulum lumen;GO:0009507//chloroplast;GO:0005794//Golgi apparatus;GO:0005886//plasma membrane
CL1201.Contig2	1236	gi|13897312|emb|CAC37635.1|	118.2	2.00E-25	luminal binding protein, BiP [Scherffelia dubia]	gi|57639077|gb|AY729667.1|	65.9	9.00E-08	Malus pumila ER-binding protein (bip) mRNA, complete cds	sp|Q9LKR3|HSP7K_ARATH	108	6.00E-24	Heat shock 70 kDa protein 11 OS=Arabidopsis thaliana GN=HSP70-11 PE=1 SV=1	YAL005c	87.8	4.00E-17	COG0443	Molecular chaperone	K09490	5.00E-25	113	pop:POPTR_569578	heat shock 70kDa protein 5	GO:0030433//ER-associated protein catabolic process;GO:0006457//protein folding;GO:0010197//polar nucleus fusion;GO:0009408//response to heat	-	GO:0005829//cytosol;GO:0005618//cell wall;GO:0009506//plasmodesma;GO:0005774//vacuolar membrane;GO:0005788//endoplasmic reticulum lumen;GO:0009507//chloroplast;GO:0005794//Golgi apparatus;GO:0005886//plasma membrane
CL1202.Contig1	747	gi|323456144|gb|EGB12011.1|	63.5	3.00E-09	hypothetical protein AURANDRAFT_70714, partial [Aureococcus anophagefferens]	--	--	--	--	--	--	--	--	--	--	--	--	--	--	--	--	--	--	-	-	-
CL1202.Contig2	288	--	--	--	--	--	--	--	--	--	--	--	--	--	--	--	--	--	--	--	--	--	--	-	-	-
CL1203.Contig1	2110	gi|168274235|dbj|BAG09540.1|	590.5	3.00E-167	triosephosphate isomerase [Pyropia yezoensis]	gi|168274234|dbj|AB127047.1|	1292	0	Porphyra yezoensis mRNA for triosephosphate isomerase, complete cds	sp|P48492|TPIS_GRAGA	304	1.00E-82	Triosephosphate isomerase, cytosolic (Fragment) OS=Gracilaria gracilis GN=TPI1 PE=3 SV=1	YDR050c	243	9.00E-64	COG0149	Triosephosphate isomerase	K01803	5.00E-83	307	cme:CMQ172C	triosephosphate isomerase (TIM) [EC:5.3.1.1]	GO:0044238//primary metabolic process;GO:0044281;GO:0044237//cellular metabolic process	GO:0003824//catalytic activity	GO:0043231//intracellular membrane-bounded organelle;GO:0044444//cytoplasmic part
CL1203.Contig2	1379	gi|168274235|dbj|BAG09540.1|	590.5	1.00E-167	triosephosphate isomerase [Pyropia yezoensis]	gi|168274234|dbj|AB127047.1|	1292	0	Porphyra yezoensis mRNA for triosephosphate isomerase, complete cds	sp|P48492|TPIS_GRAGA	304	9.00E-83	Triosephosphate isomerase, cytosolic (Fragment) OS=Gracilaria gracilis GN=TPI1 PE=3 SV=1	YDR050c	243	6.00E-64	COG0149	Triosephosphate isomerase	K01803	3.00E-83	307	cme:CMQ172C	triosephosphate isomerase (TIM) [EC:5.3.1.1]	GO:0044238//primary metabolic process;GO:0044281;GO:0044237//cellular metabolic process	GO:0003824//catalytic activity	GO:0043231//intracellular membrane-bounded organelle;GO:0044444//cytoplasmic part
CL1203.Contig3	1362	gi|168274235|dbj|BAG09540.1|	523.9	2.00E-147	triosephosphate isomerase [Pyropia yezoensis]	gi|168274234|dbj|AB127047.1|	948	0	Porphyra yezoensis mRNA for triosephosphate isomerase, complete cds	sp|P46225|TPIC_SECCE	308	4.00E-84	Triosephosphate isomerase, chloroplastic OS=Secale cereale PE=1 SV=1	YDR050c	250	4.00E-66	COG0149	Triosephosphate isomerase	K01803	2.00E-83	308	cme:CMQ172C	triosephosphate isomerase (TIM) [EC:5.3.1.1]	GO:0006066//alcohol metabolic process;GO:0044262//cellular carbohydrate metabolic process;GO:0032501//multicellular organismal process	GO:0016853//isomerase activity	GO:0044434
CL1204.Contig1	842	gi|323444687|gb|EGB01714.1|	55.8	8.00E-07	hypothetical protein AURANDRAFT_72910 [Aureococcus anophagefferens]	--	--	--	--	sp|Q6MWG9|FH18_ORYSJ	36.6	8.00E-06	Formin-like protein 18 OS=Oryza sativa subsp. japonica GN=FH18 PE=2 SV=1	--	--	--	--	--	K14325	1.00E-07	55.5	aly:ARALYDRAFT_471861	RNA-binding protein with serine-rich domain 1	-	-	-
CL1204.Contig2	727	gi|323452204|gb|EGB08079.1|	59.3	5.00E-08	hypothetical protein AURANDRAFT_71692 [Aureococcus anophagefferens]	--	--	--	--	sp|Q2QKB3|U2A2A_WHEAT	47.4	8.00E-06	Splicing factor U2af large subunit A OS=Triticum aestivum GN=U2AF65A PE=2 SV=1	--	--	--	--	--	K14325	2.00E-07	54.3	aly:ARALYDRAFT_471861	RNA-binding protein with serine-rich domain 1	-	-	-
CL1206.Contig1	3097	gi|168050616|ref|XP_001777754.1|	307.4	8.00E-82	predicted protein [Physcomitrella patens subsp. patens] >gi|162670855|gb|EDQ57416.1| predicted protein [Physcomitrella patens subsp. patens]	--	--	--	--	sp|O65607|MSH3_ARATH	135	2.00E-31	DNA mismatch repair protein Msh3 OS=Arabidopsis thaliana GN=MSH3 PE=2 SV=2	YFL003c	199	2.00E-50	COG0249	Mismatch repair ATPase (MutS family)	K08740	8.00E-83	307	ppp:PHYPADRAFT_145361	DNA mismatch repair protein MSH4	GO:0007127//meiosis I;GO:0044237//cellular metabolic process;GO:0044238//primary metabolic process	-	GO:0044424//intracellular part
CL1206.Contig2	3358	gi|168050616|ref|XP_001777754.1|	275	5.00E-72	predicted protein [Physcomitrella patens subsp. patens] >gi|162670855|gb|EDQ57416.1| predicted protein [Physcomitrella patens subsp. patens]	--	--	--	--	sp|O65607|MSH3_ARATH	135	2.00E-31	DNA mismatch repair protein Msh3 OS=Arabidopsis thaliana GN=MSH3 PE=2 SV=2	YFL003c	188	6.00E-47	COG0249	Mismatch repair ATPase (MutS family)	K08740	5.00E-73	275	ppp:PHYPADRAFT_145361	DNA mismatch repair protein MSH4	GO:0007127//meiosis I;GO:0044237//cellular metabolic process;GO:0044238//primary metabolic process	-	GO:0044424//intracellular part
CL1207.Contig1	1209	gi|298705027|emb|CBJ28502.1|	154.1	3.00E-36	putative microtubule-associated protein EB1 [Ectocarpus siliculosus]	--	--	--	--	--	--	--	--	YER016w	115	2.00E-25	COG5217	Microtubule-binding protein involved in cell cycle control	K10436	1.00E-34	145	smo:SELMODRAFT_185601	microtubule-associated protein, RP/EB family	GO:0009628//response to abiotic stimulus;GO:0009606//tropism	-	GO:0005819//spindle;GO:0044444//cytoplasmic part;GO:0005634//nucleus;GO:0071944;GO:0005874//microtubule
CL1207.Contig2	670	gi|298705027|emb|CBJ28502.1|	154.1	1.00E-36	putative microtubule-associated protein EB1 [Ectocarpus siliculosus]	--	--	--	--	--	--	--	--	YER016w	115	8.00E-26	COG5217	Microtubule-binding protein involved in cell cycle control	K10436	5.00E-35	145	smo:SELMODRAFT_185601	microtubule-associated protein, RP/EB family	GO:0030865//cortical cytoskeleton organization;GO:0009652//thigmotropism	GO:0008017//microtubule binding	GO:0005730//nucleolus;GO:0009524//phragmoplast;GO:0005618//cell wall;GO:0005819//spindle;GO:0005874//microtubule
CL1208.Contig1	1170	gi|255090140|ref|XP_002506991.1|	99.8	8.00E-20	predicted protein [Micromonas sp. RCC299] >gi|226522265|gb|ACO68249.1| predicted protein [Micromonas sp. RCC299]	--	--	--	--	sp|Q8LPG9|IQD14_ARATH	64.7	9.00E-11	Protein IQ-DOMAIN 14 OS=Arabidopsis thaliana GN=IQD14 PE=1 SV=1	DR2133	54.7	3.00E-07	COG4372	Uncharacterized protein conserved in bacteria with the myosin-like domain	K14325	1.00E-10	65.9	ppp:PHYPADRAFT_105411	RNA-binding protein with serine-rich domain 1	-	-	-
CL1208.Contig2	987	gi|255090140|ref|XP_002506991.1|	86.7	5.00E-16	predicted protein [Micromonas sp. RCC299] >gi|226522265|gb|ACO68249.1| predicted protein [Micromonas sp. RCC299]	--	--	--	--	--	--	--	--	DR2133	55.1	2.00E-07	COG4372	Uncharacterized protein conserved in bacteria with the myosin-like domain	K14325	2.00E-09	61.6	bdi:100845778	RNA-binding protein with serine-rich domain 1	-	-	-
CL1209.Contig1	2354	gi|219127002|ref|XP_002183734.1|	200.3	1.00E-49	predicted protein [Phaeodactylum tricornutum CCAP 1055/1] >gi|217404971|gb|EEC44916.1| predicted protein [Phaeodactylum tricornutum CCAP 1055/1]	--	--	--	--	sp|P43394|K502_ACTDE	112	7.00E-25	Fruit protein pKIWI502 OS=Actinidia deliciosa GN=pKIWI502 PE=2 SV=1	VC1200	63.5	2.00E-09	COG5640	Secreted trypsin-like serine protease	K14709	4.00E-10	65.5	vcn:VOLCADRAFT_104214	solute carrier family 39 (zinc transporter), member 1/2/3	GO:0008152//metabolic process	GO:0005488//binding	GO:0044434
CL1209.Contig2	2594	gi|219127002|ref|XP_002183734.1|	200.3	1.00E-49	predicted protein [Phaeodactylum tricornutum CCAP 1055/1] >gi|217404971|gb|EEC44916.1| predicted protein [Phaeodactylum tricornutum CCAP 1055/1]	--	--	--	--	sp|P43394|K502_ACTDE	112	8.00E-25	Fruit protein pKIWI502 OS=Actinidia deliciosa GN=pKIWI502 PE=2 SV=1	VC1200	62.8	3.00E-09	COG5640	Secreted trypsin-like serine protease	K14709	4.00E-10	65.5	vcn:VOLCADRAFT_104214	solute carrier family 39 (zinc transporter), member 1/2/3	GO:0008152//metabolic process	GO:0005488//binding	GO:0044434
CL121.Contig1	341	gi|242078655|ref|XP_002444096.1|	132.5	1.00E-30	hypothetical protein SORBIDRAFT_07g007610 [Sorghum bicolor] >gi|241940446|gb|EES13591.1| hypothetical protein SORBIDRAFT_07g007610 [Sorghum bicolor]	gi|226917054|gb|FJ909828.1|	67.9	6.00E-09	Zea mays subsp. mays Mu tranposon insertion Mu1007500 flanking sequence	sp|Q9LV11|PMA11_ARATH	130	2.00E-31	ATPase 11, plasma membrane-type OS=Arabidopsis thaliana GN=AHA11 PE=1 SV=1	MJ1226	79.3	2.00E-15	COG0474	Cation transport ATPase	K01535	1.00E-31	132	sbi:SORBI_07g007610	H+-transporting ATPase [EC:3.6.3.6]	GO:0046034//ATP metabolic process;GO:0009628//response to abiotic stimulus;GO:0042221//response to chemical stimulus;GO:0006950//response to stress	GO:0015662//ATPase activity, coupled to transmembrane movement of ions, phosphorylative mechanism;GO:0000166//nucleotide binding	GO:0016023//cytoplasmic membrane-bounded vesicle;GO:0005886//plasma membrane
CL121.Contig2	302	gi|218196549|gb|EEC78976.1|	120.2	8.00E-27	hypothetical protein OsI_19456 [Oryza sativa Indica Group] >gi|222631111|gb|EEE63243.1| hypothetical protein OsJ_18053 [Oryza sativa Japonica Group]	gi|226917054|gb|FJ909828.1|	67.9	5.00E-09	Zea mays subsp. mays Mu tranposon insertion Mu1007500 flanking sequence	sp|Q7XPY2|PMA1_ORYSJ	117	1.00E-27	Plasma membrane ATPase OS=Oryza sativa subsp. japonica GN=Os04g0656100 PE=2 SV=1	MJ1226	67.8	5.00E-12	COG0474	Cation transport ATPase	K01535	6.00E-28	120	osa:4338405	H+-transporting ATPase [EC:3.6.3.6]	GO:0015992//proton transport;GO:0010119//regulation of stomatal movement;GO:0009414//response to water deprivation;GO:0006754//ATP biosynthetic process;GO:0009737//response to abscisic acid stimulus;GO:0006200//ATP catabolic process	GO:0008553//hydrogen-exporting ATPase activity, phosphorylative mechanism;GO:0046872//metal ion binding;GO:0005524//ATP binding	GO:0005774//vacuolar membrane;GO:0016023//cytoplasmic membrane-bounded vesicle;GO:0016021//integral to membrane;GO:0005886//plasma membrane;GO:0005634//nucleus
CL1210.Contig1	545	gi|302836357|ref|XP_002949739.1|	52	4.00E-06	extracellular matrix glycoprotein pherophorin-V32 [Volvox carteri f. nagariensis] >gi|300265098|gb|EFJ49291.1| extracellular matrix glycoprotein pherophorin-V32 [Volvox carteri f. nagariensis]	gi|326206280|gb|JF308522.1|	61.9	6.00E-07	Miscanthus sinensis clone M&Mest15736 microsatellite sequence	sp|O65375|LRX1_ARATH	67.4	5.00E-12	Leucine-rich repeat extensin-like protein 1 OS=Arabidopsis thaliana GN=LRX1 PE=1 SV=1	mlr6506	53.5	2.00E-07	COG3206	Uncharacterized protein involved in exopolysaccharide biosynthesis	K01115	2.00E-09	60.1	vcn:VOLCADRAFT_99471	phospholipase D [EC:3.1.4.4]	GO:0048869//cellular developmental process;GO:0048856//anatomical structure development;GO:0007275//multicellular organismal development;GO:0016043//cellular component organization	-	GO:0044464//cell part
CL1210.Contig2	549	gi|254033592|gb|ACT55264.1|	54.3	1.00E-06	formin 2A [Physcomitrella patens]	gi|48717498|gb|AC148878.2|	61.9	6.00E-07	Chlamydomonas reinhardtii clone cr-29B2, complete sequence	sp|Q7G6K7|FH3_ORYSJ	65.9	1.00E-11	Formin-like protein 3 OS=Oryza sativa subsp. japonica GN=FH3 PE=2 SV=2	mlr6506	54.7	9.00E-08	COG3206	Uncharacterized protein involved in exopolysaccharide biosynthesis	K12821	1.00E-09	60.8	vcn:VOLCADRAFT_104642	pre-mRNA-processing factor 40	GO:0048869//cellular developmental process;GO:2000026;GO:0009908//flower development;GO:0051093//negative regulation of developmental process;GO:0048513//organ development	-	-
CL1211.Contig1	2258	gi|307105489|gb|EFN53738.1|	57	1.00E-06	hypothetical protein CHLNCDRAFT_53517 [Chlorella variabilis]	gi|159473279|ref|XM_001694715.1|	65.9	2.00E-07	Chlamydomonas reinhardtii methyltransferase (GIDB1) mRNA, complete cds	sp|Q84ZL0|FH5_ORYSJ	97.1	4.00E-20	Formin-like protein 5 OS=Oryza sativa subsp. japonica GN=FH5 PE=2 SV=2	YBR112c	77.4	1.00E-13	COG0457	FOG: TPR repeat	K14005	7.00E-16	84.3	cre:CHLREDRAFT_195444	protein transport protein SEC31	-	-	-
CL1211.Contig2	475	--	--	--	--	--	--	--	--	--	--	--	--	--	--	--	--	--	--	--	--	--	--	-	-	-
CL1212.Contig1	1270	gi|348666772|gb|EGZ06599.1|	82	1.00E-14	serine protease trypsin-like protein [Phytophthora sojae]	--	--	--	--	--	--	--	--	VC1649	55.5	2.00E-07	COG5640	Secreted trypsin-like serine protease	--	--	--	--	--	-	-	-
CL1212.Contig2	1508	gi|348666772|gb|EGZ06599.1|	82.8	1.00E-14	serine protease trypsin-like protein [Phytophthora sojae]	--	--	--	--	--	--	--	--	VC1649	60.5	8.00E-09	COG5640	Secreted trypsin-like serine protease	--	--	--	--	--	-	-	-
CL1213.Contig1	734	gi|159464339|ref|XP_001690399.1|	54.3	1.00E-06	fibrocystin-L-like protein [Chlamydomonas reinhardtii] >gi|158279899|gb|EDP05658.1| fibrocystin-L-like protein [Chlamydomonas reinhardtii]	--	--	--	--	sp|Q9FPQ6|GP1_CHLRE	57.4	8.00E-09	Vegetative cell wall protein gp1 OS=Chlamydomonas reinhardtii GN=GP1 PE=2 SV=1	mlr3307	49.7	5.00E-06	COG5640	Secreted trypsin-like serine protease	--	--	--	--	--	-	-	-
CL1213.Contig2	936	gi|476147|gb|AAA61789.1|	104.4	2.00E-21	Serine protease-like protein; Two of the three residues in the serine protease H/D/S charge relay triad are replaced in this protein by G-98 and P-247, suggesting that it is not a serine protease [Porphyra purpurea]	--	--	--	--	sp|Q9FPQ6|GP1_CHLRE	57.4	1.00E-08	Vegetative cell wall protein gp1 OS=Chlamydomonas reinhardtii GN=GP1 PE=2 SV=1	mlr3307	63.9	4.00E-10	COG5640	Secreted trypsin-like serine protease	K14325	5.00E-09	60.1	vvi:100267894	RNA-binding protein with serine-rich domain 1	-	GO:0003824//catalytic activity	-
CL1214.Contig1	2702	gi|302847524|ref|XP_002955296.1|	203	1.00E-50	hypothetical protein VOLCADRAFT_65697 [Volvox carteri f. nagariensis] >gi|300259368|gb|EFJ43596.1| hypothetical protein VOLCADRAFT_65697 [Volvox carteri f. nagariensis]	--	--	--	--	sp|Q84ZL0|FH5_ORYSJ	61.2	3.00E-09	Formin-like protein 5 OS=Oryza sativa subsp. japonica GN=FH5 PE=2 SV=2	SPAC644.09	138	6.00E-32	COG0325	Predicted enzyme with a TIM-barrel fold	K06997	2.00E-51	202	ota:Ot01g04430		-	-	-
CL1214.Contig2	2981	gi|302847524|ref|XP_002955296.1|	203	2.00E-50	hypothetical protein VOLCADRAFT_65697 [Volvox carteri f. nagariensis] >gi|300259368|gb|EFJ43596.1| hypothetical protein VOLCADRAFT_65697 [Volvox carteri f. nagariensis]	--	--	--	--	sp|Q84ZL0|FH5_ORYSJ	61.2	3.00E-09	Formin-like protein 5 OS=Oryza sativa subsp. japonica GN=FH5 PE=2 SV=2	SPAC644.09	138	6.00E-32	COG0325	Predicted enzyme with a TIM-barrel fold	K06997	2.00E-51	202	ota:Ot01g04430		-	-	-
CL1215.Contig1	578	--	--	--	--	--	--	--	--	--	--	--	--	CC0042	49.3	4.00E-06	COG0532	Translation initiation factor 2 (IF-2; GTPase)	--	--	--	--	--	-	-	-
CL1215.Contig2	478	--	--	--	--	--	--	--	--	--	--	--	--	--	--	--	--	--	--	--	--	--	--	-	-	-
CL1216.Contig1	411	--	--	--	--	--	--	--	--	--	--	--	--	--	--	--	--	--	--	--	--	--	--	-	-	-
CL1217.Contig1	461	gi|6523547|emb|CAB62280.1|	65.5	2.00E-10	hydroxyproline-rich glycoprotein DZ-HRGP [Volvox carteri f. nagariensis]	--	--	--	--	sp|Q9T0K5|LRX3_ARATH	94	3.00E-20	Leucine-rich repeat extensin-like protein 3 OS=Arabidopsis thaliana GN=LRX3 PE=1 SV=1	XF0818	84.3	7.00E-17	COG2730	Endoglucanase	K01115	7.00E-19	90.9	vcn:VOLCADRAFT_99471	phospholipase D [EC:3.1.4.4]	-	-	-
CL1217.Contig2	956	gi|302828408|ref|XP_002945771.1|	55.8	9.00E-07	pathogenesis-related protein 1-like protein [Volvox carteri f. nagariensis] >gi|300268586|gb|EFJ52766.1| pathogenesis-related protein 1-like protein [Volvox carteri f. nagariensis]	--	--	--	--	sp|Q9T0K5|LRX3_ARATH	94.7	7.00E-20	Leucine-rich repeat extensin-like protein 3 OS=Arabidopsis thaliana GN=LRX3 PE=1 SV=1	XF0818	77.4	3.00E-14	COG2730	Endoglucanase	K01115	5.00E-17	86.7	vcn:VOLCADRAFT_99471	phospholipase D [EC:3.1.4.4]	-	-	GO:0005618//cell wall
CL1218.Contig1	3320	gi|357135131|ref|XP_003569165.1|	256.5	1.00E-66	PREDICTED: CBL-interacting protein kinase 8-like [Brachypodium distachyon]	gi|229609772|gb|FJ901214.1|	67.9	6.00E-08	Sorghum bicolor CBL-interacting protein kinase 30 (CIPK30) mRNA, complete cds	sp|Q5JLD8|CIPK8_ORYSJ	253	4.00E-67	CBL-interacting protein kinase 8 OS=Oryza sativa subsp. japonica GN=CIPK8 PE=2 SV=1	ECU01g0630	139	3.00E-32	COG0515	Serine/threonine protein kinase	K00924	1.00E-64	246	osa:4342410	[EC:2.7.1.-]	-	-	GO:0005739//mitochondrion
CL1218.Contig2	3590	gi|357135131|ref|XP_003569165.1|	272.7	2.00E-71	PREDICTED: CBL-interacting protein kinase 8-like [Brachypodium distachyon]	--	--	--	--	sp|Q69Q47|CIPKO_ORYSJ	268	2.00E-71	CBL-interacting protein kinase 24 OS=Oryza sativa subsp. japonica GN=CIPK24 PE=1 SV=1	ECU01g0630	142	5.00E-33	COG0515	Serine/threonine protein kinase	K00924	2.00E-66	253	osa:4342410	[EC:2.7.1.-]	GO:0046777//protein amino acid autophosphorylation;GO:0048364//root development;GO:0010167//response to nitrate;GO:0009749//response to glucose stimulus	GO:0004674//protein serine/threonine kinase activity	GO:0005886//plasma membrane
CL1219.Contig1	448	gi|302848430|ref|XP_002955747.1|	21.6	1.00E-07	hypothetical protein VOLCADRAFT_106956 [Volvox carteri f. nagariensis] >gi|300258940|gb|EFJ43172.1| hypothetical protein VOLCADRAFT_106956 [Volvox carteri f. nagariensis]	--	--	--	--	sp|Q9LK03|PERK2_ARATH	43.9	5.00E-08	Proline-rich receptor-like protein kinase PERK2 OS=Arabidopsis thaliana GN=PERK2 PE=2 SV=3	RSc1986	50.4	1.00E-06	COG3170	Tfp pilus assembly protein FimV	K14437	5.00E-08	45.4	cre:CHLREDRAFT_150334	chromodomain-helicase-DNA-binding protein 7 [EC:3.6.4.12]	-	GO:0005488//binding	-
CL1219.Contig2	204	--	--	--	--	--	--	--	--	--	--	--	--	--	--	--	--	--	--	--	--	--	--	-	-	-
CL122.Contig1	410	--	--	--	--	--	--	--	--	--	--	--	--	--	--	--	--	--	--	--	--	--	--	-	-	-
CL122.Contig2	742	gi|168059291|ref|XP_001781637.1|	106.3	4.00E-22	predicted protein [Physcomitrella patens subsp. patens] >gi|162666951|gb|EDQ53593.1| predicted protein [Physcomitrella patens subsp. patens]	--	--	--	--	--	--	--	--	SPBC21H7.02	98.2	1.00E-20	COG5162	Transcription initiation factor TFIID, subunit TAF10 (also component of histone acetyltransferase SAGA)	K03134	5.00E-24	109	cme:CMK132C	transcription initiation factor TFIID subunit 10	-	-	-
CL1220.Contig1	848	gi|307103473|gb|EFN51733.1|	53.9	3.00E-06	hypothetical protein CHLNCDRAFT_139929 [Chlorella variabilis]	gi|50344569|emb|BX000504.2|	71.9	9.00E-10	Oryza sativa chromosome 12, . BAC OJ1239_F07 of library Monsanto from chromosome 12 of cultivar Nipponbare of ssp. japonica of Oryza sativa (rice), complete sequence	sp|Q9ZUE0|PEK12_ARATH	63.5	1.00E-10	Proline-rich receptor-like protein kinase PERK12 OS=Arabidopsis thaliana GN=PERK12 PE=2 SV=2	Rv3876	63.5	4.00E-10	COG0455	ATPases involved in chromosome partitioning	K01051	4.00E-10	63.5	gmx:100776781	pectinesterase [EC:3.1.1.11]	-	GO:0003824//catalytic activity	-
CL1220.Contig2	721	gi|307103473|gb|EFN51733.1|	52.8	5.00E-06	hypothetical protein CHLNCDRAFT_139929 [Chlorella variabilis]	gi|50344569|emb|BX000504.2|	73.8	2.00E-10	Oryza sativa chromosome 12, . BAC OJ1239_F07 of library Monsanto from chromosome 12 of cultivar Nipponbare of ssp. japonica of Oryza sativa (rice), complete sequence	sp|Q9ZUE0|PEK12_ARATH	64.3	6.00E-11	Proline-rich receptor-like protein kinase PERK12 OS=Arabidopsis thaliana GN=PERK12 PE=2 SV=2	Rv3876	59.7	5.00E-09	COG0455	ATPases involved in chromosome partitioning	K01051	3.00E-10	63.5	gmx:100776781	pectinesterase [EC:3.1.1.11]	-	-	-
CL1221.Contig1	498	gi|302830135|ref|XP_002946634.1|	261.2	4.00E-69	component of cytosolic 80S ribosome and 40S small subunit [Volvox carteri f. nagariensis] >gi|300268380|gb|EFJ52561.1| component of cytosolic 80S ribosome and 40S small subunit [Volvox carteri f. nagariensis]	gi|159474573|ref|XM_001695348.1|	236	2.00E-59	Chlamydomonas reinhardtii ribosomal protein S5, component of cytosolic 80S ribosome and 40S small subunit (RPS5) mRNA, complete cds	sp|O65731|RS5_CICAR	257	3.00E-69	40S ribosomal protein S5 (Fragment) OS=Cicer arietinum GN=RPS5 PE=2 SV=1	SPAC8C9.08	242	3.00E-64	COG0049	Ribosomal protein S7	K02989	5.00E-70	261	vcn:VOLCADRAFT_120316	small subunit ribosomal protein S5e	GO:0006412//translation	GO:0003735//structural constituent of ribosome;GO:0003723//RNA binding	GO:0022626//cytosolic ribosome;GO:0005773//vacuole;GO:0005886//plasma membrane;GO:0005618//cell wall;GO:0015935//small ribosomal subunit;GO:0009507//chloroplast
CL1221.Contig2	792	gi|32400987|gb|AAP80699.1|	327.4	1.00E-88	40S ribosome protein S5 [Griffithsia japonica]	gi|32400986|gb|AF517858.1|	212	4.00E-52	Griffithsia japonica isolate Gj431 40S ribosome protein S5 mRNA, complete cds	sp|Q9ZUT9|RS51_ARATH	305	2.00E-83	40S ribosomal protein S5-1 OS=Arabidopsis thaliana GN=RPS5A PE=1 SV=1	YJR123w	278	8.00E-75	COG0049	Ribosomal protein S7	K02989	2.00E-86	317	cme:CMT627C	small subunit ribosomal protein S5e	GO:0006412//translation	GO:0003735//structural constituent of ribosome;GO:0003723//RNA binding	GO:0009506//plasmodesma;GO:0005886//plasma membrane;GO:0005618//cell wall;GO:0005774//vacuolar membrane;GO:0022627//cytosolic small ribosomal subunit;GO:0009507//chloroplast
CL1222.Contig1	401	gi|302830181|ref|XP_002946657.1|	53.5	9.00E-07	hypothetical protein VOLCADRAFT_86831 [Volvox carteri f. nagariensis] >gi|300268403|gb|EFJ52584.1| hypothetical protein VOLCADRAFT_86831 [Volvox carteri f. nagariensis]	--	--	--	--	sp|Q9LV48|PERK1_ARATH	47	3.00E-06	Proline-rich receptor-like protein kinase PERK1 OS=Arabidopsis thaliana GN=PERK1 PE=1 SV=1	--	--	--	--	--	--	--	--	--	--	-	-	-
CL1222.Contig2	1033	gi|298713305|emb|CBJ27001.1|	54.7	2.00E-06	conserved unknown protein [Ectocarpus siliculosus]	--	--	--	--	sp|Q9SN46|LRX5_ARATH	48.9	6.00E-09	Leucine-rich repeat extensin-like protein 5 OS=Arabidopsis thaliana GN=LRX5 PE=2 SV=2	--	--	--	--	--	K11086	4.00E-06	50.4	vcn:VOLCADRAFT_107252	small nuclear ribonucleoprotein B and B'	-	-	-
CL1223.Contig1	2074	gi|384252620|gb|EIE26096.1|	247.7	4.00E-64	P-loop containing nucleoside triphosphate hydrolase protein [Coccomyxa subellipsoidea C-169]	--	--	--	--	sp|Q9AT00|AB13I_ARATH	223	2.00E-58	Protein TRIGALACTOSYLDIACYLGLYCEROL 3, chloroplastic OS=Arabidopsis thaliana GN=TGD3 PE=1 SV=1	alr0180	234	6.00E-61	COG1127	ABC-type transport system involved in resistance to organic solvents, ATPase component	K02065	2.00E-61	235	smo:SELMODRAFT_104119	putative ABC transport system ATP-binding protein	GO:0006869//lipid transport	GO:0016887//ATPase activity	GO:0009507//chloroplast
CL1223.Contig2	1584	gi|323456144|gb|EGB12011.1|	53.5	9.00E-06	hypothetical protein AURANDRAFT_70714, partial [Aureococcus anophagefferens]	--	--	--	--	sp|Q9AT00|AB13I_ARATH	51.2	2.00E-06	Protein TRIGALACTOSYLDIACYLGLYCEROL 3, chloroplastic OS=Arabidopsis thaliana GN=TGD3 PE=1 SV=1	sll1001	70.1	1.00E-11	COG1127	ABC-type transport system involved in resistance to organic solvents, ATPase component	K02065	3.00E-11	68.6	ppp:PHYPADRAFT_116997	putative ABC transport system ATP-binding protein	-	GO:0017111//nucleoside-triphosphatase activity;GO:0000166//nucleotide binding	-
CL1224.Contig1	306	--	--	--	--	--	--	--	--	--	--	--	--	--	--	--	--	--	--	--	--	--	--	-	-	-
CL1224.Contig2	262	--	--	--	--	--	--	--	--	--	--	--	--	--	--	--	--	--	--	--	--	--	--	-	-	-
CL1225.Contig1	1863	gi|255546929|ref|XP_002514522.1|	60.1	1.00E-07	ATP binding protein, putative [Ricinus communis] >gi|223546126|gb|EEF47628.1| ATP binding protein, putative [Ricinus communis]	--	--	--	--	sp|Q9FPQ6|GP1_CHLRE	72.8	6.00E-13	Vegetative cell wall protein gp1 OS=Chlamydomonas reinhardtii GN=GP1 PE=2 SV=1	Rv3876	63.5	1.00E-09	COG0455	ATPases involved in chromosome partitioning	K03126	1.00E-09	63.2	sbi:SORBI_03g040460	transcription initiation factor TFIID subunit 12	-	-	-
CL1225.Contig2	328	--	--	--	--	--	--	--	--	--	--	--	--	--	--	--	--	--	--	--	--	--	--	-	-	-
CL1226.Contig1	271	--	--	--	--	--	--	--	--	--	--	--	--	--	--	--	--	--	K12896	8.00E-07	50.1	cre:CHLREDRAFT_195844	splicing factor, arginine/serine-rich 7	-	-	-
CL1226.Contig2	716	gi|357452919|ref|XP_003596736.1|	29.6	1.00E-06	hypothetical protein MTR_2g084760, partial [Medicago truncatula] >gi|355485784|gb|AES66987.1| hypothetical protein MTR_2g084760, partial [Medicago truncatula]	--	--	--	--	sp|Q8LPG9|IQD14_ARATH	55.1	4.00E-08	Protein IQ-DOMAIN 14 OS=Arabidopsis thaliana GN=IQD14 PE=1 SV=1	slr0317	64.3	2.00E-10	COG0702	Predicted nucleoside-diphosphate-sugar epimerases	K00558	3.00E-06	50.4	cre:CHLREDRAFT_15852	DNA (cytosine-5-)-methyltransferase [EC:2.1.1.37]	-	-	-
CL1227.Contig1	924	gi|323451402|gb|EGB07279.1|	59.3	8.00E-08	hypothetical protein AURANDRAFT_71834 [Aureococcus anophagefferens]	--	--	--	--	--	--	--	--	--	--	--	--	--	--	--	--	--	--	-	-	-
CL1227.Contig2	1027	--	--	--	--	--	--	--	--	--	--	--	--	--	--	--	--	--	--	--	--	--	--	-	-	-
CL1228.Contig1	2225	gi|302828408|ref|XP_002945771.1|	71.6	5.00E-11	pathogenesis-related protein 1-like protein [Volvox carteri f. nagariensis] >gi|300268586|gb|EFJ52766.1| pathogenesis-related protein 1-like protein [Volvox carteri f. nagariensis]	gi|327176877|gb|JF338146.1|	93.7	7.00E-16	Selaginella moellendorffii mitochondrion part 4, complete sequence	sp|Q84ZL0|FH5_ORYSJ	102	4.00E-24	Formin-like protein 5 OS=Oryza sativa subsp. japonica GN=FH5 PE=2 SV=2	YBR112c	136	1.00E-31	COG0457	FOG: TPR repeat	K14325	2.00E-15	82.8	osa:4325394	RNA-binding protein with serine-rich domain 1	-	-	-
CL1228.Contig2	1875	gi|41400384|gb|AAS07044.1|	74.7	5.00E-12	plus agglutinin [Chlamydomonas reinhardtii]	--	--	--	--	sp|P13983|EXTN_TOBAC	113	4.00E-25	Extensin OS=Nicotiana tabacum GN=HRGPNT3 PE=2 SV=1	YBR112c	123	1.00E-27	COG0457	FOG: TPR repeat	K14709	5.00E-17	87.8	vcn:VOLCADRAFT_104214	solute carrier family 39 (zinc transporter), member 1/2/3	-	-	-
CL1229.Contig1	376	gi|302832958|ref|XP_002948043.1|	60.5	7.00E-09	hypothetical protein VOLCADRAFT_88258 [Volvox carteri f. nagariensis] >gi|300266845|gb|EFJ51031.1| hypothetical protein VOLCADRAFT_88258 [Volvox carteri f. nagariensis]	--	--	--	--	sp|Q9SX31|PERK9_ARATH	62.8	5.00E-11	Proline-rich receptor-like protein kinase PERK9 OS=Arabidopsis thaliana GN=PERK9 PE=2 SV=1	DR0479	47.4	6.00E-06	COG0744	Membrane carboxypeptidase (penicillin-binding protein)	K14709	5.00E-11	63.9	vcn:VOLCADRAFT_104214	solute carrier family 39 (zinc transporter), member 1/2/3	-	GO:0003824//catalytic activity	-
CL1229.Contig2	220	--	--	--	--	--	--	--	--	--	--	--	--	--	--	--	--	--	--	--	--	--	--	-	-	-
CL123.Contig10	627	gi|302830720|ref|XP_002946926.1|	51.6	8.00E-06	hypothetical protein VOLCADRAFT_87016 [Volvox carteri f. nagariensis] >gi|300267970|gb|EFJ52152.1| hypothetical protein VOLCADRAFT_87016 [Volvox carteri f. nagariensis]	--	--	--	--	sp|P06599|EXTN_DAUCA	47.8	5.00E-06	Extensin OS=Daucus carota PE=2 SV=1	--	--	--	--	--	--	--	--	--	--	-	-	-
CL123.Contig11	589	gi|222619223|gb|EEE55355.1|	52	5.00E-06	hypothetical protein OsJ_03387 [Oryza sativa Japonica Group]	--	--	--	--	sp|P13983|EXTN_TOBAC	50.1	9.00E-07	Extensin OS=Nicotiana tabacum GN=HRGPNT3 PE=2 SV=1	--	--	--	--	--	--	--	--	--	--	-	-	-
CL123.Contig12	507	gi|222619223|gb|EEE55355.1|	53.1	1.00E-06	hypothetical protein OsJ_03387 [Oryza sativa Japonica Group]	--	--	--	--	sp|P13983|EXTN_TOBAC	50.1	7.00E-07	Extensin OS=Nicotiana tabacum GN=HRGPNT3 PE=2 SV=1	--	--	--	--	--	--	--	--	--	--	-	-	-
CL123.Contig13	627	--	--	--	--	--	--	--	--	sp|Q9FPQ6|GP1_CHLRE	47.4	6.00E-06	Vegetative cell wall protein gp1 OS=Chlamydomonas reinhardtii GN=GP1 PE=2 SV=1	--	--	--	--	--	--	--	--	--	--	-	-	-
CL123.Contig14	889	--	--	--	--	--	--	--	--	sp|Q9C660|PEK10_ARATH	48.1	6.00E-06	Proline-rich receptor-like protein kinase PERK10 OS=Arabidopsis thaliana GN=PERK10 PE=1 SV=2	--	--	--	--	--	--	--	--	--	--	-	-	-
CL123.Contig15	600	--	--	--	--	--	--	--	--	--	--	--	--	--	--	--	--	--	--	--	--	--	--	-	-	-
CL123.Contig16	366	--	--	--	--	--	--	--	--	--	--	--	--	--	--	--	--	--	--	--	--	--	--	-	-	-
CL123.Contig1	655	--	--	--	--	--	--	--	--	sp|O48809|LRX2_ARATH	47.8	5.00E-06	Leucine-rich repeat extensin-like protein 2 OS=Arabidopsis thaliana GN=LRX2 PE=1 SV=1	--	--	--	--	--	--	--	--	--	--	-	-	-
CL123.Contig2	907	--	--	--	--	--	--	--	--	sp|P06599|EXTN_DAUCA	47.8	9.00E-06	Extensin OS=Daucus carota PE=2 SV=1	--	--	--	--	--	--	--	--	--	--	-	-	-
CL123.Contig3	889	--	--	--	--	--	--	--	--	sp|P06599|EXTN_DAUCA	47.8	8.00E-06	Extensin OS=Daucus carota PE=2 SV=1	--	--	--	--	--	--	--	--	--	--	-	-	-
CL123.Contig4	653	--	--	--	--	--	--	--	--	sp|Q9FPQ6|GP1_CHLRE	49.3	2.00E-06	Vegetative cell wall protein gp1 OS=Chlamydomonas reinhardtii GN=GP1 PE=2 SV=1	--	--	--	--	--	K01051	3.00E-06	50.1	gmx:100776781	pectinesterase [EC:3.1.1.11]	-	-	-
CL123.Contig5	862	--	--	--	--	--	--	--	--	--	--	--	--	--	--	--	--	--	--	--	--	--	--	-	-	-
CL123.Contig6	459	gi|222619223|gb|EEE55355.1|	51.6	3.00E-06	hypothetical protein OsJ_03387 [Oryza sativa Japonica Group]	--	--	--	--	sp|P13983|EXTN_TOBAC	50.1	5.00E-07	Extensin OS=Nicotiana tabacum GN=HRGPNT3 PE=2 SV=1	--	--	--	--	--	--	--	--	--	--	-	-	-
CL123.Contig7	603	gi|170444|gb|AAA34164.1|	56.2	3.00E-07	extensin (class II) [Solanum lycopersicum]	--	--	--	--	sp|P06599|EXTN_DAUCA	47.8	5.00E-06	Extensin OS=Daucus carota PE=2 SV=1	--	--	--	--	--	--	--	--	--	--	-	-	-
CL123.Contig8	666	gi|242061348|ref|XP_002451963.1|	52	7.00E-06	hypothetical protein SORBIDRAFT_04g011113 [Sorghum bicolor] >gi|241931794|gb|EES04939.1| hypothetical protein SORBIDRAFT_04g011113 [Sorghum bicolor]	--	--	--	--	sp|Q9FPQ6|GP1_CHLRE	47.4	7.00E-06	Vegetative cell wall protein gp1 OS=Chlamydomonas reinhardtii GN=GP1 PE=2 SV=1	--	--	--	--	--	--	--	--	--	--	-	-	-
CL123.Contig9	576	gi|323454553|gb|EGB10423.1|	52.4	4.00E-06	hypothetical protein AURANDRAFT_71165 [Aureococcus anophagefferens]	--	--	--	--	sp|Q9FPQ6|GP1_CHLRE	47.4	6.00E-06	Vegetative cell wall protein gp1 OS=Chlamydomonas reinhardtii GN=GP1 PE=2 SV=1	--	--	--	--	--	--	--	--	--	--	-	-	-
CL1230.Contig1	997	gi|283972881|gb|ADB55631.1|	151	2.00E-35	CTR1-like protein kinase [Cucurbita pepo]	--	--	--	--	sp|Q05609|CTR1_ARATH	143	2.00E-34	Serine/threonine-protein kinase CTR1 OS=Arabidopsis thaliana GN=CTR1 PE=1 SV=1	MYPU_6850	77	5.00E-14	COG0515	Serine/threonine protein kinase	K14510	2.00E-35	147	vvi:100240856	serine/threonine-protein kinase CTR1 [EC:2.7.11.1]	-	GO:0016772//transferase activity, transferring phosphorus-containing groups	-
CL1230.Contig2	1573	gi|283972881|gb|ADB55631.1|	151	4.00E-35	CTR1-like protein kinase [Cucurbita pepo]	--	--	--	--	sp|Q05609|CTR1_ARATH	143	3.00E-34	Serine/threonine-protein kinase CTR1 OS=Arabidopsis thaliana GN=CTR1 PE=1 SV=1	MYPU_6850	77	8.00E-14	COG0515	Serine/threonine protein kinase	K14510	4.00E-35	147	vvi:100240856	serine/threonine-protein kinase CTR1 [EC:2.7.11.1]	-	GO:0016772//transferase activity, transferring phosphorus-containing groups	-
CL1231.Contig1	586	gi|255086869|ref|XP_002509401.1|	60.1	2.00E-08	predicted protein [Micromonas sp. RCC299] >gi|226524679|gb|ACO70659.1| predicted protein [Micromonas sp. RCC299]	gi|170172425|dbj|AB363969.1|	58	1.00E-05	Chlamydomonas reinhardtii ROC75 mRNA for RHYTHM OF CHLOROPLAST 75, complete cds, variant 2	sp|Q8H8K7|FH4_ORYSJ	68.6	2.00E-12	Formin-like protein 4 OS=Oryza sativa subsp. japonica GN=FH4 PE=3 SV=1	CC0042	54.7	1.00E-07	COG0532	Translation initiation factor 2 (IF-2; GTPase)	K11596	3.00E-10	62.8	osa:4342603	argonaute	-	-	-
CL1231.Contig2	338	gi|302843182|ref|XP_002953133.1|	51.6	3.00E-06	hydroxyproline-rich glycoprotein, extracellular matrix glycoprotein [Volvox carteri f. nagariensis] >gi|300261520|gb|EFJ45732.1| hydroxyproline-rich glycoprotein, extracellular matrix glycoprotein [Volvox carteri f. nagariensis]	gi|357136241|ref|XM_003569666.1|	58	5.00E-06	PREDICTED: Brachypodium distachyon protein SPA1-RELATED 3-like (LOC100833269), mRNA	sp|P21997|SSGP_VOLCA	57.8	1.00E-09	Sulfated surface glycoprotein 185 OS=Volvox carteri PE=1 SV=1	RSc2303	49.7	1.00E-06	COG4796	Type II secretory pathway, component HofQ	K01115	1.00E-08	55.8	vcn:VOLCADRAFT_99471	phospholipase D [EC:3.1.4.4]	-	-	-
CL1232.Contig1	277	--	--	--	--	--	--	--	--	--	--	--	--	--	--	--	--	--	--	--	--	--	--	-	-	-
CL1233.Contig1	236	--	--	--	--	--	--	--	--	--	--	--	--	--	--	--	--	--	--	--	--	--	--	-	-	-
CL1233.Contig2	217	--	--	--	--	--	--	--	--	--	--	--	--	--	--	--	--	--	--	--	--	--	--	-	-	-
CL1234.Contig1	563	gi|159464080|ref|XP_001690270.1|	90.1	1.00E-17	cytochrome P450, CYP711 clan [Chlamydomonas reinhardtii] >gi|158284258|gb|EDP10008.1| cytochrome P450, CYP711 clan [Chlamydomonas reinhardtii]	--	--	--	--	sp|P48420|C78A1_MAIZE	83.6	7.00E-17	Cytochrome P450 78A1 OS=Zea mays GN=CYP78A1 PE=2 SV=1	VNG0422G	82.4	4.00E-16	COG2124	Cytochrome P450	K05280	4.00E-13	72.4	zma:100273383	flavonoid 3'-monooxygenase [EC:1.14.13.21]	GO:0048856//anatomical structure development;GO:0007275//multicellular organismal development	-	-
CL1234.Contig2	823	gi|159464080|ref|XP_001690270.1|	80.5	2.00E-14	cytochrome P450, CYP711 clan [Chlamydomonas reinhardtii] >gi|158284258|gb|EDP10008.1| cytochrome P450, CYP711 clan [Chlamydomonas reinhardtii]	--	--	--	--	sp|P48420|C78A1_MAIZE	76.3	2.00E-14	Cytochrome P450 78A1 OS=Zea mays GN=CYP78A1 PE=2 SV=1	AGc2890	70.5	3.00E-12	COG2124	Cytochrome P450	K00517	5.00E-10	63.2	ath:AT5G09970	[EC:1.14.-.-]	GO:0048856//anatomical structure development;GO:0007275//multicellular organismal development	-	-
CL1235.Contig1	306	--	--	--	--	--	--	--	--	--	--	--	--	--	--	--	--	--	--	--	--	--	--	-	-	-
CL1236.Contig1	2200	gi|384253384|gb|EIE26859.1|	79.7	1.00E-13	hypothetical protein COCSUDRAFT_64692 [Coccomyxa subellipsoidea C-169]	--	--	--	--	--	--	--	--	--	--	--	--	--	K09566	2.00E-07	56.6	vvi:100264514	peptidyl-prolyl isomerase G (cyclophilin G) [EC:5.2.1.8]	-	-	-
CL1236.Contig2	699	gi|323452803|gb|EGB08676.1|	55.8	5.00E-07	hypothetical protein AURANDRAFT_71601, partial [Aureococcus anophagefferens]	--	--	--	--	--	--	--	--	--	--	--	--	--	--	--	--	--	--	-	-	-
CL1237.Contig1	565	gi|357452919|ref|XP_003596736.1|	59.7	2.00E-08	hypothetical protein MTR_2g084760, partial [Medicago truncatula] >gi|355485784|gb|AES66987.1| hypothetical protein MTR_2g084760, partial [Medicago truncatula]	--	--	--	--	sp|A3AB67|FH16_ORYSJ	62	2.00E-10	Formin-like protein 16 OS=Oryza sativa subsp. japonica GN=FH16 PE=2 SV=1	DR2133	57	2.00E-08	COG4372	Uncharacterized protein conserved in bacteria with the myosin-like domain	K14325	2.00E-09	60.1	aly:ARALYDRAFT_471861	RNA-binding protein with serine-rich domain 1	-	-	-
CL1237.Contig2	370	gi|323456144|gb|EGB12011.1|	50.4	7.00E-06	hypothetical protein AURANDRAFT_70714, partial [Aureococcus anophagefferens]	--	--	--	--	--	--	--	--	--	--	--	--	--	K14325	1.00E-06	49.3	vvi:100267894	RNA-binding protein with serine-rich domain 1	-	-	-
CL1238.Contig1	289	--	--	--	--	gi|32994295|dbj|AK109086.1|	107	6.00E-21	Oryza sativa Japonica Group cDNA clone:002-154-H10, full insert sequence	--	--	--	--	--	--	--	--	--	--	--	--	--	--	-	-	-
CL1239.Contig1	1531	gi|219118392|ref|XP_002179970.1|	322.4	1.00E-86	predicted protein [Phaeodactylum tricornutum CCAP 1055/1] >gi|217408227|gb|EEC48161.1| predicted protein [Phaeodactylum tricornutum CCAP 1055/1]	--	--	--	--	sp|P13983|EXTN_TOBAC	85.9	6.00E-17	Extensin OS=Nicotiana tabacum GN=HRGPNT3 PE=2 SV=1	Cgl1939	65.9	2.00E-10	COG0532	Translation initiation factor 2 (IF-2; GTPase)	K14709	5.00E-12	70.9	vcn:VOLCADRAFT_104214	solute carrier family 39 (zinc transporter), member 1/2/3	-	-	-
CL1239.Contig2	1579	gi|219118392|ref|XP_002179970.1|	313.2	6.00E-84	predicted protein [Phaeodactylum tricornutum CCAP 1055/1] >gi|217408227|gb|EEC48161.1| predicted protein [Phaeodactylum tricornutum CCAP 1055/1]	--	--	--	--	sp|Q84ZL0|FH5_ORYSJ	81.6	1.00E-15	Formin-like protein 5 OS=Oryza sativa subsp. japonica GN=FH5 PE=2 SV=2	Cgl1939	72	3.00E-12	COG0532	Translation initiation factor 2 (IF-2; GTPase)	K13171	1.00E-11	69.7	ath:AT2G29210	serine/arginine repetitive matrix protein 1	-	-	-
CL124.Contig1	2045	gi|350537841|ref|NP_001233801.1|	320.1	7.00E-86	phosphomannomutase [Solanum lycopersicum] >gi|122194127|sp|Q1W377.1|PMM_SOLLC RecName: Full=Phosphomannomutase; AltName: Full=LePMM >gi|90762137|gb|ABD97872.1| phosphomannomutase [Solanum lycopersicum]	gi|159469302|ref|XM_001692755.1|	81.8	2.00E-12	Chlamydomonas reinhardtii predicted protein (CHLREDRAFT_350) mRNA, complete cds	sp|Q1W377|PMM_SOLLC	320	2.00E-87	Phosphomannomutase OS=Solanum lycopersicum PE=2 SV=1	YFL045c	285	3.00E-76	COG0561	Predicted hydrolases of the HAD superfamily	K01840	2.00E-86	318	ppp:PHYPADRAFT_234483	phosphomannomutase [EC:5.4.2.8]	GO:0019307//mannose biosynthetic process	GO:0004615//phosphomannomutase activity	GO:0005737//cytoplasm
CL124.Contig2	708	gi|296089903|emb|CBI39722.3|	98.6	8.00E-20	unnamed protein product [Vitis vinifera]	--	--	--	--	sp|Q8LBL1|KCO1_ARATH	83.6	1.00E-16	Calcium-activated outward-rectifying potassium channel 1 OS=Arabidopsis thaliana GN=KCO1 PE=1 SV=2	CC3420	54.7	1.00E-07	COG1132	ABC-type multidrug transport system, ATPase and permease components	K05389	8.00E-16	82	olu:OSTLU_41153	potassium channel subfamily K, other eukaryote	-	-	-
CL1240.Contig1	622	gi|308081503|ref|NP_001183095.1|	52.8	3.00E-06	uncharacterized protein LOC100501456 [Zea mays]	--	--	--	--	sp|Q9FPQ6|GP1_CHLRE	34.7	5.00E-06	Vegetative cell wall protein gp1 OS=Chlamydomonas reinhardtii GN=GP1 PE=2 SV=1	--	--	--	--	--	--	--	--	--	--	-	-	-
CL1240.Contig2	1009	gi|299116688|emb|CBN74833.1|	60.5	4.00E-08	hypothetical protein Esi_0043_0117 [Ectocarpus siliculosus]	gi|351637698|gb|JF968116.1|	63.9	3.00E-07	Rumex acetosa ethylene response factor (ERF2) mRNA, complete cds	sp|O23373|FH3_ARATH	50.8	3.00E-07	Formin-like protein 3 OS=Arabidopsis thaliana GN=FH3 PE=2 SV=3	DR1459	51.6	2.00E-06	COG1404	Subtilisin-like serine proteases	K12837	2.00E-07	54.7	vcn:VOLCADRAFT_82970	splicing factor U2AF 65 kDa subunit	-	-	-
CL1241.Contig1	2439	gi|32395958|gb|AAP41844.1|	427.2	5.00E-118	myo-inositol dehydrogenase precursor [Galdieria sulphuraria]	--	--	--	--	sp|Q9SZ83|Y4967_ARATH	61.6	2.00E-09	Uncharacterized oxidoreductase At4g09670 OS=Arabidopsis thaliana GN=At4g09670 PE=1 SV=1	BS_yrbE	285	2.00E-76	COG0673	Predicted dehydrogenases and related proteins	K00010	4.00E-85	314	cme:CMF086C	myo-inositol 2-dehydrogenase [EC:1.1.1.18]	-	-	-
CL1241.Contig2	2351	gi|32395958|gb|AAP41844.1|	427.2	5.00E-118	myo-inositol dehydrogenase precursor [Galdieria sulphuraria]	--	--	--	--	sp|Q9SZ83|Y4967_ARATH	61.6	2.00E-09	Uncharacterized oxidoreductase At4g09670 OS=Arabidopsis thaliana GN=At4g09670 PE=1 SV=1	BS_yrbE	285	2.00E-76	COG0673	Predicted dehydrogenases and related proteins	K00010	3.00E-85	314	cme:CMF086C	myo-inositol 2-dehydrogenase [EC:1.1.1.18]	-	-	-
CL1242.Contig1	770	gi|384252869|gb|EIE26344.1|	57	3.00E-07	Cupredoxin [Coccomyxa subellipsoidea C-169]	--	--	--	--	sp|Q84ZL0|FH5_ORYSJ	72	3.00E-13	Formin-like protein 5 OS=Oryza sativa subsp. japonica GN=FH5 PE=2 SV=2	DRA0212	49.3	7.00E-06	COG2377	Predicted molecular chaperone distantly related to HSP70-fold metalloproteases	K14325	7.00E-13	72.4	osa:4325394	RNA-binding protein with serine-rich domain 1	-	GO:0005488//binding	-
CL1242.Contig2	478	gi|384252869|gb|EIE26344.1|	77	1.00E-13	Cupredoxin [Coccomyxa subellipsoidea C-169]	--	--	--	--	sp|Q9FLQ7|FH20_ARATH	52	2.00E-07	Formin-like protein 20 OS=Arabidopsis thaliana GN=FH20 PE=2 SV=3	--	--	--	--	--	K14325	1.00E-09	60.1	sbi:SORBI_03g046480	RNA-binding protein with serine-rich domain 1	-	-	-
CL1243.Contig1	1126	gi|357491515|ref|XP_003616045.1|	220.7	2.00E-56	Eukaryotic translation initiation factor 2 subunit [Medicago truncatula] >gi|355517380|gb|AES99003.1| Eukaryotic translation initiation factor 2 subunit [Medicago truncatula]	--	--	--	--	sp|O24473|IF2B_WHEAT	214	9.00E-56	Eukaryotic translation initiation factor 2 subunit beta OS=Triticum aestivum PE=1 SV=1	SPAC6B12.17c	174	2.00E-43	COG1601	Translation initiation factor 2, beta subunit (eIF-2beta)/eIF-5 N-terminal domain	K03238	2.00E-69	261	cme:CMH061C	translation initiation factor 2 subunit 2	-	GO:0005515//protein binding	GO:0005886//plasma membrane
CL1243.Contig2	1088	gi|357491515|ref|XP_003616045.1|	220.7	2.00E-56	Eukaryotic translation initiation factor 2 subunit [Medicago truncatula] >gi|355517380|gb|AES99003.1| Eukaryotic translation initiation factor 2 subunit [Medicago truncatula]	--	--	--	--	sp|O24473|IF2B_WHEAT	214	9.00E-56	Eukaryotic translation initiation factor 2 subunit beta OS=Triticum aestivum PE=1 SV=1	SPAC6B12.17c	174	2.00E-43	COG1601	Translation initiation factor 2, beta subunit (eIF-2beta)/eIF-5 N-terminal domain	K03238	1.00E-69	261	cme:CMH061C	translation initiation factor 2 subunit 2	-	GO:0005515//protein binding	GO:0005886//plasma membrane
CL1244.Contig1	437	gi|384247776|gb|EIE21262.1|	70.1	9.00E-12	hypothetical protein COCSUDRAFT_43561 [Coccomyxa subellipsoidea C-169]	--	--	--	--	sp|Q9FLQ7|FH20_ARATH	63.5	4.00E-11	Formin-like protein 20 OS=Arabidopsis thaliana GN=FH20 PE=2 SV=3	DR0479	48.5	4.00E-06	COG0744	Membrane carboxypeptidase (penicillin-binding protein)	K14325	2.00E-10	62.4	bdi:100845778	RNA-binding protein with serine-rich domain 1	-	-	-
CL1244.Contig2	411	gi|384247776|gb|EIE21262.1|	67.4	6.00E-11	hypothetical protein COCSUDRAFT_43561 [Coccomyxa subellipsoidea C-169]	--	--	--	--	--	--	--	--	--	--	--	--	--	K14325	3.00E-07	52	bdi:100845778	RNA-binding protein with serine-rich domain 1	-	-	-
CL1245.Contig1	356	--	--	--	--	--	--	--	--	--	--	--	--	--	--	--	--	--	K01115	8.00E-06	41.2	vcn:VOLCADRAFT_99471	phospholipase D [EC:3.1.4.4]	-	-	-
CL1245.Contig2	247	--	--	--	--	--	--	--	--	--	--	--	--	--	--	--	--	--	--	--	--	--	--	-	-	-
CL1246.Contig1	409	gi|293336383|ref|NP_001169794.1|	52.4	2.00E-06	uncharacterized protein LOC100383684 [Zea mays]	--	--	--	--	--	--	--	--	--	--	--	--	--	--	--	--	--	--	-	-	-
CL1246.Contig2	298	--	--	--	--	--	--	--	--	--	--	--	--	--	--	--	--	--	--	--	--	--	--	-	-	-
CL1247.Contig1	361	gi|168015513|ref|XP_001760295.1|	91.3	4.00E-18	predicted protein [Physcomitrella patens subsp. patens] >gi|162688675|gb|EDQ75051.1| predicted protein [Physcomitrella patens subsp. patens]	--	--	--	--	sp|O49313|NDADB_ARATH	80.5	2.00E-16	NADH dehydrogenase [ubiquinone] 1 alpha subcomplex subunit 13-B OS=Arabidopsis thaliana GN=At2g33220 PE=2 SV=1	--	--	--	--	--	K11353	3.00E-19	91.3	ppp:PHYPADRAFT_162309	NADH dehydrogenase (ubiquinone) 1 alpha subcomplex 13 [EC:1.6.5.3 1.6.99.3]	GO:0009793//embryonic development ending in seed dormancy;GO:0009853//photorespiration	-	GO:0005747//mitochondrial respiratory chain complex I
CL1247.Contig2	635	gi|255554264|ref|XP_002518172.1|	73.2	2.00E-12	NADH dehydrogenase, putative [Ricinus communis] >gi|223542768|gb|EEF44305.1| NADH dehydrogenase, putative [Ricinus communis]	--	--	--	--	sp|O49313|NDADB_ARATH	71.2	4.00E-13	NADH dehydrogenase [ubiquinone] 1 alpha subcomplex subunit 13-B OS=Arabidopsis thaliana GN=At2g33220 PE=2 SV=1	--	--	--	--	--	K11353	3.00E-13	73.2	rcu:RCOM_1023540	NADH dehydrogenase (ubiquinone) 1 alpha subcomplex 13 [EC:1.6.5.3 1.6.99.3]	GO:0009793//embryonic development ending in seed dormancy;GO:0009853//photorespiration	-	GO:0005747//mitochondrial respiratory chain complex I
CL1248.Contig1	286	--	--	--	--	--	--	--	--	--	--	--	--	--	--	--	--	--	--	--	--	--	--	-	-	-
CL1248.Contig2	267	--	--	--	--	--	--	--	--	--	--	--	--	--	--	--	--	--	--	--	--	--	--	-	-	-
CL1249.Contig1	1378	gi|84617307|emb|CAI34857.1|	95.9	1.00E-18	small chloroplast protein [Galdieria sulphuraria] >gi|84617309|emb|CAI34858.1| small chloroplast protein [Galdieria sulphuraria]	--	--	--	--	sp|A6Q0K5|CP12_CHLRE	71.2	1.00E-12	Calvin cycle protein CP12 OS=Chlamydomonas reinhardtii GN=cp12 PE=1 SV=1	--	--	--	--	--	K14325	5.00E-09	60.8	osa:4325394	RNA-binding protein with serine-rich domain 1	-	-	-
CL1249.Contig2	1053	gi|6006441|emb|CAB56831.1|	92.4	1.00E-17	hypothetical protein [Cyanophora paradoxa]	--	--	--	--	sp|A6Q0K5|CP12_CHLRE	71.2	9.00E-13	Calvin cycle protein CP12 OS=Chlamydomonas reinhardtii GN=cp12 PE=1 SV=1	Rv1078	52	2.00E-06	COG1714	Predicted membrane protein/domain	K01115	2.00E-08	58.2	vcn:VOLCADRAFT_99471	phospholipase D [EC:3.1.4.4]	-	-	GO:0009536//plastid
CL125.Contig1	576	--	--	--	--	gi|144582692|gb|CP000600.1|	58	9.00E-06	Ostreococcus lucimarinus CCE9901 chromosome 20, complete sequence	--	--	--	--	--	--	--	--	--	--	--	--	--	--	-	-	-
CL125.Contig2	224	--	--	--	--	--	--	--	--	--	--	--	--	--	--	--	--	--	--	--	--	--	--	-	-	-
CL1250.Contig1	452	gi|326501636|dbj|BAK02607.1|	50.8	6.00E-06	predicted protein [Hordeum vulgare subsp. vulgare]	--	--	--	--	sp|Q9S740|AGP19_ARATH	59.7	7.00E-10	Lysine-rich arabinogalactan protein 19 OS=Arabidopsis thaliana GN=AGP19 PE=2 SV=2	--	--	--	--	--	--	--	--	--	--	-	-	-
CL1250.Contig2	237	gi|323449744|gb|EGB05630.1|	50.8	6.00E-06	hypothetical protein AURANDRAFT_72199, partial [Aureococcus anophagefferens]	--	--	--	--	sp|Q9S740|AGP19_ARATH	46.6	3.00E-06	Lysine-rich arabinogalactan protein 19 OS=Arabidopsis thaliana GN=AGP19 PE=2 SV=2	--	--	--	--	--	K14774	2.00E-06	48.5	ppp:PHYPADRAFT_168559	U3 small nucleolar RNA-associated protein 25	-	-	-
CL1251.Contig1	296	gi|302830181|ref|XP_002946657.1|	51.6	3.00E-06	hypothetical protein VOLCADRAFT_86831 [Volvox carteri f. nagariensis] >gi|300268403|gb|EFJ52584.1| hypothetical protein VOLCADRAFT_86831 [Volvox carteri f. nagariensis]	--	--	--	--	sp|Q6ZCX3|FH6_ORYSJ	62.4	6.00E-11	Formin-like protein 6 OS=Oryza sativa subsp. japonica GN=FH6 PE=2 SV=2	XF0818	54.3	5.00E-08	COG2730	Endoglucanase	K01115	8.00E-09	56.6	vcn:VOLCADRAFT_99471	phospholipase D [EC:3.1.4.4]	-	-	-
CL1251.Contig2	310	gi|218191282|gb|EEC73709.1|	50.4	7.00E-06	hypothetical protein OsI_08308 [Oryza sativa Indica Group]	--	--	--	--	sp|Q9ZQI0|EPR1_ARATH	60.1	3.00E-10	Proline-rich extensin-like protein EPR1 OS=Arabidopsis thaliana GN=EPR1 PE=2 SV=1	XF0818	52	3.00E-07	COG2730	Endoglucanase	K11086	2.00E-09	58.5	vcn:VOLCADRAFT_107252	small nuclear ribonucleoprotein B and B'	-	-	-
CL1252.Contig1	927	gi|323456752|gb|EGB12618.1|	65.1	1.00E-09	hypothetical protein AURANDRAFT_70520 [Aureococcus anophagefferens]	--	--	--	--	--	--	--	--	--	--	--	--	--	K14325	2.00E-06	51.6	osa:4325394	RNA-binding protein with serine-rich domain 1	-	-	-
CL1252.Contig2	881	gi|323456752|gb|EGB12618.1|	65.1	1.00E-09	hypothetical protein AURANDRAFT_70520 [Aureococcus anophagefferens]	--	--	--	--	--	--	--	--	--	--	--	--	--	K14325	5.00E-08	56.6	sbi:SORBI_03g046480	RNA-binding protein with serine-rich domain 1	-	-	-
CL1253.Contig1	1456	gi|323454001|gb|EGB09872.1|	56.2	1.00E-06	hypothetical protein AURANDRAFT_71291, partial [Aureococcus anophagefferens]	--	--	--	--	sp|Q9LK03|PERK2_ARATH	54.7	1.00E-07	Proline-rich receptor-like protein kinase PERK2 OS=Arabidopsis thaliana GN=PERK2 PE=2 SV=3	RSc1040	51.6	3.00E-06	COG1530	Ribonucleases G and E	--	--	--	--	--	-	-	-
CL1254.Contig1	740	gi|357452919|ref|XP_003596736.1|	54.7	1.00E-06	hypothetical protein MTR_2g084760, partial [Medicago truncatula] >gi|355485784|gb|AES66987.1| hypothetical protein MTR_2g084760, partial [Medicago truncatula]	--	--	--	--	sp|Q6MWG9|FH18_ORYSJ	56.6	1.00E-08	Formin-like protein 18 OS=Oryza sativa subsp. japonica GN=FH18 PE=2 SV=1	DR2418	51.2	2.00E-06	COG0745	Response regulators consisting of a CheY-like receiver domain and a winged-helix DNA-binding domain	K13171	2.00E-09	60.8	aly:ARALYDRAFT_901882	serine/arginine repetitive matrix protein 1	-	-	-
CL1254.Contig2	622	gi|357452919|ref|XP_003596736.1|	53.5	2.00E-06	hypothetical protein MTR_2g084760, partial [Medicago truncatula] >gi|355485784|gb|AES66987.1| hypothetical protein MTR_2g084760, partial [Medicago truncatula]	--	--	--	--	sp|Q6MWG9|FH18_ORYSJ	56.6	1.00E-08	Formin-like protein 18 OS=Oryza sativa subsp. japonica GN=FH18 PE=2 SV=1	DR2418	51.2	1.00E-06	COG0745	Response regulators consisting of a CheY-like receiver domain and a winged-helix DNA-binding domain	K13171	2.00E-08	57	aly:ARALYDRAFT_901882	serine/arginine repetitive matrix protein 1	-	-	-
CL1255.Contig1	354	--	--	--	--	--	--	--	--	--	--	--	--	--	--	--	--	--	--	--	--	--	--	-	-	-
CL1256.Contig1	948	gi|159472066|ref|XP_001694177.1|	125.2	1.00E-27	septin-like protein [Chlamydomonas reinhardtii] >gi|158277344|gb|EDP03113.1| septin-like protein [Chlamydomonas reinhardtii]	--	--	--	--	sp|Q9FPQ6|GP1_CHLRE	72	5.00E-13	Vegetative cell wall protein gp1 OS=Chlamydomonas reinhardtii GN=GP1 PE=2 SV=1	SPBC543.01c	124	2.00E-28	COG5019	Septin family protein	K13171	1.00E-11	68.6	vvi:100262120	serine/arginine repetitive matrix protein 1	-	-	-
CL1256.Contig2	248	--	--	--	--	--	--	--	--	--	--	--	--	--	--	--	--	--	--	--	--	--	--	-	-	-
CL1257.Contig1	251	--	--	--	--	--	--	--	--	--	--	--	--	--	--	--	--	--	--	--	--	--	--	-	-	-
CL1257.Contig2	882	gi|302836945|ref|XP_002950032.1|	75.1	1.00E-12	hypothetical protein VOLCADRAFT_90463 [Volvox carteri f. nagariensis] >gi|300264505|gb|EFJ48700.1| hypothetical protein VOLCADRAFT_90463 [Volvox carteri f. nagariensis]	--	--	--	--	sp|Q9T0K5|LRX3_ARATH	63.5	1.00E-10	Leucine-rich repeat extensin-like protein 3 OS=Arabidopsis thaliana GN=LRX3 PE=1 SV=1	YDL140c	50.8	3.00E-06	COG0086	DNA-directed RNA polymerase, beta' subunit/160 kD subunit	K01051	5.00E-08	56.6	gmx:100776781	pectinesterase [EC:3.1.1.11]	-	-	-
CL1258.Contig1	410	gi|51535225|dbj|BAD38274.1|	52	2.00E-06	hypothetical protein [Oryza sativa Japonica Group]	gi|116312047|emb|CT827959.1|	63.9	1.00E-07	Oryza sativa genomic DNA, chromosome 4, BAC clone: H0303G06, complete sequence	--	--	--	--	--	--	--	--	--	K14325	2.00E-06	48.9	mtr:MTR_2g069490	RNA-binding protein with serine-rich domain 1	-	-	-
CL1258.Contig2	292	gi|323451474|gb|EGB07351.1|	51.2	4.00E-06	hypothetical protein AURANDRAFT_71850 [Aureococcus anophagefferens]	gi|116312047|emb|CT827959.1|	63.9	8.00E-08	Oryza sativa genomic DNA, chromosome 4, BAC clone: H0303G06, complete sequence	--	--	--	--	--	--	--	--	--	--	--	--	--	--	-	-	-
CL1259.Contig1	515	gi|159483921|ref|XP_001700009.1|	147.9	5.00E-35	small ARF-related GTPase [Chlamydomonas reinhardtii] >gi|158281951|gb|EDP07705.1| small ARF-related GTPase [Chlamydomonas reinhardtii]	--	--	--	--	sp|Q96361|ARF1_BRARP	143	5.00E-35	ADP-ribosylation factor 1 OS=Brassica rapa subsp. pekinensis GN=ARF1 PE=2 SV=3	YBR164c	146	2.00E-35	COG1100	GTPase SAR1 and related small G proteins	K07942	5.00E-35	144	pop:POPTR_832168	ADP-ribosylation factor-like 1	GO:0009850//auxin metabolic process;GO:0006355//regulation of transcription, DNA-dependent;GO:0010050//vegetative phase change;GO:0010158//abaxial cell fate specification;GO:0046686//response to cadmium ion	GO:0005515//protein binding;GO:0003700//transcription factor activity	GO:0005795//Golgi stack;GO:0005886//plasma membrane
CL1259.Contig2	582	gi|307109902|gb|EFN58139.1|	136.3	2.00E-31	hypothetical protein CHLNCDRAFT_20429 [Chlorella variabilis]	--	--	--	--	sp|Q96361|ARF1_BRARP	132	1.00E-31	ADP-ribosylation factor 1 OS=Brassica rapa subsp. pekinensis GN=ARF1 PE=2 SV=3	YBR164c	137	2.00E-32	COG1100	GTPase SAR1 and related small G proteins	K07942	5.00E-32	135	ppp:PHYPADRAFT_108476	ADP-ribosylation factor-like 1	GO:0009850//auxin metabolic process;GO:0006355//regulation of transcription, DNA-dependent;GO:0010050//vegetative phase change;GO:0010158//abaxial cell fate specification;GO:0046686//response to cadmium ion	GO:0005515//protein binding;GO:0003700//transcription factor activity;GO:0000166//nucleotide binding	GO:0005795//Golgi stack;GO:0005886//plasma membrane
CL126.Contig1	694	gi|323453165|gb|EGB09037.1|	212.2	4.00E-54	hypothetical protein AURANDRAFT_70159 [Aureococcus anophagefferens]	gi|115445746|ref|NM_001053188.1|	60	3.00E-06	Oryza sativa Japonica Group Os02g0312600 (Os02g0312600) mRNA, complete cds	sp|Q67VP4|RAC4_ORYSJ	191	4.00E-49	Rac-like GTP-binding protein 4 OS=Oryza sativa subsp. japonica GN=RAC4 PE=2 SV=1	SPAC110.03	193	3.00E-49	COG1100	GTPase SAR1 and related small G proteins	K07975	6.00E-50	195	cme:CMH183C	Rho family, other	-	-	GO:0044464//cell part
CL126.Contig2	720	gi|323453165|gb|EGB09037.1|	212.6	3.00E-54	hypothetical protein AURANDRAFT_70159 [Aureococcus anophagefferens]	gi|115445746|ref|NM_001053188.1|	60	3.00E-06	Oryza sativa Japonica Group Os02g0312600 (Os02g0312600) mRNA, complete cds	sp|Q40220|RAC2_LOTJA	192	2.00E-49	Rac-like GTP-binding protein RAC2 OS=Lotus japonicus GN=RAC2 PE=2 SV=1	SPAC110.03	193	3.00E-49	COG1100	GTPase SAR1 and related small G proteins	K04392	4.00E-49	192	gmx:100794287	Ras-related C3 botulinum toxin substrate 1	GO:0050896//response to stimulus;GO:0016043//cellular component organization;GO:0050794//regulation of cellular process	GO:0005488//binding	GO:0044424//intracellular part
CL1260.Contig1	5542	gi|307104064|gb|EFN52320.1|	282.7	4.00E-74	hypothetical protein CHLNCDRAFT_32574 [Chlorella variabilis]	--	--	--	--	sp|Q84WU2|UBP13_ARATH	281	3.00E-75	Ubiquitin carboxyl-terminal hydrolase 13 OS=Arabidopsis thaliana GN=UBP13 PE=1 SV=1	SPCC188.08c	259	5.00E-68	COG5077	Ubiquitin carboxyl-terminal hydrolase	K11838	5.00E-86	318	cme:CMR384C	ubiquitin carboxyl-terminal hydrolase 7 [EC:3.1.2.15]	-	-	-
CL1260.Contig2	5256	gi|209977652|gb|ACJ04334.1|	409.1	3.00E-112	ubiquitin specific protease 12 [Nicotiana tabacum]	--	--	--	--	sp|Q84WU2|UBP13_ARATH	374	4.00E-103	Ubiquitin carboxyl-terminal hydrolase 13 OS=Arabidopsis thaliana GN=UBP13 PE=1 SV=1	YMR304w	290	2.00E-77	COG5077	Ubiquitin carboxyl-terminal hydrolase	K11838	4.00E-110	398	smo:SELMODRAFT_444302	ubiquitin carboxyl-terminal hydrolase 7 [EC:3.1.2.15]	-	-	-
CL1261.Contig1	283	gi|302829697|ref|XP_002946415.1|	122.9	1.00E-27	chaperonin complex component [Volvox carteri f. nagariensis] >gi|300268161|gb|EFJ52342.1| chaperonin complex component [Volvox carteri f. nagariensis]	gi|356525314|ref|XM_003531222.1|	61.9	3.00E-07	PREDICTED: Glycine max T-complex protein 1 subunit alpha-like (LOC100818130), mRNA	sp|P28769|TCPA_ARATH	117	1.00E-27	T-complex protein 1 subunit alpha OS=Arabidopsis thaliana GN=CCT1 PE=2 SV=1	SPBC12D12.03	118	2.00E-27	COG0459	Chaperonin GroEL (HSP60 family)	K09493	1.00E-28	122	cme:CMT207C	T-complex protein 1 subunit alpha	GO:0006457//protein folding	GO:0051082//unfolded protein binding;GO:0005524//ATP binding	GO:0005737//cytoplasm
CL1261.Contig2	1879	gi|384252033|gb|EIE25510.1|	677.9	0	T-complex protein 1 [Coccomyxa subellipsoidea C-169]	gi|159464652|ref|XM_001690504.1|	99.6	9.00E-18	Chlamydomonas reinhardtii strain CC-503 cw92 mt+	sp|P28769|TCPA_ARATH	653	0	T-complex protein 1 subunit alpha OS=Arabidopsis thaliana GN=CCT1 PE=2 SV=1	SPBC12D12.03	598	1.00E-170	COG0459	Chaperonin GroEL (HSP60 family)	K09493	0	662	vcn:VOLCADRAFT_108884	T-complex protein 1 subunit alpha	GO:0006457//protein folding	GO:0051082//unfolded protein binding;GO:0005524//ATP binding	GO:0005829//cytosol
CL1262.Contig1	1267	gi|159477623|ref|XP_001696908.1|	204.1	3.00E-51	hypothetical protein CHLREDRAFT_105319 [Chlamydomonas reinhardtii] >gi|158274820|gb|EDP00600.1| predicted protein [Chlamydomonas reinhardtii]	--	--	--	--	sp|Q9LK03|PERK2_ARATH	58.2	1.00E-08	Proline-rich receptor-like protein kinase PERK2 OS=Arabidopsis thaliana GN=PERK2 PE=2 SV=3	DR2133	52	2.00E-06	COG4372	Uncharacterized protein conserved in bacteria with the myosin-like domain	--	--	--	--	--	-	-	-
CL1262.Contig2	1275	gi|159477623|ref|XP_001696908.1|	191	2.00E-47	hypothetical protein CHLREDRAFT_105319 [Chlamydomonas reinhardtii] >gi|158274820|gb|EDP00600.1| predicted protein [Chlamydomonas reinhardtii]	--	--	--	--	sp|Q9LK03|PERK2_ARATH	58.2	1.00E-08	Proline-rich receptor-like protein kinase PERK2 OS=Arabidopsis thaliana GN=PERK2 PE=2 SV=3	DR2133	52	2.00E-06	COG4372	Uncharacterized protein conserved in bacteria with the myosin-like domain	--	--	--	--	--	-	-	-
CL1263.Contig1	1741	gi|358346026|ref|XP_003637074.1|	52.8	4.00E-30	Cell wall-associated hydrolase, partial [Medicago truncatula] >gi|355503009|gb|AES84212.1| Cell wall-associated hydrolase, partial [Medicago truncatula]	gi|82655157|emb|AM084277.1|	129	1.00E-26	Porphyridium aerugineum chloroplast 16S rRNA gene (partial), 23S rRNA gene (partial), tRNA-Ile gene and ITS1, strain SAG 43.94	--	--	--	--	--	--	--	--	--	--	--	--	--	--	-	-	GO:0009536//plastid
CL1263.Contig2	898	gi|145408591|ref|YP_001152215.1|	60.5	3.00E-08	ORF44l [Pinus koraiensis] >gi|145048840|gb|ABP35457.1| ORF44l [Pinus koraiensis]	gi|328800154|emb|FR834727.1|	448	1.00E-123	Albugo laibachii Alem1, genomic contig CONTIG_2241_Em1_cons_v4_956_58_2	--	--	--	--	--	--	--	--	--	--	--	--	--	--	-	-	GO:0009536//plastid
CL1264.Contig1	1712	gi|125585264|gb|EAZ25928.1|	127.9	4.00E-28	hypothetical protein OsJ_09772 [Oryza sativa Japonica Group]	--	--	--	--	sp|Q9FLQ7|FH20_ARATH	84	2.00E-16	Formin-like protein 20 OS=Arabidopsis thaliana GN=FH20 PE=2 SV=3	MJ0782_3	73.2	1.00E-12	COG1405	Transcription initiation factor TFIIIB, Brf1 subunit/Transcription initiation factor TFIIB	K03124	5.00E-28	124	vvi:100256546	transcription initiation factor TFIIB	-	GO:0003676//nucleic acid binding	-
CL1264.Contig2	2020	gi|125585264|gb|EAZ25928.1|	127.9	5.00E-28	hypothetical protein OsJ_09772 [Oryza sativa Japonica Group]	--	--	--	--	sp|Q9FLQ7|FH20_ARATH	84	3.00E-16	Formin-like protein 20 OS=Arabidopsis thaliana GN=FH20 PE=2 SV=3	MJ0782_3	73.2	2.00E-12	COG1405	Transcription initiation factor TFIIIB, Brf1 subunit/Transcription initiation factor TFIIB	K03124	6.00E-28	124	vvi:100256546	transcription initiation factor TFIIB	-	GO:0003676//nucleic acid binding	-
CL1265.Contig1	1591	gi|55168340|gb|AAV44205.1|	51.2	4.00E-50	unknow protein [Oryza sativa Japonica Group]	gi|90818941|dbj|AP006715.1|	1901	0	Porphyra yezoensis chloroplast DNA, complete genome	--	--	--	--	--	--	--	--	--	--	--	--	--	--	GO:0015991//ATP hydrolysis coupled proton transport;GO:0015986//ATP synthesis coupled proton transport;GO:0022904//respiratory electron transport chain	GO:0004129//cytochrome-c oxidase activity;GO:0046961//proton-transporting ATPase activity, rotational mechanism;GO:0046933//hydrogen ion transporting ATP synthase activity, rotational mechanism;GO:0020037//heme binding;GO:0009055//electron carrier activity;GO:0016705//oxidoreductase activity, acting on paired donors, with incorporation or reduction of molecular oxygen;GO:0004497//monooxygenase ac…	GO:0016021//integral to membrane;GO:0009507//chloroplast;GO:0045261//proton-transporting ATP synthase complex, catalytic core F(1)
CL1265.Contig2	9937	gi|358346026|ref|XP_003637074.1|	191	2.00E-46	Cell wall-associated hydrolase, partial [Medicago truncatula] >gi|355503009|gb|AES84212.1| Cell wall-associated hydrolase, partial [Medicago truncatula]	gi|90818941|dbj|AP006715.1|	8754	0	Porphyra yezoensis chloroplast DNA, complete genome	sp|Q3BAI2|YCX91_PHAAO	105	5.00E-32	Uncharacterized protein ORF91 OS=Phalaenopsis aphrodite subsp. formosana PE=4 SV=1	--	--	--	--	--	--	--	--	--	--	GO:0006810//transport;GO:0044237//cellular metabolic process;GO:0055114//oxidation reduction	GO:0020037//heme binding;GO:0009055//electron carrier activity;GO:0016787//hydrolase activity;GO:0016705//oxidoreductase activity, acting on paired donors, with incorporation or reduction of molecular oxygen;GO:0004497//monooxygenase activity	GO:0009507//chloroplast
CL1265.Contig3	236	gi|224159219|ref|XP_002338056.1|	99.8	1.00E-20	predicted protein [Populus trichocarpa] >gi|222870565|gb|EEF07696.1| predicted protein [Populus trichocarpa]	gi|156707923|gb|EF587235.1|	190	4.00E-46	Musa acuminata AAA Group 16S ribosomal RNA gene, partial sequence; chloroplast	--	--	--	--	--	--	--	--	--	--	--	--	--	--	GO:0008152//metabolic process	GO:0016491//oxidoreductase activity;GO:0005506//iron ion binding	GO:0005622//intracellular
CL1266.Contig1	1613	gi|256568116|gb|ACU87542.1|	124.8	3.00E-27	sucrose transporter 4 [Lolium perenne]	--	--	--	--	sp|Q6YK44|SUT4_ORYSJ	118	1.00E-26	Sucrose transport protein SUT4 OS=Oryza sativa subsp. japonica GN=SUT4 PE=2 SV=1	NMB0388	70.1	1.00E-11	COG0477	Permeases of the major facilitator superfamily	K15378	4.00E-39	160	cme:CMO328C	solute carrier family 45, member 1/2/4	-	-	-
CL1266.Contig2	2407	gi|302775656|ref|XP_002971245.1|	201.8	3.00E-50	hypothetical protein SELMODRAFT_94770 [Selaginella moellendorffii] >gi|300161227|gb|EFJ27843.1| hypothetical protein SELMODRAFT_94770 [Selaginella moellendorffii]	--	--	--	--	sp|Q39231|SUC2_ARATH	180	4.00E-45	Sucrose transport protein SUC2 OS=Arabidopsis thaliana GN=SUC2 PE=1 SV=2	NMB0388	105	5.00E-22	COG0477	Permeases of the major facilitator superfamily	K15378	9.00E-65	246	cme:CMO328C	solute carrier family 45, member 1/2/4	-	-	-
CL127.Contig1	407	gi|223973495|gb|ACN30935.1|	52.8	1.00E-06	unknown [Zea mays]	--	--	--	--	--	--	--	--	--	--	--	--	--	--	--	--	--	--	-	-	-
CL127.Contig2	989	gi|299471119|emb|CBN78977.1|	52.8	8.00E-06	beta strand repeat-containing protein [Ectocarpus siliculosus]	--	--	--	--	sp|Q9FLQ7|FH20_ARATH	91.3	8.00E-19	Formin-like protein 20 OS=Arabidopsis thaliana GN=FH20 PE=2 SV=3	RSc2303	73.9	4.00E-13	COG4796	Type II secretory pathway, component HofQ	K06640	5.00E-15	80.1	vcn:VOLCADRAFT_88866	serine/threonine-protein kinase ATR [EC:2.7.11.1]	-	-	-
CL128.Contig1	3775	gi|359496284|ref|XP_002271910.2|	270.4	1.00E-70	PREDICTED: uncharacterized protein LOC100242526 [Vitis vinifera]	--	--	--	--	sp|Q9FEC4|RAA3_CHLRE	61.2	4.00E-09	Trans-splicing factor Raa3, chloroplastic OS=Chlamydomonas reinhardtii GN=RAA3 PE=1 SV=1	--	--	--	--	--	K14306	2.00E-10	67	vcn:VOLCADRAFT_105669	nuclear pore complex protein Nup62	-	-	-
CL128.Contig2	3985	gi|359496284|ref|XP_002271910.2|	271.6	6.00E-71	PREDICTED: uncharacterized protein LOC100242526 [Vitis vinifera]	--	--	--	--	sp|Q9FEC4|RAA3_CHLRE	61.2	4.00E-09	Trans-splicing factor Raa3, chloroplastic OS=Chlamydomonas reinhardtii GN=RAA3 PE=1 SV=1	--	--	--	--	--	K14306	2.00E-10	67	vcn:VOLCADRAFT_105669	nuclear pore complex protein Nup62	-	-	-
CL128.Contig3	3316	gi|218197096|gb|EEC79523.1|	277.3	9.00E-73	hypothetical protein OsI_20607 [Oryza sativa Indica Group]	--	--	--	--	sp|Q3E6Y3|Y1869_ARATH	58.5	2.00E-08	Uncharacterized protein At1g28695 OS=Arabidopsis thaliana GN=At1g28695 PE=2 SV=1	--	--	--	--	--	K11714	1.00E-06	54.7	osa:4338659	rhamnogalacturonan II specific xylosyltransferase [EC:2.4.2.-]	-	-	-
CL128.Contig4	454	gi|12324743|gb|AAG52325.1|AC011663_4	72	2.00E-12	hypothetical protein; 72471-70598 [Arabidopsis thaliana] >gi|12325048|gb|AAG52475.1|AC010796_14 hypothetical protein; 82031-83904 [Arabidopsis thaliana]	--	--	--	--	--	--	--	--	--	--	--	--	--	--	--	--	--	--	-	-	-
CL129.Contig1	620	--	--	--	--	--	--	--	--	--	--	--	--	--	--	--	--	--	--	--	--	--	--	-	-	-
CL129.Contig2	936	--	--	--	--	--	--	--	--	--	--	--	--	--	--	--	--	--	--	--	--	--	--	-	-	-
CL13.Contig1	292	--	--	--	--	--	--	--	--	--	--	--	--	--	--	--	--	--	--	--	--	--	--	-	-	-
CL13.Contig2	439	--	--	--	--	--	--	--	--	--	--	--	--	--	--	--	--	--	--	--	--	--	--	-	-	-
CL130.Contig1	443	gi|255083128|ref|XP_002504550.1|	58.5	2.00E-08	predicted protein [Micromonas sp. RCC299] >gi|226519818|gb|ACO65808.1| predicted protein [Micromonas sp. RCC299]	--	--	--	--	sp|Q9FLQ7|FH20_ARATH	48.1	2.00E-06	Formin-like protein 20 OS=Arabidopsis thaliana GN=FH20 PE=2 SV=3	--	--	--	--	--	K13171	8.00E-06	47.4	ath:AT2G29210	serine/arginine repetitive matrix protein 1	-	GO:0008236//serine-type peptidase activity	-
CL130.Contig2	2702	gi|348686662|gb|EGZ26477.1|	689.1	0	hypothetical protein PHYSODRAFT_345188 [Phytophthora sojae]	--	--	--	--	sp|Q9SN46|LRX5_ARATH	56.2	9.00E-08	Leucine-rich repeat extensin-like protein 5 OS=Arabidopsis thaliana GN=LRX5 PE=2 SV=2	alr3911	451	3.00E-126	COG1770	Protease II	K01354	3.00E-134	478	olu:OSTLU_10035	oligopeptidase B [EC:3.4.21.83]	-	GO:0008236//serine-type peptidase activity	-
CL130.Contig3	750	gi|255083128|ref|XP_002504550.1|	58.5	1.00E-07	predicted protein [Micromonas sp. RCC299] >gi|226519818|gb|ACO65808.1| predicted protein [Micromonas sp. RCC299]	--	--	--	--	sp|Q9SN46|LRX5_ARATH	48.9	3.00E-06	Leucine-rich repeat extensin-like protein 5 OS=Arabidopsis thaliana GN=LRX5 PE=2 SV=2	--	--	--	--	--	--	--	--	--	--	-	GO:0008236//serine-type peptidase activity	-
CL130.Contig4	669	gi|255083128|ref|XP_002504550.1|	58.5	8.00E-08	predicted protein [Micromonas sp. RCC299] >gi|226519818|gb|ACO65808.1| predicted protein [Micromonas sp. RCC299]	--	--	--	--	--	--	--	--	--	--	--	--	--	--	--	--	--	--	-	GO:0008236//serine-type peptidase activity	-
CL131.Contig1	360	gi|148908129|gb|ABR17180.1|	63.2	1.00E-09	unknown [Picea sitchensis]	--	--	--	--	sp|Q9LVN1|FH13_ARATH	49.7	4.00E-07	Formin-like protein 13 OS=Arabidopsis thaliana GN=FH13 PE=2 SV=3	Rv3876	50.4	8.00E-07	COG0455	ATPases involved in chromosome partitioning	--	--	--	--	--	-	-	-
CL132.Contig1	1229	gi|41400384|gb|AAS07044.1|	70.9	4.00E-11	plus agglutinin [Chlamydomonas reinhardtii]	--	--	--	--	sp|Q9FPQ6|GP1_CHLRE	115	4.00E-26	Vegetative cell wall protein gp1 OS=Chlamydomonas reinhardtii GN=GP1 PE=2 SV=1	Rv3876	84	5.00E-16	COG0455	ATPases involved in chromosome partitioning	K01115	8.00E-21	99.8	vcn:VOLCADRAFT_99471	phospholipase D [EC:3.1.4.4]	-	-	-
CL133.Contig1	711	gi|224156298|ref|XP_002337698.1|	120.9	1.00E-26	hypothetical protein POPTRDRAFT_794121 [Populus trichocarpa] >gi|222869571|gb|EEF06702.1| hypothetical protein POPTRDRAFT_794121 [Populus trichocarpa]	--	--	--	--	sp|Q08865|H12_VOLCA	109	2.00E-24	Histone H1-II OS=Volvox carteri GN=H1-II PE=2 SV=3	CC3441	64.7	1.00E-10	COG2267	Lysophospholipase	K11275	2.00E-27	120	pop:POPTR_794121	histone H1/5	-	-	-
CL133.Contig2	705	gi|224156298|ref|XP_002337698.1|	121.3	1.00E-26	hypothetical protein POPTRDRAFT_794121 [Populus trichocarpa] >gi|222869571|gb|EEF06702.1| hypothetical protein POPTRDRAFT_794121 [Populus trichocarpa]	--	--	--	--	sp|Q08865|H12_VOLCA	115	2.00E-26	Histone H1-II OS=Volvox carteri GN=H1-II PE=2 SV=3	CC3441	73.2	4.00E-13	COG2267	Lysophospholipase	K11275	1.00E-27	121	pop:POPTR_794121	histone H1/5	-	-	-
CL134.Contig1	462	--	--	--	--	--	--	--	--	--	--	--	--	--	--	--	--	--	--	--	--	--	--	-	-	-
CL134.Contig2	520	--	--	--	--	--	--	--	--	--	--	--	--	--	--	--	--	--	--	--	--	--	--	-	-	-
CL135.Contig1	1277	gi|308805875|ref|XP_003080249.1|	351.7	1.00E-95	Methylenetetrahydrofolate dehydrogenase/methylenetetrahydrofolate cyclohydrolase (ISS) [Ostreococcus tauri] >gi|116058709|emb|CAL54416.1| Methylenetetrahydrofolate dehydrogenase/methylenetetrahydrofolate cyclohydrolase (ISS) [Ostreococcus tauri]	gi|144578808|gb|CP000587.1|	73.8	4.00E-10	Ostreococcus lucimarinus CCE9901 chromosome 7, complete sequence	sp|Q84ZL0|FH5_ORYSJ	59.7	3.00E-09	Formin-like protein 5 OS=Oryza sativa subsp. japonica GN=FH5 PE=2 SV=2	SPBC839.16_1	277	3.00E-74	COG0190	5,10-methylene-tetrahydrofolate dehydrogenase/Methenyl tetrahydrofolate cyclohydrolase	K14325	3.00E-12	71.2	sbi:SORBI_03g046480	RNA-binding protein with serine-rich domain 1	GO:0008152//metabolic process	GO:0016787//hydrolase activity	-
CL135.Contig2	1311	gi|302834714|ref|XP_002948919.1|	351.7	1.00E-95	hypothetical protein VOLCADRAFT_109691 [Volvox carteri f. nagariensis] >gi|300265664|gb|EFJ49854.1| hypothetical protein VOLCADRAFT_109691 [Volvox carteri f. nagariensis]	gi|144578808|gb|CP000587.1|	73.8	4.00E-10	Ostreococcus lucimarinus CCE9901 chromosome 7, complete sequence	sp|Q84ZL0|FH5_ORYSJ	59.7	4.00E-09	Formin-like protein 5 OS=Oryza sativa subsp. japonica GN=FH5 PE=2 SV=2	SPBC839.16_1	277	3.00E-74	COG0190	5,10-methylene-tetrahydrofolate dehydrogenase/Methenyl tetrahydrofolate cyclohydrolase	K14325	3.00E-12	71.2	sbi:SORBI_03g046480	RNA-binding protein with serine-rich domain 1	GO:0008152//metabolic process	GO:0016787//hydrolase activity	GO:0009536//plastid
CL136.Contig1	1309	gi|356505372|ref|XP_003521465.1|	456.4	3.00E-127	PREDICTED: ribonucleoside-diphosphate reductase small chain-like [Glycine max]	gi|242388512|emb|FP094973.1|	161	2.00E-36	Phyllostachys edulis cDNA clone: bphyst020j19, full insert sequence	sp|P49730|RIR2_TOBAC	450	7.00E-127	Ribonucleoside-diphosphate reductase small chain OS=Nicotiana tabacum PE=2 SV=1	YJL026w	374	2.00E-103	COG0208	Ribonucleotide reductase, beta subunit	K00526	3.00E-134	476	cme:CML050C	ribonucleoside-diphosphate reductase beta chain [EC:1.17.4.1]	GO:0006260//DNA replication;GO:0007275//multicellular organismal development;GO:0051726//regulation of cell cycle;GO:0009186//deoxyribonucleoside diphosphate metabolic process;GO:0012501//programmed cell death;GO:0055114//oxidation reduction;GO:0006281//DNA repair	GO:0046914//transition metal ion binding;GO:0004748//ribonucleoside-diphosphate reductase activity	-
CL136.Contig2	338	gi|356571527|ref|XP_003553928.1|	176	1.00E-43	PREDICTED: ribonucleoside-diphosphate reductase small chain-like [Glycine max]	gi|186920363|gb|EU602345.1|	186	9.00E-45	Oryza sativa Japonica Group ribonucleotide diphosphate reductase small subunit 1 (RnrS1) mRNA, complete cds	sp|P49730|RIR2_TOBAC	172	4.00E-44	Ribonucleoside-diphosphate reductase small chain OS=Nicotiana tabacum PE=2 SV=1	SPBC25D12.04	152	2.00E-37	COG0208	Ribonucleotide reductase, beta subunit	K00526	4.00E-46	180	cme:CML050C	ribonucleoside-diphosphate reductase beta chain [EC:1.17.4.1]	GO:0006260//DNA replication;GO:0007275//multicellular organismal development;GO:0051726//regulation of cell cycle;GO:0009186//deoxyribonucleoside diphosphate metabolic process;GO:0012501//programmed cell death;GO:0055114//oxidation reduction	GO:0046914//transition metal ion binding;GO:0004748//ribonucleoside-diphosphate reductase activity	-
CL136.Contig3	1603	gi|356505372|ref|XP_003521465.1|	430.3	3.00E-119	PREDICTED: ribonucleoside-diphosphate reductase small chain-like [Glycine max]	gi|242388512|emb|FP094973.1|	161	3.00E-36	Phyllostachys edulis cDNA clone: bphyst020j19, full insert sequence	sp|P49730|RIR2_TOBAC	424	9.00E-119	Ribonucleoside-diphosphate reductase small chain OS=Nicotiana tabacum PE=2 SV=1	YJL026w	355	9.00E-98	COG0208	Ribonucleotide reductase, beta subunit	K00526	1.00E-120	431	cme:CML050C	ribonucleoside-diphosphate reductase beta chain [EC:1.17.4.1]	GO:0006260//DNA replication;GO:0007275//multicellular organismal development;GO:0051726//regulation of cell cycle;GO:0009186//deoxyribonucleoside diphosphate metabolic process;GO:0012501//programmed cell death;GO:0055114//oxidation reduction;GO:0006281//DNA repair	GO:0046914//transition metal ion binding;GO:0004748//ribonucleoside-diphosphate reductase activity	-
CL136.Contig4	279	gi|298713498|emb|CBJ27053.1|	139.4	1.00E-32	Ribonucleoside-diphosphate reductase small chain [Ectocarpus siliculosus]	gi|303278143|ref|XM_003058319.1|	58	4.00E-06	Micromonas pusilla CCMP1545 predicted protein, mRNA	sp|Q9LSD0|RIR2C_ARATH	125	4.00E-30	Ribonucleoside-diphosphate reductase small chain C OS=Arabidopsis thaliana GN=TSO2 PE=2 SV=1	YJL026w	119	1.00E-27	COG0208	Ribonucleotide reductase, beta subunit	K00526	2.00E-32	135	cme:CML050C	ribonucleoside-diphosphate reductase beta chain [EC:1.17.4.1]	GO:0006260//DNA replication;GO:0007275//multicellular organismal development;GO:0051726//regulation of cell cycle;GO:0009186//deoxyribonucleoside diphosphate metabolic process;GO:0012501//programmed cell death;GO:0055114//oxidation reduction	GO:0046914//transition metal ion binding;GO:0016758//transferase activity, transferring hexosyl groups;GO:0004748//ribonucleoside-diphosphate reductase activity	GO:0016021//integral to membrane;GO:0005783//endoplasmic reticulum
CL137.Contig1	980	--	--	--	--	--	--	--	--	--	--	--	--	--	--	--	--	--	--	--	--	--	--	-	-	-
CL137.Contig2	278	--	--	--	--	--	--	--	--	--	--	--	--	--	--	--	--	--	--	--	--	--	--	-	-	-
CL138.Contig1	280	--	--	--	--	--	--	--	--	sp|P06599|EXTN_DAUCA	46.2	4.00E-06	Extensin OS=Daucus carota PE=2 SV=1	--	--	--	--	--	--	--	--	--	--	-	-	-
CL138.Contig2	262	--	--	--	--	--	--	--	--	--	--	--	--	--	--	--	--	--	--	--	--	--	--	-	-	-
CL139.Contig1	1560	gi|323451156|gb|EGB07034.1|	62.4	2.00E-08	hypothetical protein AURANDRAFT_71909 [Aureococcus anophagefferens]	--	--	--	--	sp|Q8LPG9|IQD14_ARATH	51.6	1.00E-06	Protein IQ-DOMAIN 14 OS=Arabidopsis thaliana GN=IQD14 PE=1 SV=1	DR0479	52.8	2.00E-06	COG0744	Membrane carboxypeptidase (penicillin-binding protein)	K09566	2.00E-11	69.3	aly:ARALYDRAFT_491484	peptidyl-prolyl isomerase G (cyclophilin G) [EC:5.2.1.8]	-	-	-
CL139.Contig2	1557	gi|323454001|gb|EGB09872.1|	55.5	2.00E-06	hypothetical protein AURANDRAFT_71291, partial [Aureococcus anophagefferens]	--	--	--	--	--	--	--	--	DR0479	52.8	2.00E-06	COG0744	Membrane carboxypeptidase (penicillin-binding protein)	K13171	1.00E-10	66.2	ath:AT2G29210	serine/arginine repetitive matrix protein 1	-	-	-
CL14.Contig1	2235	gi|159487869|ref|XP_001701945.1|	57.8	7.00E-07	SNF2 superfamily protein [Chlamydomonas reinhardtii] >gi|158281164|gb|EDP06920.1| SNF2 superfamily protein [Chlamydomonas reinhardtii]	--	--	--	--	sp|P10496|GRP2_PHAVU	55.5	1.00E-17	Glycine-rich cell wall structural protein 1.8 OS=Phaseolus vulgaris PE=2 SV=1	CC3441	80.9	9.00E-15	COG2267	Lysophospholipase	K14437	6.00E-18	91.3	cre:CHLREDRAFT_150334	chromodomain-helicase-DNA-binding protein 7 [EC:3.6.4.12]	-	-	-
CL14.Contig2	2307	gi|302846957|ref|XP_002955014.1|	55.1	5.00E-06	hypothetical protein VOLCADRAFT_95868 [Volvox carteri f. nagariensis] >gi|300259777|gb|EFJ44002.1| hypothetical protein VOLCADRAFT_95868 [Volvox carteri f. nagariensis]	--	--	--	--	sp|P10496|GRP2_PHAVU	68.9	3.00E-18	Glycine-rich cell wall structural protein 1.8 OS=Phaseolus vulgaris PE=2 SV=1	PA2976	88.6	4.00E-17	COG1530	Ribonucleases G and E	K14306	1.00E-17	90.1	vcn:VOLCADRAFT_105669	nuclear pore complex protein Nup62	-	-	-
CL14.Contig3	305	--	--	--	--	--	--	--	--	--	--	--	--	--	--	--	--	--	--	--	--	--	--	-	-	-
CL14.Contig4	230	--	--	--	--	--	--	--	--	--	--	--	--	--	--	--	--	--	--	--	--	--	--	-	-	-
CL14.Contig5	222	gi|298713473|emb|CBJ27028.1|	50.8	6.00E-06	conserved unknown protein [Ectocarpus siliculosus]	--	--	--	--	--	--	--	--	--	--	--	--	--	--	--	--	--	--	-	-	-
CL140.Contig1	1538	gi|302837812|ref|XP_002950465.1|	312	1.00E-83	phototropin [Volvox carteri f. nagariensis] >gi|300264470|gb|EFJ48666.1| phototropin [Volvox carteri f. nagariensis]	gi|151559145|dbj|AP006502.2|	85.7	1.00E-13	Cyanidioschyzon merolae DNA, chromosome 20, complete genome, complete sequence	sp|P93025|PHOT2_ARATH	303	2.00E-82	Phototropin-2 OS=Arabidopsis thaliana GN=PHOT2 PE=1 SV=2	SPAC17G8.14c_2	187	6.00E-47	COG0515	Serine/threonine protein kinase	K08286	1.00E-142	504	cme:CMT328C	protein-serine/threonine kinase [EC:2.7.11.-]	GO:0009902//chloroplast relocation;GO:0010118//stomatal movement;GO:0009638//phototropism;GO:0010362//negative regulation of anion channel activity by blue light;GO:0046777//protein amino acid autophosphorylation;GO:0007165//signal transduction	GO:0009882//blue light photoreceptor activity;GO:0004674//protein serine/threonine kinase activity;GO:0042802//identical protein binding;GO:0010181//FMN binding	GO:0005794//Golgi apparatus;GO:0005886//plasma membrane
CL140.Contig2	697	gi|307103015|gb|EFN51280.1|	132.5	4.00E-30	hypothetical protein CHLNCDRAFT_141214 [Chlorella variabilis]	--	--	--	--	sp|Q9LFA2|KIPK_ARATH	118	3.00E-27	Serine/threonine-protein kinase KIPK OS=Arabidopsis thaliana GN=KIPK PE=1 SV=1	YBL105c_2	68.9	7.00E-12	COG0515	Serine/threonine protein kinase	K08286	2.00E-37	154	cme:CMT328C	protein-serine/threonine kinase [EC:2.7.11.-]	GO:0051234//establishment of localization;GO:0044260;GO:0016310//phosphorylation;GO:0007165//signal transduction;GO:0044238//primary metabolic process	GO:0005515//protein binding;GO:0000166//nucleotide binding;GO:0038023;GO:0004672//protein kinase activity	GO:0005737//cytoplasm;GO:0005886//plasma membrane;GO:0005634//nucleus
CL140.Contig3	1610	gi|20797097|emb|CAC94941.1|	313.9	4.00E-84	putative blue light receptor [Chlamydomonas reinhardtii]	gi|151559145|dbj|AP006502.2|	85.7	1.00E-13	Cyanidioschyzon merolae DNA, chromosome 20, complete genome, complete sequence	sp|P93025|PHOT2_ARATH	302	4.00E-82	Phototropin-2 OS=Arabidopsis thaliana GN=PHOT2 PE=1 SV=2	SPAC17G8.14c_2	181	3.00E-45	COG0515	Serine/threonine protein kinase	K08286	3.00E-142	503	cme:CMT328C	protein-serine/threonine kinase [EC:2.7.11.-]	GO:0009902//chloroplast relocation;GO:0010118//stomatal movement;GO:0009638//phototropism;GO:0010362//negative regulation of anion channel activity by blue light;GO:0046777//protein amino acid autophosphorylation;GO:0007165//signal transduction	GO:0009882//blue light photoreceptor activity;GO:0004674//protein serine/threonine kinase activity;GO:0042802//identical protein binding;GO:0010181//FMN binding	GO:0005794//Golgi apparatus;GO:0005886//plasma membrane
CL141.Contig1	428	gi|357467743|ref|XP_003604156.1|	23.5	7.00E-06	Cell wall-associated hydrolase [Medicago truncatula] >gi|355505211|gb|AES86353.1| Cell wall-associated hydrolase [Medicago truncatula]	gi|326662763|gb|HQ421332.1|	107	8.00E-21	Erythrotrichia sp. ARS-2011 voucher ARS04481 23S ribosomal RNA gene, partial sequence; plastid	--	--	--	--	--	--	--	--	--	--	--	--	--	--	-	-	-
CL141.Contig2	297	--	--	--	--	gi|326662763|gb|HQ421332.1|	99.6	1.00E-18	Erythrotrichia sp. ARS-2011 voucher ARS04481 23S ribosomal RNA gene, partial sequence; plastid	--	--	--	--	--	--	--	--	--	--	--	--	--	--	-	-	-
CL142.Contig1	1764	gi|159478811|ref|XP_001697494.1|	306.2	9.00E-82	sulfur acclimation 1 protein [Chlamydomonas reinhardtii] >gi|158274373|gb|EDP00156.1| sulfur acclimation 1 protein [Chlamydomonas reinhardtii]	--	--	--	--	sp|Q39593|SAC1_CHLRE	304	1.00E-82	Putative sulfur deprivation response regulator OS=Chlamydomonas reinhardtii GN=SAC1 PE=2 SV=1	BH3384	244	3.00E-64	COG0471	Di- and tricarboxylate transporters	--	--	--	--	--	GO:0006810//transport	-	-
CL142.Contig2	2130	gi|302835648|ref|XP_002949385.1|	407.5	3.00E-112	sulfur acclimation 1 protein [Volvox carteri f. nagariensis] >gi|300265212|gb|EFJ49404.1| sulfur acclimation 1 protein [Volvox carteri f. nagariensis]	--	--	--	--	sp|Q9FPQ6|GP1_CHLRE	60.8	3.00E-09	Vegetative cell wall protein gp1 OS=Chlamydomonas reinhardtii GN=GP1 PE=2 SV=1	BH3384	355	2.00E-97	COG0471	Di- and tricarboxylate transporters	K14325	2.00E-06	52.8	gmx:100804778	RNA-binding protein with serine-rich domain 1	GO:0006810//transport	-	-
CL143.Contig1	1254	gi|325190104|emb|CCA24586.1|	236.9	4.00E-61	unnamed protein product [Albugo laibachii Nc14]	gi|151559142|dbj|AP006499.2|	89.7	6.00E-15	Cyanidioschyzon merolae DNA, chromosome 17, complete genome, complete sequence	sp|P49077|PYRB_ARATH	184	1.00E-46	Aspartate carbamoyltransferase, chloroplastic OS=Arabidopsis thaliana GN=PYRB PE=2 SV=2	YJL130c_4	206	7.00E-53	COG0540	Aspartate carbamoyltransferase, catalytic chain	K11541	6.00E-75	279	cme:CMQ255C	carbamoyl-phosphate synthase / aspartate carbamoyltransferase [EC:6.3.5.5 2.1.3.2]	GO:0009220//pyrimidine ribonucleotide biosynthetic process;GO:0016036//cellular response to phosphate starvation	GO:0004070//aspartate carbamoyltransferase activity;GO:0005515//protein binding	GO:0005829//cytosol;GO:0009570//chloroplast stroma
CL143.Contig2	1384	gi|325190104|emb|CCA24586.1|	236.9	5.00E-61	unnamed protein product [Albugo laibachii Nc14]	gi|151559142|dbj|AP006499.2|	89.7	7.00E-15	Cyanidioschyzon merolae DNA, chromosome 17, complete genome, complete sequence	sp|P49077|PYRB_ARATH	184	1.00E-46	Aspartate carbamoyltransferase, chloroplastic OS=Arabidopsis thaliana GN=PYRB PE=2 SV=2	YJL130c_4	206	8.00E-53	COG0540	Aspartate carbamoyltransferase, catalytic chain	K11541	7.00E-75	279	cme:CMQ255C	carbamoyl-phosphate synthase / aspartate carbamoyltransferase [EC:6.3.5.5 2.1.3.2]	GO:0009220//pyrimidine ribonucleotide biosynthetic process;GO:0016036//cellular response to phosphate starvation	GO:0004070//aspartate carbamoyltransferase activity;GO:0005515//protein binding	GO:0005829//cytosol;GO:0009570//chloroplast stroma
CL143.Contig3	512	gi|302834487|ref|XP_002948806.1|	85.1	4.00E-16	hypothetical protein VOLCADRAFT_104016 [Volvox carteri f. nagariensis] >gi|300265997|gb|EFJ50186.1| hypothetical protein VOLCADRAFT_104016 [Volvox carteri f. nagariensis]	--	--	--	--	sp|Q40742|RAD23_ORYSJ	58.2	2.00E-09	Probable DNA repair protein RAD23 OS=Oryza sativa subsp. japonica GN=RAD23 PE=1 SV=2	YEL037c	52.4	4.00E-07	COG5272	Ubiquitin	K10839	5.00E-17	85.1	vcn:VOLCADRAFT_104016	UV excision repair protein RAD23	-	-	-
CL144.Contig1	441	gi|55168340|gb|AAV44205.1|	23.5	1.00E-19	unknow protein [Oryza sativa Japonica Group]	gi|19682835|emb|AJ439357.1|	617	1.00E-174	Prionitis sp. GIg-5 partial 16S rRNA gene, isolate GIg-5	--	--	--	--	--	--	--	--	--	--	--	--	--	--	GO:0006810//transport;GO:0044237//cellular metabolic process	-	GO:0044424//intracellular part
CL144.Contig2	257	gi|357436101|ref|XP_003588326.1|	68.2	3.00E-11	ATP synthase subunit alpha [Medicago truncatula] >gi|355477374|gb|AES58577.1| ATP synthase subunit alpha [Medicago truncatula]	gi|325194922|emb|FR825719.1|	478	1.00E-132	Albugo laibachii Nc14, genomic contig CONTIG_2720_NC14_v4_619_42 >gi|328800393|emb|FR834965.1| Albugo laibachii Alem1, genomic contig CONTIG_2720_Em1_cons_v4_619_42_1	--	--	--	--	--	--	--	--	--	--	--	--	--	--	GO:0006810//transport;GO:0044237//cellular metabolic process	-	-
CL144.Contig3	431	gi|55168340|gb|AAV44205.1|	92.8	1.00E-18	unknow protein [Oryza sativa Japonica Group]	gi|19682835|emb|AJ439357.1|	567	1.00E-159	Prionitis sp. GIg-5 partial 16S rRNA gene, isolate GIg-5	--	--	--	--	--	--	--	--	--	--	--	--	--	--	GO:0015992//proton transport;GO:0022900//electron transport chain;GO:0006754//ATP biosynthetic process;GO:0034220//ion transmembrane transport	GO:0046914//transition metal ion binding;GO:0000166//nucleotide binding;GO:0016820//hydrolase activity, acting on acid anhydrides, catalyzing transmembrane movement of substances;GO:0015078//hydrogen ion transmembrane transporter activity	GO:0033178//proton-transporting two-sector ATPase complex, catalytic domain;GO:0044424//intracellular part
CL144.Contig4	1530	gi|357479883|ref|XP_003610227.1|	24.3	1.00E-45	Ycf68 [Medicago truncatula] >gi|355511282|gb|AES92424.1| Ycf68 [Medicago truncatula]	gi|90818941|dbj|AP006715.1|	1824	0	Porphyra yezoensis chloroplast DNA, complete genome	--	--	--	--	--	--	--	--	--	--	--	--	--	--	GO:0006810//transport;GO:0044237//cellular metabolic process	-	GO:0009507//chloroplast
CL144.Contig5	364	gi|55168340|gb|AAV44205.1|	42	5.00E-19	unknow protein [Oryza sativa Japonica Group]	gi|325194922|emb|FR825719.1|	644	0	Albugo laibachii Nc14, genomic contig CONTIG_2720_NC14_v4_619_42 >gi|328800393|emb|FR834965.1| Albugo laibachii Alem1, genomic contig CONTIG_2720_Em1_cons_v4_619_42_1	--	--	--	--	--	--	--	--	--	--	--	--	--	--	GO:0006810//transport;GO:0044238//primary metabolic process;GO:0044249//cellular biosynthetic process	-	GO:0032991;GO:0009536//plastid
CL144.Contig6	273	gi|55168340|gb|AAV44205.1|	72.8	1.00E-12	unknow protein [Oryza sativa Japonica Group]	gi|183604840|gb|EU600086.1|	311	2.00E-82	Pueraria montana var. lobata 16S ribosomal RNA gene, partial sequence	--	--	--	--	--	--	--	--	--	--	--	--	--	--	-	-	-
CL144.Contig7	600	gi|55168340|gb|AAV44205.1|	20.4	5.00E-27	unknow protein [Oryza sativa Japonica Group]	gi|113374088|dbj|AB252057.1|	496	1.00E-137	Brassica napus gene for 16S rRNA, partial sequence	--	--	--	--	--	--	--	--	--	--	--	--	--	--	GO:0015992//proton transport;GO:0046034//ATP metabolic process;GO:0044249//cellular biosynthetic process	GO:0015078//hydrogen ion transmembrane transporter activity;GO:0003824//catalytic activity;GO:0005488//binding	GO:0016469//proton-transporting two-sector ATPase complex;GO:0043229//intracellular organelle;GO:0044444//cytoplasmic part
CL144.Contig8	215	gi|121489803|emb|CAK18872.1|	64.7	4.00E-10	hypothetical protein precursor [Phillyrea latifolia]	gi|183604840|gb|EU600086.1|	248	2.00E-63	Pueraria montana var. lobata 16S ribosomal RNA gene, partial sequence	--	--	--	--	--	--	--	--	--	--	--	--	--	--	GO:0022900//electron transport chain;GO:0006754//ATP biosynthetic process;GO:0034220//ion transmembrane transport;GO:0015992//proton transport	GO:0015078//hydrogen ion transmembrane transporter activity;GO:0046914//transition metal ion binding;GO:0016820//hydrolase activity, acting on acid anhydrides, catalyzing transmembrane movement of substances;GO:0000166//nucleotide binding	GO:0044424//intracellular part;GO:0033178//proton-transporting two-sector ATPase complex, catalytic domain
CL145.Contig1	421	gi|356572604|ref|XP_003554458.1|	72.4	1.00E-12	PREDICTED: HVA22-like protein j-like [Glycine max]	--	--	--	--	sp|Q8GXE9|HA22J_ARATH	57	4.00E-09	HVA22-like protein j OS=Arabidopsis thaliana GN=HVA22J PE=2 SV=2	--	--	--	--	--	--	--	--	--	--	-	-	-
CL145.Contig2	646	gi|356572604|ref|XP_003554458.1|	70.5	1.00E-11	PREDICTED: HVA22-like protein j-like [Glycine max]	--	--	--	--	sp|Q8GXE9|HA22J_ARATH	55.8	2.00E-08	HVA22-like protein j OS=Arabidopsis thaliana GN=HVA22J PE=2 SV=2	--	--	--	--	--	--	--	--	--	--	-	-	-
CL146.Contig1	939	gi|168020143|ref|XP_001762603.1|	244.6	1.00E-63	predicted protein [Physcomitrella patens subsp. patens] >gi|162686336|gb|EDQ72726.1| predicted protein [Physcomitrella patens subsp. patens]	gi|242094161|ref|XM_002437526.1|	65.9	6.00E-08	Sorghum bicolor hypothetical protein, mRNA	sp|Q9LMR3|TYRA2_ARATH	227	6.00E-60	Arogenate dehydrogenase 2, chloroplastic OS=Arabidopsis thaliana GN=TYRAAT2 PE=1 SV=1	MK0798	53.9	4.00E-07	COG0287	Prephenate dehydrogenase	K15227	1.00E-64	244	ppp:PHYPADRAFT_125750	arogenate dehydrogenase (NADP+), plant [EC:1.3.1.78]	GO:0008152//metabolic process	GO:0016628//oxidoreductase activity, acting on the CH-CH group of donors, NAD or NADP as acceptor	GO:0009507//chloroplast
CL146.Contig2	872	gi|168020143|ref|XP_001762603.1|	279.6	3.00E-74	predicted protein [Physcomitrella patens subsp. patens] >gi|162686336|gb|EDQ72726.1| predicted protein [Physcomitrella patens subsp. patens]	gi|242094161|ref|XM_002437526.1|	65.9	6.00E-08	Sorghum bicolor hypothetical protein, mRNA	sp|Q944B6|TYRA1_ARATH	265	3.00E-71	Arogenate dehydrogenase 1, chloroplastic OS=Arabidopsis thaliana GN=TYRAAT1 PE=1 SV=1	MK0798	60.1	5.00E-09	COG0287	Prephenate dehydrogenase	K15227	4.00E-75	279	ppp:PHYPADRAFT_125750	arogenate dehydrogenase (NADP+), plant [EC:1.3.1.78]	-	-	GO:0009536//plastid
CL147.Contig1	839	gi|302828406|ref|XP_002945770.1|	54.3	2.00E-06	pathogenesis-related protein 1-like protein [Volvox carteri f. nagariensis] >gi|300268585|gb|EFJ52765.1| pathogenesis-related protein 1-like protein [Volvox carteri f. nagariensis]	--	--	--	--	sp|Q9C6S1|FH14_ARATH	155	3.00E-38	Formin-like protein 14 OS=Arabidopsis thaliana GN=FH14 PE=3 SV=3	tolA	111	2.00E-24	COG3064	Membrane protein involved in colicin uptake	K14709	4.00E-35	146	vcn:VOLCADRAFT_104214	solute carrier family 39 (zinc transporter), member 1/2/3	-	-	-
CL147.Contig2	1213	gi|302828406|ref|XP_002945770.1|	54.3	4.00E-06	pathogenesis-related protein 1-like protein [Volvox carteri f. nagariensis] >gi|300268585|gb|EFJ52765.1| pathogenesis-related protein 1-like protein [Volvox carteri f. nagariensis]	--	--	--	--	sp|Q84ZL0|FH5_ORYSJ	154	1.00E-37	Formin-like protein 5 OS=Oryza sativa subsp. japonica GN=FH5 PE=2 SV=2	tolA	114	3.00E-25	COG3064	Membrane protein involved in colicin uptake	K14709	1.00E-27	122	vcn:VOLCADRAFT_104214	solute carrier family 39 (zinc transporter), member 1/2/3	-	-	-
CL147.Contig3	409	gi|6523547|emb|CAB62280.1|	56.2	1.00E-07	hydroxyproline-rich glycoprotein DZ-HRGP [Volvox carteri f. nagariensis]	--	--	--	--	sp|Q9FPQ6|GP1_CHLRE	89	8.00E-19	Vegetative cell wall protein gp1 OS=Chlamydomonas reinhardtii GN=GP1 PE=2 SV=1	tolA	80.5	8.00E-16	COG3064	Membrane protein involved in colicin uptake	K01115	6.00E-20	94	vcn:VOLCADRAFT_99471	phospholipase D [EC:3.1.4.4]	-	-	-
CL147.Contig4	230	gi|255081827|ref|XP_002508132.1|	50.4	8.00E-06	predicted protein [Micromonas sp. RCC299] >gi|226523408|gb|ACO69390.1| predicted protein [Micromonas sp. RCC299]	--	--	--	--	--	--	--	--	tolA	53.5	9.00E-08	COG3064	Membrane protein involved in colicin uptake	--	--	--	--	--	-	-	-
CL148.Contig1	273	gi|302852141|ref|XP_002957592.1|	56.2	1.00E-07	hypothetical protein VOLCADRAFT_98667 [Volvox carteri f. nagariensis] >gi|300257109|gb|EFJ41362.1| hypothetical protein VOLCADRAFT_98667 [Volvox carteri f. nagariensis]	--	--	--	--	sp|Q6K8Z4|FH7_ORYSJ	49.3	5.00E-07	Formin-like protein 7 OS=Oryza sativa subsp. japonica GN=FH7 PE=2 SV=2	--	--	--	--	--	--	--	--	--	--	-	-	-
CL148.Contig2	243	gi|302832594|ref|XP_002947861.1|	50.4	7.00E-06	hypothetical protein VOLCADRAFT_88194 [Volvox carteri f. nagariensis] >gi|300266663|gb|EFJ50849.1| hypothetical protein VOLCADRAFT_88194 [Volvox carteri f. nagariensis]	--	--	--	--	sp|Q9FPQ6|GP1_CHLRE	48.1	1.00E-06	Vegetative cell wall protein gp1 OS=Chlamydomonas reinhardtii GN=GP1 PE=2 SV=1	--	--	--	--	--	K13095	9.00E-06	46.6	sbi:SORBI_06g025810	splicing factor 1	-	-	-
CL149.Contig1	232	gi|384249250|gb|EIE22732.1|	95.9	1.00E-19	myocyte enhancer factor 2D [Coccomyxa subellipsoidea C-169]	gi|115466583|ref|NM_001063426.1|	67.9	4.00E-09	Oryza sativa Japonica Group Os06g0162800 (Os06g0162800) mRNA, complete cds	sp|P29384|SEP2_ARATH	69.3	5.00E-13	Developmental protein SEPALLATA 2 OS=Arabidopsis thaliana GN=SEP2 PE=1 SV=1	YBR182c	62.4	2.00E-10	COG5068	Regulator of arginine metabolism and related MADS box-containing transcription factors	K09260	4.00E-17	84.3	olu:OSTLU_29140	MADS-box transcription enhancer factor 2A	GO:0006355//regulation of transcription, DNA-dependent	GO:0003700//transcription factor activity;GO:0003677//DNA binding;GO:0046983//protein dimerization activity	GO:0005634//nucleus
CL149.Contig2	330	gi|384249250|gb|EIE22732.1|	99	1.00E-20	myocyte enhancer factor 2D [Coccomyxa subellipsoidea C-169]	gi|115466583|ref|NM_001063426.1|	67.9	5.00E-09	Oryza sativa Japonica Group Os06g0162800 (Os06g0162800) mRNA, complete cds	sp|Q39295|AGL15_BRANA	75.1	9.00E-15	Agamous-like MADS-box protein AGL15 OS=Brassica napus GN=AGL15 PE=3 SV=1	YPL089c	62.8	1.00E-10	COG5068	Regulator of arginine metabolism and related MADS box-containing transcription factors	K09260	2.00E-17	85.1	olu:OSTLU_29140	MADS-box transcription enhancer factor 2A	GO:0006355//regulation of transcription, DNA-dependent	GO:0003700//transcription factor activity;GO:0003677//DNA binding;GO:0046983//protein dimerization activity	GO:0005634//nucleus
CL15.Contig1	4628	gi|323455208|gb|EGB11077.1|	195.7	5.00E-48	hypothetical protein AURANDRAFT_52662, partial [Aureococcus anophagefferens]	--	--	--	--	sp|P13983|EXTN_TOBAC	118	3.00E-26	Extensin OS=Nicotiana tabacum GN=HRGPNT3 PE=2 SV=1	TM0729	182	4.00E-45	COG0317	Guanosine polyphosphate pyrophosphohydrolases/synthetases	K01115	7.00E-13	75.5	vcn:VOLCADRAFT_99471	phospholipase D [EC:3.1.4.4]	-	-	-
CL15.Contig2	3031	gi|323455208|gb|EGB11077.1|	195.7	3.00E-48	hypothetical protein AURANDRAFT_52662, partial [Aureococcus anophagefferens]	--	--	--	--	sp|P13983|EXTN_TOBAC	118	2.00E-26	Extensin OS=Nicotiana tabacum GN=HRGPNT3 PE=2 SV=1	TM0729	182	2.00E-45	COG0317	Guanosine polyphosphate pyrophosphohydrolases/synthetases	K01115	5.00E-13	75.5	vcn:VOLCADRAFT_99471	phospholipase D [EC:3.1.4.4]	-	-	-
CL150.Contig1	1394	gi|301100674|ref|XP_002899426.1|	194.5	3.00E-48	conserved hypothetical protein [Phytophthora infestans T30-4] >gi|262103734|gb|EEY61786.1| conserved hypothetical protein [Phytophthora infestans T30-4]	--	--	--	--	sp|Q9LRA7|TPS9_ARATH	60.8	2.00E-09	Probable alpha,alpha-trehalose-phosphate synthase [UDP-forming] 9 OS=Arabidopsis thaliana GN=TPS9 PE=1 SV=1	MT2062_2	140	4.00E-33	COG1877	Trehalose-6-phosphatase	K01087	2.00E-21	102	cme:CMQ148C	trehalose-phosphatase [EC:3.1.3.12]	-	-	-
CL150.Contig2	1608	gi|301100674|ref|XP_002899426.1|	179.1	1.00E-43	conserved hypothetical protein [Phytophthora infestans T30-4] >gi|262103734|gb|EEY61786.1| conserved hypothetical protein [Phytophthora infestans T30-4]	--	--	--	--	sp|Q9LRA7|TPS9_ARATH	49.3	6.00E-06	Probable alpha,alpha-trehalose-phosphate synthase [UDP-forming] 9 OS=Arabidopsis thaliana GN=TPS9 PE=1 SV=1	MT3482_2	130	9.00E-30	COG1877	Trehalose-6-phosphatase	K01087	2.00E-21	102	cme:CMQ148C	trehalose-phosphatase [EC:3.1.3.12]	-	-	-
CL150.Contig3	2916	gi|242035141|ref|XP_002464965.1|	179.9	1.00E-43	hypothetical protein SORBIDRAFT_01g029590 [Sorghum bicolor] >gi|241918819|gb|EER91963.1| hypothetical protein SORBIDRAFT_01g029590 [Sorghum bicolor]	--	--	--	--	sp|P13983|EXTN_TOBAC	75.9	1.00E-13	Extensin OS=Nicotiana tabacum GN=HRGPNT3 PE=2 SV=1	MT3482_2	134	1.00E-30	COG1877	Trehalose-6-phosphatase	K01087	5.00E-22	105	cme:CMQ148C	trehalose-phosphatase [EC:3.1.3.12]	-	-	-
CL150.Contig4	961	gi|299470012|emb|CBN79189.1|	191.4	1.00E-47	trehalose-6-phosphate phosphatase, fragment (C-terminal end) [Ectocarpus siliculosus]	--	--	--	--	sp|Q7G6K7|FH3_ORYSJ	61.6	6.00E-10	Formin-like protein 3 OS=Oryza sativa subsp. japonica GN=FH3 PE=2 SV=2	MT3482_2	144	2.00E-34	COG1877	Trehalose-6-phosphatase	K01087	9.00E-22	102	cme:CMQ148C	trehalose-phosphatase [EC:3.1.3.12]	-	-	-
CL151.Contig1	2657	gi|302829352|ref|XP_002946243.1|	399.1	1.00E-109	hypothetical protein VOLCADRAFT_78921 [Volvox carteri f. nagariensis] >gi|300269058|gb|EFJ53238.1| hypothetical protein VOLCADRAFT_78921 [Volvox carteri f. nagariensis]	--	--	--	--	sp|Q84ZL0|FH5_ORYSJ	100	4.00E-21	Formin-like protein 5 OS=Oryza sativa subsp. japonica GN=FH5 PE=2 SV=2	SPAC1687.15	74.3	1.00E-12	COG0515	Serine/threonine protein kinase	K08832	2.00E-110	399	vcn:VOLCADRAFT_78921	serine/threonine-protein kinase SRPK3 [EC:2.7.11.1]	-	GO:0004672//protein kinase activity	-
CL151.Contig2	1523	gi|302829352|ref|XP_002946243.1|	216.5	8.00E-55	hypothetical protein VOLCADRAFT_78921 [Volvox carteri f. nagariensis] >gi|300269058|gb|EFJ53238.1| hypothetical protein VOLCADRAFT_78921 [Volvox carteri f. nagariensis]	--	--	--	--	sp|Q84ZL0|FH5_ORYSJ	100	2.00E-21	Formin-like protein 5 OS=Oryza sativa subsp. japonica GN=FH5 PE=2 SV=2	Rv3876	80.1	9.00E-15	COG0455	ATPases involved in chromosome partitioning	K08832	8.00E-56	216	vcn:VOLCADRAFT_78921	serine/threonine-protein kinase SRPK3 [EC:2.7.11.1]	-	GO:0016772//transferase activity, transferring phosphorus-containing groups	-
CL152.Contig1	893	gi|218198207|gb|EEC80634.1|	57.8	2.00E-07	hypothetical protein OsI_23014 [Oryza sativa Indica Group]	--	--	--	--	sp|Q84ZL0|FH5_ORYSJ	53.5	2.00E-07	Formin-like protein 5 OS=Oryza sativa subsp. japonica GN=FH5 PE=2 SV=2	--	--	--	--	--	--	--	--	--	--	-	-	-
CL152.Contig2	642	gi|307111078|gb|EFN59313.1|	54.3	1.00E-06	hypothetical protein CHLNCDRAFT_137684 [Chlorella variabilis]	--	--	--	--	sp|Q84ZL0|FH5_ORYSJ	53.5	9.00E-08	Formin-like protein 5 OS=Oryza sativa subsp. japonica GN=FH5 PE=2 SV=2	--	--	--	--	--	--	--	--	--	--	-	-	-
CL153.Contig1	1973	gi|535586|gb|AAB41815.1|	55.1	4.00E-06	proline rich protein [Medicago sativa]	--	--	--	--	sp|P13983|EXTN_TOBAC	51.6	2.00E-06	Extensin OS=Nicotiana tabacum GN=HRGPNT3 PE=2 SV=1	--	--	--	--	--	--	--	--	--	--	-	-	-
CL153.Contig2	2561	gi|302841035|ref|XP_002952063.1|	62	4.00E-08	hypothetical protein VOLCADRAFT_92578 [Volvox carteri f. nagariensis] >gi|300262649|gb|EFJ46854.1| hypothetical protein VOLCADRAFT_92578 [Volvox carteri f. nagariensis]	--	--	--	--	sp|Q9FPQ6|GP1_CHLRE	58.2	2.00E-08	Vegetative cell wall protein gp1 OS=Chlamydomonas reinhardtii GN=GP1 PE=2 SV=1	--	--	--	--	--	K11294	4.00E-09	62	zma:100194303	nucleolin	-	-	-
CL154.Contig1	457	gi|384249900|gb|EIE23380.1|	93.6	9.00E-19	hypothetical protein COCSUDRAFT_28807 [Coccomyxa subellipsoidea C-169]	gi|303271046|ref|XM_003054839.1|	61.9	5.00E-07	Micromonas pusilla CCMP1545 predicted protein, mRNA	sp|Q7G6K7|FH3_ORYSJ	60.1	5.00E-10	Formin-like protein 3 OS=Oryza sativa subsp. japonica GN=FH3 PE=2 SV=2	--	--	--	--	--	K14792	8.00E-18	87.4	olu:OSTLU_38035	rRNA biogenesis protein RRP5	-	-	GO:0044424//intracellular part
CL154.Contig2	355	gi|186479105|ref|NP_174461.3|	36.2	7.00E-11	formin-like protein 14 [Arabidopsis thaliana] >gi|166215071|sp|Q9C6S1.3|FH14_ARATH RecName: Full=Formin-like protein 14; Short=AtFH14 >gi|332193274|gb|AEE31395.1| formin-like protein 14 [Arabidopsis thaliana]	gi|144581412|gb|CP000594.1|	58	6.00E-06	Ostreococcus lucimarinus CCE9901 chromosome 14, complete sequence	sp|Q9C6S1|FH14_ARATH	50.8	2.00E-12	Formin-like protein 14 OS=Arabidopsis thaliana GN=FH14 PE=3 SV=3	--	--	--	--	--	K14792	9.00E-08	53.1	olu:OSTLU_38035	rRNA biogenesis protein RRP5	GO:0009987//cellular process	GO:0005488//binding	-
CL155.Contig1	616	gi|307105343|gb|EFN53593.1|	59.3	4.00E-08	hypothetical protein CHLNCDRAFT_136812 [Chlorella variabilis]	--	--	--	--	sp|Q9FPQ6|GP1_CHLRE	68.2	3.00E-12	Vegetative cell wall protein gp1 OS=Chlamydomonas reinhardtii GN=GP1 PE=2 SV=1	YPO2725	60.8	2.00E-09	COG3501	Uncharacterized protein conserved in bacteria	K11275	5.00E-08	55.8	gmx:100775944	histone H1/5	-	-	-
CL155.Contig2	2390	gi|60678627|gb|AAX33674.1|	64.3	9.00E-09	plus agglutinin [Chlamydomonas incerta]	--	--	--	--	sp|P13983|EXTN_TOBAC	135	1.00E-31	Extensin OS=Nicotiana tabacum GN=HRGPNT3 PE=2 SV=1	mll2848	112	4.00E-24	COG5295	Autotransporter adhesin	K14306	1.00E-16	87	gmx:100781711	nuclear pore complex protein Nup62	-	-	-
CL155.Contig3	2550	gi|60678627|gb|AAX33674.1|	73.6	1.00E-11	plus agglutinin [Chlamydomonas incerta]	--	--	--	--	sp|P13983|EXTN_TOBAC	134	2.00E-31	Extensin OS=Nicotiana tabacum GN=HRGPNT3 PE=2 SV=1	mll2848	93.6	2.00E-18	COG5295	Autotransporter adhesin	K14709	6.00E-20	98.2	vcn:VOLCADRAFT_104214	solute carrier family 39 (zinc transporter), member 1/2/3	-	-	-
CL155.Contig4	1291	gi|302844289|ref|XP_002953685.1|	57.4	5.00E-07	hypothetical protein VOLCADRAFT_94396 [Volvox carteri f. nagariensis] >gi|300261094|gb|EFJ45309.1| hypothetical protein VOLCADRAFT_94396 [Volvox carteri f. nagariensis]	--	--	--	--	sp|Q9FPQ6|GP1_CHLRE	108	6.00E-24	Vegetative cell wall protein gp1 OS=Chlamydomonas reinhardtii GN=GP1 PE=2 SV=1	mlr2363	70.5	6.00E-12	COG0515	Serine/threonine protein kinase	K14709	2.00E-13	75.5	vcn:VOLCADRAFT_104214	solute carrier family 39 (zinc transporter), member 1/2/3	-	-	-
CL156.Contig1	353	gi|307106545|gb|EFN54790.1|	103.6	7.00E-22	hypothetical protein CHLNCDRAFT_134748 [Chlorella variabilis]	--	--	--	--	--	--	--	--	SPAC19D5.03	66.2	1.00E-11	COG5260	DNA polymerase sigma	K14079	6.00E-12	67	mtr:MTR_005s0002	poly(A) RNA polymerase GLD2 [EC:2.7.7.19]	-	-	GO:0009536//plastid
CL156.Contig2	623	gi|298714639|emb|CBJ33963.1|	43.1	7.00E-19	conserved unknown protein [Ectocarpus siliculosus]	--	--	--	--	sp|P13983|EXTN_TOBAC	43.9	7.00E-08	Extensin OS=Nicotiana tabacum GN=HRGPNT3 PE=2 SV=1	SPAC19D5.03	65.1	9.00E-11	COG5260	DNA polymerase sigma	K14079	1.00E-11	55.1	mtr:MTR_005s0002	poly(A) RNA polymerase GLD2 [EC:2.7.7.19]	-	GO:0016779//nucleotidyltransferase activity	GO:0009536//plastid
CL157.Contig1	1233	gi|167998104|ref|XP_001751758.1|	76.3	1.00E-12	predicted protein [Physcomitrella patens subsp. patens] >gi|162696856|gb|EDQ83193.1| predicted protein [Physcomitrella patens subsp. patens]	--	--	--	--	sp|Q9LZI6|NDS5B_ARATH	69.3	4.00E-12	NADH dehydrogenase [ubiquinone] iron-sulfur protein 5-B OS=Arabidopsis thaliana GN=At3g62790 PE=2 SV=1	--	--	--	--	--	K03938	1.00E-13	76.3	ppp:PHYPADRAFT_111553	NADH dehydrogenase (ubiquinone) Fe-S protein 5 [EC:1.6.5.3 1.6.99.3]	GO:0009853//photorespiration	-	GO:0005747//mitochondrial respiratory chain complex I
CL157.Contig2	1141	gi|167998104|ref|XP_001751758.1|	76.3	9.00E-13	predicted protein [Physcomitrella patens subsp. patens] >gi|162696856|gb|EDQ83193.1| predicted protein [Physcomitrella patens subsp. patens]	--	--	--	--	sp|Q9LZI6|NDS5B_ARATH	69.3	4.00E-12	NADH dehydrogenase [ubiquinone] iron-sulfur protein 5-B OS=Arabidopsis thaliana GN=At3g62790 PE=2 SV=1	--	--	--	--	--	K03938	9.00E-14	76.3	ppp:PHYPADRAFT_111553	NADH dehydrogenase (ubiquinone) Fe-S protein 5 [EC:1.6.5.3 1.6.99.3]	GO:0009853//photorespiration	-	GO:0005747//mitochondrial respiratory chain complex I
CL158.Contig1	884	--	--	--	--	--	--	--	--	--	--	--	--	--	--	--	--	--	--	--	--	--	--	-	-	-
CL158.Contig2	1692	--	--	--	--	--	--	--	--	--	--	--	--	--	--	--	--	--	--	--	--	--	--	-	-	-
CL158.Contig3	1591	--	--	--	--	--	--	--	--	--	--	--	--	--	--	--	--	--	--	--	--	--	--	-	-	-
CL158.Contig4	985	--	--	--	--	--	--	--	--	--	--	--	--	--	--	--	--	--	--	--	--	--	--	-	-	-
CL159.Contig1	517	gi|297724247|ref|NP_001174487.1|	60.5	1.00E-08	Os05g0512400 [Oryza sativa Japonica Group] >gi|255676485|dbj|BAH93215.1| Os05g0512400 [Oryza sativa Japonica Group]	--	--	--	--	--	--	--	--	--	--	--	--	--	K09566	2.00E-07	53.1	gmx:100807327	peptidyl-prolyl isomerase G (cyclophilin G) [EC:5.2.1.8]	-	-	-
CL159.Contig2	414	gi|323451402|gb|EGB07279.1|	55.5	2.00E-07	hypothetical protein AURANDRAFT_71834 [Aureococcus anophagefferens]	--	--	--	--	--	--	--	--	--	--	--	--	--	K09566	4.00E-06	48.1	gmx:100807327	peptidyl-prolyl isomerase G (cyclophilin G) [EC:5.2.1.8]	-	-	-
CL16.Contig1	1733	gi|302844289|ref|XP_002953685.1|	54.7	4.00E-06	hypothetical protein VOLCADRAFT_94396 [Volvox carteri f. nagariensis] >gi|300261094|gb|EFJ45309.1| hypothetical protein VOLCADRAFT_94396 [Volvox carteri f. nagariensis]	gi|41688396|dbj|AP006711.1|	69.9	8.00E-09	Lotus japonicus genomic DNA, chromosome 1, clone: LjT09H02, TM0593b, complete sequence	sp|Q9FPQ6|GP1_CHLRE	107	2.00E-23	Vegetative cell wall protein gp1 OS=Chlamydomonas reinhardtii GN=GP1 PE=2 SV=1	XF0818	81.3	5.00E-15	COG2730	Endoglucanase	K14709	5.00E-24	110	vcn:VOLCADRAFT_104214	solute carrier family 39 (zinc transporter), member 1/2/3	-	-	-
CL16.Contig2	2752	gi|60678627|gb|AAX33674.1|	57.8	1.00E-06	plus agglutinin [Chlamydomonas incerta]	gi|41688396|dbj|AP006711.1|	69.9	1.00E-08	Lotus japonicus genomic DNA, chromosome 1, clone: LjT09H02, TM0593b, complete sequence	sp|Q9FPQ6|GP1_CHLRE	118	2.00E-26	Vegetative cell wall protein gp1 OS=Chlamydomonas reinhardtii GN=GP1 PE=2 SV=1	Rv3876	86.3	3.00E-16	COG0455	ATPases involved in chromosome partitioning	K01115	2.00E-26	120	vcn:VOLCADRAFT_99471	phospholipase D [EC:3.1.4.4]	-	-	-
CL160.Contig1	1587	gi|299115142|emb|CBN75509.1|	274.2	3.00E-72	Zinc transporter zupT, Zinc transporter ZIP, metal ion transmembrane transporter activity [Ectocarpus siliculosus]	--	--	--	--	sp|Q940Q3|ZTP29_ARATH	115	9.00E-26	Zinc transporter ZTP29 OS=Arabidopsis thaliana GN=ZTP29 PE=2 SV=1	NMB0175	153	7.00E-37	COG0428	Predicted divalent heavy-metal cations transporter	K07238	2.00E-63	241	cre:CHLREDRAFT_196642	zinc transporter, ZIP family	GO:0030001//metal ion transport;GO:0055085//transmembrane transport	GO:0046873//metal ion transmembrane transporter activity	GO:0016020//membrane
CL161.Contig1	1497	gi|60678627|gb|AAX33674.1|	56.6	1.00E-06	plus agglutinin [Chlamydomonas incerta]	--	--	--	--	sp|Q84ZL0|FH5_ORYSJ	82.4	6.00E-16	Formin-like protein 5 OS=Oryza sativa subsp. japonica GN=FH5 PE=2 SV=2	Rv3876	62	3.00E-09	COG0455	ATPases involved in chromosome partitioning	K01115	3.00E-14	78.2	vcn:VOLCADRAFT_99471	phospholipase D [EC:3.1.4.4]	-	-	-
CL161.Contig2	894	gi|302840868|ref|XP_002951980.1|	57.8	2.00E-07	hypothetical protein VOLCADRAFT_92529 [Volvox carteri f. nagariensis] >gi|300262881|gb|EFJ47085.1| hypothetical protein VOLCADRAFT_92529 [Volvox carteri f. nagariensis]	--	--	--	--	sp|Q9FPQ6|GP1_CHLRE	81.3	7.00E-16	Vegetative cell wall protein gp1 OS=Chlamydomonas reinhardtii GN=GP1 PE=2 SV=1	Rv3876	58.9	1.00E-08	COG0455	ATPases involved in chromosome partitioning	K01115	1.00E-15	81.6	vcn:VOLCADRAFT_99471	phospholipase D [EC:3.1.4.4]	-	-	-
CL162.Contig1	1417	gi|298706644|emb|CBJ29582.1|	233.4	6.00E-60	Cytochrome b6-f complex iron-sulfur subunit [Ectocarpus siliculosus]	gi|303287629|ref|XM_003063058.1|	83.8	4.00E-13	Micromonas pusilla CCMP1545 cytochrome b6/f complex iron-sulfur subunit, chloroplast precursor (PETC), mRNA	sp|Q9SBN3|UCRIA_VOLCA	219	4.00E-57	Cytochrome b6-f complex iron-sulfur subunit, chloroplastic OS=Volvox carteri GN=petC PE=2 SV=1	all2453	207	5.00E-53	COG0723	Rieske Fe-S protein	K02636	8.00E-60	229	ppp:PHYPADRAFT_230823	cytochrome b6-f complex iron-sulfur subunit [EC:1.10.9.1]	GO:0050896//response to stimulus;GO:0008152//metabolic process	GO:0005488//binding;GO:0016679//oxidoreductase activity, acting on diphenols and related substances as donors	GO:0009579//thylakoid;GO:0009507//chloroplast;GO:0016020//membrane
CL162.Contig2	1622	gi|298706644|emb|CBJ29582.1|	233.4	7.00E-60	Cytochrome b6-f complex iron-sulfur subunit [Ectocarpus siliculosus]	gi|303287629|ref|XM_003063058.1|	83.8	5.00E-13	Micromonas pusilla CCMP1545 cytochrome b6/f complex iron-sulfur subunit, chloroplast precursor (PETC), mRNA	sp|Q9SBN3|UCRIA_VOLCA	219	4.00E-57	Cytochrome b6-f complex iron-sulfur subunit, chloroplastic OS=Volvox carteri GN=petC PE=2 SV=1	all2453	207	6.00E-53	COG0723	Rieske Fe-S protein	K02636	1.00E-59	229	ppp:PHYPADRAFT_230823	cytochrome b6-f complex iron-sulfur subunit [EC:1.10.9.1]	GO:0050896//response to stimulus;GO:0008152//metabolic process	GO:0005488//binding;GO:0016679//oxidoreductase activity, acting on diphenols and related substances as donors	GO:0009579//thylakoid;GO:0009507//chloroplast;GO:0016020//membrane
CL163.Contig1	456	gi|323450910|gb|EGB06789.1|	145.2	2.00E-34	hypothetical protein AURANDRAFT_14776, partial [Aureococcus anophagefferens]	gi|159466011|ref|XM_001691151.1|	58	7.00E-06	Chlamydomonas reinhardtii cysteine desulfuration protein (SUFE) mRNA, complete cds	sp|Q84W65|SUFE_ARATH	120	3.00E-28	SufE-like protein, chloroplastic OS=Arabidopsis thaliana GN=EMB1374 PE=1 SV=2	slr1419	130	7.00E-31	COG2166	SufE protein probably involved in Fe-S center assembly	K02426	5.00E-17	84.7	olu:OSTLU_95454	cysteine desulfuration protein SufE	-	-	GO:0043231//intracellular membrane-bounded organelle;GO:0044444//cytoplasmic part
CL163.Contig2	431	gi|323450910|gb|EGB06789.1|	114.4	4.00E-25	hypothetical protein AURANDRAFT_14776, partial [Aureococcus anophagefferens]	gi|159466011|ref|XM_001691151.1|	58	7.00E-06	Chlamydomonas reinhardtii cysteine desulfuration protein (SUFE) mRNA, complete cds	sp|Q84W65|SUFE_ARATH	83.6	4.00E-17	SufE-like protein, chloroplastic OS=Arabidopsis thaliana GN=EMB1374 PE=1 SV=2	slr1419	94	8.00E-20	COG2166	SufE protein probably involved in Fe-S center assembly	K02426	1.00E-17	86.3	olu:OSTLU_95454	cysteine desulfuration protein SufE	-	-	GO:0043231//intracellular membrane-bounded organelle;GO:0044444//cytoplasmic part
CL164.Contig1	1143	gi|302814575|ref|XP_002988971.1|	72.4	1.00E-11	hypothetical protein SELMODRAFT_427571 [Selaginella moellendorffii] >gi|300143308|gb|EFJ10000.1| hypothetical protein SELMODRAFT_427571 [Selaginella moellendorffii]	--	--	--	--	sp|P24152|EXTN_SORBI	55.1	7.00E-08	Extensin OS=Sorghum bicolor GN=HRGP PE=3 SV=1	Rv3876	51.6	3.00E-06	COG0455	ATPases involved in chromosome partitioning	K13171	2.00E-06	51.6	gmx:100790051	serine/arginine repetitive matrix protein 1	-	-	-
CL164.Contig2	949	gi|357452919|ref|XP_003596736.1|	60.5	3.00E-08	hypothetical protein MTR_2g084760, partial [Medicago truncatula] >gi|355485784|gb|AES66987.1| hypothetical protein MTR_2g084760, partial [Medicago truncatula]	--	--	--	--	sp|P14918|EXTN_MAIZE	55.5	4.00E-08	Extensin OS=Zea mays GN=HRGP PE=2 SV=1	--	--	--	--	--	K14709	1.00E-07	55.5	vcn:VOLCADRAFT_104214	solute carrier family 39 (zinc transporter), member 1/2/3	-	GO:0003824//catalytic activity	-
CL165.Contig1	729	gi|323451156|gb|EGB07034.1|	54.3	1.00E-06	hypothetical protein AURANDRAFT_71909 [Aureococcus anophagefferens]	--	--	--	--	--	--	--	--	--	--	--	--	--	--	--	--	--	--	-	-	-
CL165.Contig2	828	gi|323451156|gb|EGB07034.1|	52.4	8.00E-06	hypothetical protein AURANDRAFT_71909 [Aureococcus anophagefferens]	--	--	--	--	--	--	--	--	--	--	--	--	--	--	--	--	--	--	-	-	-
CL165.Contig3	696	--	--	--	--	--	--	--	--	--	--	--	--	--	--	--	--	--	--	--	--	--	--	-	-	-
CL165.Contig4	550	--	--	--	--	--	--	--	--	--	--	--	--	--	--	--	--	--	--	--	--	--	--	-	-	-
CL165.Contig5	525	--	--	--	--	--	--	--	--	--	--	--	--	--	--	--	--	--	--	--	--	--	--	-	-	-
CL165.Contig6	698	gi|302835353|ref|XP_002949238.1|	56.6	3.00E-07	hypothetical protein VOLCADRAFT_117048 [Volvox carteri f. nagariensis] >gi|300265540|gb|EFJ49731.1| hypothetical protein VOLCADRAFT_117048 [Volvox carteri f. nagariensis]	--	--	--	--	--	--	--	--	--	--	--	--	--	--	--	--	--	--	-	-	-
CL165.Contig7	1526	gi|293330987|ref|NP_001169942.1|	55.1	3.00E-06	uncharacterized protein LOC100383840 [Zea mays]	--	--	--	--	sp|Q84ZL0|FH5_ORYSJ	60.5	2.00E-09	Formin-like protein 5 OS=Oryza sativa subsp. japonica GN=FH5 PE=2 SV=2	DR0479	66.6	1.00E-10	COG0744	Membrane carboxypeptidase (penicillin-binding protein)	K14325	9.00E-12	70.1	gmx:100804778	RNA-binding protein with serine-rich domain 1	-	-	-
CL165.Contig8	539	--	--	--	--	--	--	--	--	--	--	--	--	--	--	--	--	--	--	--	--	--	--	-	-	-
CL166.Contig1	531	gi|348676656|gb|EGZ16473.1|	54.3	9.00E-07	hypothetical protein PHYSODRAFT_314261 [Phytophthora sojae]	--	--	--	--	sp|P17816|GRP1_HORVU	55.5	2.00E-08	Glycine-rich cell wall structural protein OS=Hordeum vulgare GN=GRP PE=2 SV=1	YPO2725	52.8	3.00E-07	COG3501	Uncharacterized protein conserved in bacteria	K14437	4.00E-13	72.4	cre:CHLREDRAFT_150334	chromodomain-helicase-DNA-binding protein 7 [EC:3.6.4.12]	-	-	-
CL166.Contig2	331	gi|348688063|gb|EGZ27877.1|	50.4	7.00E-06	hypothetical protein PHYSODRAFT_554223 [Phytophthora sojae]	--	--	--	--	sp|P12347|PER_ACEAT	53.1	3.00E-08	Period clock protein OS=Acetabularia acetabulum PE=4 SV=2	--	--	--	--	--	K11789	7.00E-06	47	vcn:VOLCADRAFT_116053	HIV-1 Vpr-binding protein	-	-	-
CL167.Contig1	957	gi|255601880|ref|XP_002537771.1|	105.9	8.00E-22	cytidine deaminase, putative [Ricinus communis] >gi|223515149|gb|EEF24612.1| cytidine deaminase, putative [Ricinus communis]	--	--	--	--	sp|A3A2W2|CSPLO_ORYSJ	53.9	1.00E-07	CASP-like protein Os02g0134500 OS=Oryza sativa subsp. japonica GN=Os02g0134500 PE=2 SV=2	APE1038	120	4.00E-27	COG0295	Cytidine deaminase	K01489	6.00E-18	89.7	cme:CMR254C	cytidine deaminase [EC:3.5.4.5]	-	GO:0005488//binding	-
CL167.Contig2	1074	gi|255601880|ref|XP_002537771.1|	88.2	2.00E-16	cytidine deaminase, putative [Ricinus communis] >gi|223515149|gb|EEF24612.1| cytidine deaminase, putative [Ricinus communis]	--	--	--	--	sp|Q9FFW5|PERK8_ARATH	54.3	1.00E-07	Proline-rich receptor-like protein kinase PERK8 OS=Arabidopsis thaliana GN=PERK8 PE=1 SV=1	APE1038	107	4.00E-23	COG0295	Cytidine deaminase	K01489	6.00E-17	86.7	cme:CMR254C	cytidine deaminase [EC:3.5.4.5]	-	-	-
CL167.Contig3	1150	gi|255601880|ref|XP_002537771.1|	83.2	7.00E-15	cytidine deaminase, putative [Ricinus communis] >gi|223515149|gb|EEF24612.1| cytidine deaminase, putative [Ricinus communis]	--	--	--	--	sp|A3A2W2|CSPLO_ORYSJ	48.5	7.00E-06	CASP-like protein Os02g0134500 OS=Oryza sativa subsp. japonica GN=Os02g0134500 PE=2 SV=2	TM0846	89.7	8.00E-18	COG0295	Cytidine deaminase	K01489	4.00E-14	77.4	cme:CMR254C	cytidine deaminase [EC:3.5.4.5]	-	-	-
CL167.Contig4	1278	gi|255601880|ref|XP_002537771.1|	78.2	2.00E-13	cytidine deaminase, putative [Ricinus communis] >gi|223515149|gb|EEF24612.1| cytidine deaminase, putative [Ricinus communis]	--	--	--	--	sp|Q9FFW5|PERK8_ARATH	54.3	1.00E-07	Proline-rich receptor-like protein kinase PERK8 OS=Arabidopsis thaliana GN=PERK8 PE=1 SV=1	TM0846	85.5	2.00E-16	COG0295	Cytidine deaminase	K01489	4.00E-14	77.4	cme:CMR254C	cytidine deaminase [EC:3.5.4.5]	-	GO:0003824//catalytic activity	-
CL168.Contig1	360	gi|323452526|gb|EGB08400.1|	60.5	7.00E-09	hypothetical protein AURANDRAFT_64151 [Aureococcus anophagefferens]	--	--	--	--	sp|F5A894|DAAF3_CHLRE	45.8	6.00E-06	Dynein assembly factor 3, axonemal homolog OS=Chlamydomonas reinhardtii GN=DAB1 PE=3 SV=1	tolA	55.1	3.00E-08	COG3064	Membrane protein involved in colicin uptake	K11275	3.00E-07	51.6	gmx:100775944	histone H1/5	-	-	-
CL168.Contig2	884	gi|300122966|emb|CBK23973.2|	105.9	7.00E-22	unnamed protein product [Blastocystis hominis]	--	--	--	--	sp|Q9FPQ6|GP1_CHLRE	102	3.00E-22	Vegetative cell wall protein gp1 OS=Chlamydomonas reinhardtii GN=GP1 PE=2 SV=1	tolA	77	4.00E-14	COG3064	Membrane protein involved in colicin uptake	K14709	2.00E-15	81.3	vcn:VOLCADRAFT_104214	solute carrier family 39 (zinc transporter), member 1/2/3	-	-	-
CL169.Contig1	2361	gi|357452919|ref|XP_003596736.1|	60.1	1.00E-07	hypothetical protein MTR_2g084760, partial [Medicago truncatula] >gi|355485784|gb|AES66987.1| hypothetical protein MTR_2g084760, partial [Medicago truncatula]	--	--	--	--	sp|Q9FPQ6|GP1_CHLRE	60.5	4.00E-09	Vegetative cell wall protein gp1 OS=Chlamydomonas reinhardtii GN=GP1 PE=2 SV=1	DR2133	62.4	3.00E-09	COG4372	Uncharacterized protein conserved in bacteria with the myosin-like domain	K14325	6.00E-08	58.2	bdi:100845778	RNA-binding protein with serine-rich domain 1	-	-	-
CL169.Contig2	2375	gi|357452919|ref|XP_003596736.1|	60.1	1.00E-07	hypothetical protein MTR_2g084760, partial [Medicago truncatula] >gi|355485784|gb|AES66987.1| hypothetical protein MTR_2g084760, partial [Medicago truncatula]	--	--	--	--	sp|Q9FPQ6|GP1_CHLRE	60.5	4.00E-09	Vegetative cell wall protein gp1 OS=Chlamydomonas reinhardtii GN=GP1 PE=2 SV=1	DR2133	62.4	3.00E-09	COG4372	Uncharacterized protein conserved in bacteria with the myosin-like domain	K14325	6.00E-08	58.2	bdi:100845778	RNA-binding protein with serine-rich domain 1	-	-	-
CL17.Contig1	2195	gi|157168256|gb|ABV25602.1|	529.6	6.00E-149	putative mitochondrial ADP/ATP translocase [Chondrus crispus]	gi|516596|gb|M76669.1|CHLAAT	186	6.00E-44	Chlorella kessleri ATP/ADP translocator (AAT) gene, complete cds	sp|P31692|ADT_PARKE	468	5.00E-132	ADP,ATP carrier protein OS=Parachlorella kessleri PE=3 SV=1	--	--	--	--	--	K05863	2.00E-115	414	olu:OSTLU_17060	solute carrier family 25 (mitochondrial adenine nucleotide translocator), member 4/5/6/31	GO:0055085//transmembrane transport	GO:0005488//binding;GO:0005215//transporter activity	GO:0005743//mitochondrial inner membrane;GO:0016021//integral to membrane
CL17.Contig2	323	--	--	--	--	--	--	--	--	--	--	--	--	--	--	--	--	--	--	--	--	--	--	-	-	-
CL170.Contig1	3254	gi|357121631|ref|XP_003562521.1|	584.7	2.00E-165	PREDICTED: chromodomain-helicase-DNA-binding protein 2-like [Brachypodium distachyon]	gi|302836356|ref|XM_002949693.1|	61.9	4.00E-06	Volvox carteri f. nagariensis extracellular matrix glycoprotein pherophorin-V32 (phV32), mRNA	sp|Q9S775|PKL_ARATH	406	3.00E-113	CHD3-type chromatin-remodeling factor PICKLE OS=Arabidopsis thaliana GN=PKL PE=1 SV=1	YER164w	502	1.00E-141	COG0553	Superfamily II DNA/RNA helicases, SNF2 family	K11367	3.00E-166	584	bdi:100826108	chromodomain-helicase-DNA-binding protein 1 [EC:3.6.4.12]	-	GO:0003676//nucleic acid binding	GO:0009506//plasmodesma
CL170.Contig2	1314	gi|384250118|gb|EIE23598.1|	444.5	1.00E-123	hypothetical protein COCSUDRAFT_47361 [Coccomyxa subellipsoidea C-169]	--	--	--	--	sp|Q7G8Y3|ISW2_ORYSJ	340	8.00E-94	Probable chromatin-remodeling complex ATPase chain OS=Oryza sativa subsp. japonica GN=Os01g0367900 PE=2 SV=2	YER164w	397	2.00E-110	COG0553	Superfamily II DNA/RNA helicases, SNF2 family	K11367	6.00E-124	442	vvi:100261898	chromodomain-helicase-DNA-binding protein 1 [EC:3.6.4.12]	GO:0006333//chromatin assembly or disassembly	GO:0004386//helicase activity;GO:0003677//DNA binding;GO:0003682//chromatin binding;GO:0005524//ATP binding	GO:0009506//plasmodesma
CL171.Contig1	236	gi|302790425|ref|XP_002976980.1|	53.9	7.00E-07	hypothetical protein SELMODRAFT_416877 [Selaginella moellendorffii] >gi|300155458|gb|EFJ22090.1| hypothetical protein SELMODRAFT_416877 [Selaginella moellendorffii]	--	--	--	--	--	--	--	--	--	--	--	--	--	--	--	--	--	--	-	-	-
CL171.Contig2	916	gi|323448974|gb|EGB04866.1|	55.1	1.00E-06	hypothetical protein AURANDRAFT_72421 [Aureococcus anophagefferens]	--	--	--	--	sp|Q84ZL0|FH5_ORYSJ	48.5	5.00E-06	Formin-like protein 5 OS=Oryza sativa subsp. japonica GN=FH5 PE=2 SV=2	CC0414	67.4	3.00E-11	COG2335	Secreted and surface protein containing fasciclin-like repeats	K14325	7.00E-08	56.2	gmx:100783566	RNA-binding protein with serine-rich domain 1	-	-	-
CL172.Contig1	3893	gi|357516873|ref|XP_003628725.1|	132.1	6.00E-29	Phosphatidylinositol kinase family-like protein [Medicago truncatula] >gi|355522747|gb|AET03201.1| Phosphatidylinositol kinase family-like protein [Medicago truncatula]	--	--	--	--	sp|Q9C671|P4K2B_ARATH	122	2.00E-27	Probable phosphatidylinositol 4-kinase type 2-beta At1g26270 OS=Arabidopsis thaliana GN=At1g26270 PE=1 SV=1	DR2133	61.2	1.00E-08	COG4372	Uncharacterized protein conserved in bacteria with the myosin-like domain	K01115	5.00E-07	55.8	vcn:VOLCADRAFT_99471	phospholipase D [EC:3.1.4.4]	GO:0016310//phosphorylation	GO:0016301//kinase activity;GO:0016773//phosphotransferase activity, alcohol group as acceptor	-
CL172.Contig2	3678	gi|357516873|ref|XP_003628725.1|	132.1	5.00E-29	Phosphatidylinositol kinase family-like protein [Medicago truncatula] >gi|355522747|gb|AET03201.1| Phosphatidylinositol kinase family-like protein [Medicago truncatula]	--	--	--	--	sp|Q9C671|P4K2B_ARATH	122	2.00E-27	Probable phosphatidylinositol 4-kinase type 2-beta At1g26270 OS=Arabidopsis thaliana GN=At1g26270 PE=1 SV=1	DR2133	61.2	1.00E-08	COG4372	Uncharacterized protein conserved in bacteria with the myosin-like domain	K01115	5.00E-07	55.8	vcn:VOLCADRAFT_99471	phospholipase D [EC:3.1.4.4]	GO:0016310//phosphorylation	GO:0016301//kinase activity;GO:0016773//phosphotransferase activity, alcohol group as acceptor	-
CL173.Contig1	547	gi|29788817|gb|AAP03363.1|	52.4	3.00E-06	hypothetical protein [Oryza sativa Japonica Group]	--	--	--	--	--	--	--	--	--	--	--	--	--	--	--	--	--	--	-	-	-
CL173.Contig2	491	gi|307110544|gb|EFN58780.1|	52	3.00E-06	hypothetical protein CHLNCDRAFT_140537 [Chlorella variabilis]	--	--	--	--	--	--	--	--	--	--	--	--	--	--	--	--	--	--	-	-	-
CL174.Contig1	1310	gi|323454001|gb|EGB09872.1|	70.1	7.00E-11	hypothetical protein AURANDRAFT_71291, partial [Aureococcus anophagefferens]	gi|115472926|ref|NM_001066597.1|	65.9	9.00E-08	Oryza sativa Japonica Group Os07g0572900 (Os07g0572900) mRNA, complete cds	sp|Q6H7U3|FH10_ORYSJ	54.7	1.00E-07	Formin-like protein 10 OS=Oryza sativa subsp. japonica GN=FH10 PE=2 SV=1	CC3494_1	52.4	2.00E-06	COG3637	Opacity protein and related surface antigens	K01115	5.00E-08	57.4	vcn:VOLCADRAFT_99471	phospholipase D [EC:3.1.4.4]	-	-	-
CL174.Contig2	2653	gi|302756043|ref|XP_002961445.1|	112.5	3.00E-23	hypothetical protein SELMODRAFT_437802 [Selaginella moellendorffii] >gi|300170104|gb|EFJ36705.1| hypothetical protein SELMODRAFT_437802 [Selaginella moellendorffii]	gi|226516458|gb|CP001325.1|	73.8	8.00E-10	Micromonas sp. RCC299 chromosome 4, complete sequence	sp|Q9SN46|LRX5_ARATH	73.9	4.00E-13	Leucine-rich repeat extensin-like protein 5 OS=Arabidopsis thaliana GN=LRX5 PE=2 SV=2	Rv2264c	60.5	1.00E-08	COG0443	Molecular chaperone	K14709	6.00E-12	56.6	vcn:VOLCADRAFT_104214	solute carrier family 39 (zinc transporter), member 1/2/3	-	-	-
CL175.Contig1	1525	gi|302758996|ref|XP_002962921.1|	87.8	4.00E-16	hypothetical protein SELMODRAFT_141212 [Selaginella moellendorffii] >gi|300169782|gb|EFJ36384.1| hypothetical protein SELMODRAFT_141212 [Selaginella moellendorffii]	gi|110812293|gb|DQ831196.1|	363	3.00E-97	Porphyra haitanensis clone PH-48 microsatellite sequence	sp|Q0PGJ6|AKRC9_ARATH	127	2.00E-29	Aldo-keto reductase family 4 member C9 OS=Arabidopsis thaliana GN=AKR4C9 PE=1 SV=1	slr0942	135	2.00E-31	COG0656	Aldo/keto reductases, related to diketogulonate reductase	K00002	2.00E-37	155	cme:CMM296C	alcohol dehydrogenase (NADP+) [EC:1.1.1.2]	GO:0009414//response to water deprivation;GO:0009409//response to cold;GO:0009651//response to salt stress;GO:0055114//oxidation reduction	GO:0070401;GO:0008106//alcohol dehydrogenase (NADP+) activity;GO:0016229//steroid dehydrogenase activity	GO:0009507//chloroplast
CL175.Contig2	1526	gi|302757866|ref|XP_002962356.1|	224.2	4.00E-57	hypothetical protein SELMODRAFT_78063 [Selaginella moellendorffii] >gi|300169217|gb|EFJ35819.1| hypothetical protein SELMODRAFT_78063 [Selaginella moellendorffii]	gi|110812293|gb|DQ831196.1|	363	3.00E-97	Porphyra haitanensis clone PH-48 microsatellite sequence	sp|Q0PGJ6|AKRC9_ARATH	207	2.00E-53	Aldo-keto reductase family 4 member C9 OS=Arabidopsis thaliana GN=AKR4C9 PE=1 SV=1	slr0942	226	1.00E-58	COG0656	Aldo/keto reductases, related to diketogulonate reductase	K00002	1.00E-73	275	cme:CMM296C	alcohol dehydrogenase (NADP+) [EC:1.1.1.2]	-	-	GO:0044444//cytoplasmic part;GO:0043231//intracellular membrane-bounded organelle
CL176.Contig1	345	gi|323454300|gb|EGB10170.1|	51.2	4.00E-06	expressed protein, partial [Aureococcus anophagefferens]	--	--	--	--	--	--	--	--	--	--	--	--	--	--	--	--	--	--	-	-	-
CL176.Contig2	713	gi|302829905|ref|XP_002946519.1|	56.6	3.00E-07	hypothetical protein VOLCADRAFT_86539 [Volvox carteri f. nagariensis] >gi|300268265|gb|EFJ52446.1| hypothetical protein VOLCADRAFT_86539 [Volvox carteri f. nagariensis]	--	--	--	--	--	--	--	--	--	--	--	--	--	--	--	--	--	--	-	-	-
CL177.Contig1	3620	gi|110555484|gb|ABG75728.1|	1790.8	0	trehalose-6-phosohate synthase [Porphyra haitanensis]	gi|110555483|gb|DQ666326.1|	4403	0	Porphyra haitanensis trehalose-6-phosohate synthase mRNA, complete cds	sp|O23617|TPS5_ARATH	569	3.00E-162	Alpha,alpha-trehalose-phosphate synthase [UDP-forming] 5 OS=Arabidopsis thaliana GN=TPS5 PE=1 SV=2	SPAC328.03	339	2.00E-92	COG0380	Trehalose-6-phosphate synthase	K00697	0	867	cme:CMI293C	alpha,alpha-trehalose-phosphate synthase (UDP-forming) [EC:2.4.1.15] K01087 trehalose-phosphatase [EC:3.1.3.12]	GO:0005992//trehalose biosynthetic process	GO:0003824//catalytic activity	-
CL177.Contig2	599	gi|283443676|gb|ADB19855.1|	201.8	4.00E-51	trehalose-6-phosohate synthase [Undaria pinnatifida]	gi|283443677|gb|GQ352536.1|	375	1.00E-101	Sargassum henslowianum trehalose-6-phosphate synthase mRNA, complete cds	--	--	--	--	--	--	--	--	--	--	--	--	--	--	GO:0005992//trehalose biosynthetic process	GO:0003824//catalytic activity	-
CL178.Contig1	1324	gi|238480901|ref|NP_001154263.1|	57	7.00E-07	bifunctional inhibitor/lipid-transfer protein/seed storage 2S albumin-like protein [Arabidopsis thaliana] >gi|332659213|gb|AEE84613.1| bifunctional inhibitor/lipid-transfer protein/seed storage 2S albumin-like protein [Arabidopsis thaliana]	--	--	--	--	sp|Q84ZL0|FH5_ORYSJ	65.5	7.00E-11	Formin-like protein 5 OS=Oryza sativa subsp. japonica GN=FH5 PE=2 SV=2	Rv3876	50.1	9.00E-06	COG0455	ATPases involved in chromosome partitioning	K09250	1.00E-07	56.2	vvi:100259081	cellular nucleic acid-binding protein	-	-	-
CL178.Contig2	2396	gi|238480901|ref|NP_001154263.1|	54.3	9.00E-06	bifunctional inhibitor/lipid-transfer protein/seed storage 2S albumin-like protein [Arabidopsis thaliana] >gi|332659213|gb|AEE84613.1| bifunctional inhibitor/lipid-transfer protein/seed storage 2S albumin-like protein [Arabidopsis thaliana]	--	--	--	--	sp|Q84ZL0|FH5_ORYSJ	65.5	1.00E-10	Formin-like protein 5 OS=Oryza sativa subsp. japonica GN=FH5 PE=2 SV=2	--	--	--	--	--	K01115	5.00E-08	58.5	vcn:VOLCADRAFT_99471	phospholipase D [EC:3.1.4.4]	-	-	-
CL179.Contig1	1282	gi|242056487|ref|XP_002457389.1|	53.5	7.00E-06	hypothetical protein SORBIDRAFT_03g006540 [Sorghum bicolor] >gi|241929364|gb|EES02509.1| hypothetical protein SORBIDRAFT_03g006540 [Sorghum bicolor]	--	--	--	--	--	--	--	--	--	--	--	--	--	--	--	--	--	--	-	-	-
CL179.Contig2	1315	gi|242096374|ref|XP_002438677.1|	54.7	3.00E-06	hypothetical protein SORBIDRAFT_10g024160 [Sorghum bicolor] >gi|241916900|gb|EER90044.1| hypothetical protein SORBIDRAFT_10g024160 [Sorghum bicolor]	--	--	--	--	--	--	--	--	--	--	--	--	--	--	--	--	--	--	-	-	-
CL179.Contig3	1348	gi|242096374|ref|XP_002438677.1|	54.7	3.00E-06	hypothetical protein SORBIDRAFT_10g024160 [Sorghum bicolor] >gi|241916900|gb|EER90044.1| hypothetical protein SORBIDRAFT_10g024160 [Sorghum bicolor]	--	--	--	--	--	--	--	--	--	--	--	--	--	--	--	--	--	--	-	-	-
CL179.Contig4	282	--	--	--	--	--	--	--	--	--	--	--	--	--	--	--	--	--	--	--	--	--	--	-	-	-
CL18.Contig1	3874	gi|299115250|emb|CBN74091.1|	339.3	2.00E-91	Adenylate kinase family protein [Ectocarpus siliculosus]	gi|159465134|ref|XM_001690726.1|	89.7	2.00E-14	Chlamydomonas reinhardtii active subunit of chloroplast ClpP peptidase (CLPP4) mRNA, complete cds	sp|Q9S834|CLPP5_ARATH	223	8.00E-58	ATP-dependent Clp protease proteolytic subunit 5, chloroplastic OS=Arabidopsis thaliana GN=CLPP5 PE=1 SV=1	alr3683	244	8.00E-64	COG0740	Protease subunit of ATP-dependent Clp proteases	K01358	4.00E-60	232	osa:4332615	ATP-dependent Clp protease, protease subunit [EC:3.4.21.92]	GO:0044260;GO:0006508//proteolysis	GO:0004252//serine-type endopeptidase activity	GO:0009532//plastid stroma;GO:0044434
CL18.Contig2	1057	gi|323449038|gb|EGB04929.1|	298.9	7.00E-80	hypothetical protein AURANDRAFT_38757 [Aureococcus anophagefferens]	gi|77455724|gb|DQ191744.1|	97.6	2.00E-17	Isochrysis galbana chloroplast clp protease P mRNA, complete cds; nuclear gene for chloroplast product	sp|Q9S834|CLPP5_ARATH	222	3.00E-58	ATP-dependent Clp protease proteolytic subunit 5, chloroplastic OS=Arabidopsis thaliana GN=CLPP5 PE=1 SV=1	slr0542	242	9.00E-64	COG0740	Protease subunit of ATP-dependent Clp proteases	K01358	2.00E-59	228	osa:4332615	ATP-dependent Clp protease, protease subunit [EC:3.4.21.92]	GO:0006508//proteolysis	GO:0004252//serine-type endopeptidase activity	GO:0009941//chloroplast envelope;GO:0009840//chloroplastic endopeptidase Clp complex;GO:0009534//chloroplast thylakoid
CL18.Contig3	274	gi|323449038|gb|EGB04929.1|	149.1	1.00E-35	hypothetical protein AURANDRAFT_38757 [Aureococcus anophagefferens]	--	--	--	--	sp|Q9S834|CLPP5_ARATH	113	2.00E-26	ATP-dependent Clp protease proteolytic subunit 5, chloroplastic OS=Arabidopsis thaliana GN=CLPP5 PE=1 SV=1	BH3564	137	6.00E-33	COG0740	Protease subunit of ATP-dependent Clp proteases	K01358	2.00E-26	115	vvi:100246849	ATP-dependent Clp protease, protease subunit [EC:3.4.21.92]	GO:0006457//protein folding;GO:0006355//regulation of transcription, DNA-dependent;GO:0006508//proteolysis;GO:0015031//protein transport	GO:0003677//DNA binding;GO:0003700//transcription factor activity;GO:0004252//serine-type endopeptidase activity	GO:0009941//chloroplast envelope;GO:0009534//chloroplast thylakoid;GO:0009840//chloroplastic endopeptidase Clp complex
CL180.Contig1	311	gi|145355563|ref|XP_001422029.1|	34.7	5.00E-07	predicted protein [Ostreococcus lucimarinus CCE9901] >gi|144582268|gb|ABP00323.1| predicted protein [Ostreococcus lucimarinus CCE9901]	--	--	--	--	sp|Q9FPQ6|GP1_CHLRE	44.7	1.00E-10	Vegetative cell wall protein gp1 OS=Chlamydomonas reinhardtii GN=GP1 PE=2 SV=1	--	--	--	--	--	K14709	2.00E-09	47	vcn:VOLCADRAFT_104214	solute carrier family 39 (zinc transporter), member 1/2/3	-	-	-
CL180.Contig2	678	gi|254033592|gb|ACT55264.1|	65.9	5.00E-10	formin 2A [Physcomitrella patens]	--	--	--	--	sp|Q84ZL0|FH5_ORYSJ	78.6	3.00E-15	Formin-like protein 5 OS=Oryza sativa subsp. japonica GN=FH5 PE=2 SV=2	Rv1078	53.5	3.00E-07	COG1714	Predicted membrane protein/domain	K01115	2.00E-11	67	vcn:VOLCADRAFT_99471	phospholipase D [EC:3.1.4.4]	-	-	-
CL180.Contig3	532	gi|302839350|ref|XP_002951232.1|	27.3	7.00E-06	hypothetical protein VOLCADRAFT_61191 [Volvox carteri f. nagariensis] >gi|300263561|gb|EFJ47761.1| hypothetical protein VOLCADRAFT_61191 [Volvox carteri f. nagariensis]	--	--	--	--	sp|Q9FPQ6|GP1_CHLRE	43.1	6.00E-08	Vegetative cell wall protein gp1 OS=Chlamydomonas reinhardtii GN=GP1 PE=2 SV=1	--	--	--	--	--	K14709	3.00E-07	44.7	vcn:VOLCADRAFT_104214	solute carrier family 39 (zinc transporter), member 1/2/3	-	-	-
CL181.Contig1	2659	gi|255070295|ref|XP_002507229.1|	745.3	0	H+-or Na+-translocating f-type, v-type and A-type ATPase superfamily [Micromonas sp. RCC299] >gi|226522504|gb|ACO68487.1| H+-or Na+-translocating f-type, v-type and A-type ATPase superfamily [Micromonas sp. RCC299]	gi|210160946|gb|FJ349605.1|	412	1.00E-112	Phytophthora sojae ATP1 mRNA, complete cds	sp|P19023|ATPBM_MAIZE	738	0	ATP synthase subunit beta, mitochondrial OS=Zea mays GN=ATPB PE=2 SV=1	YJR121w	716	0	COG0055	F0F1-type ATP synthase, beta subunit	K02133	0	745	olu:OSTLU_119590	F-type H+-transporting ATPase subunit beta [EC:3.6.3.14]	GO:0015991//ATP hydrolysis coupled proton transport;GO:0015986//ATP synthesis coupled proton transport;GO:0046686//response to cadmium ion;GO:0006200//ATP catabolic process;GO:0006979//response to oxidative stress	GO:0046961//proton-transporting ATPase activity, rotational mechanism;GO:0008270//zinc ion binding;GO:0008553//hydrogen-exporting ATPase activity, phosphorylative mechanism;GO:0046933//hydrogen ion transporting ATP synthase activity, rotational mechanism;GO:0050897//cobalt ion binding;GO:0008266//poly(U) RNA binding;GO:0005507//copper ion binding;GO:0005524//ATP binding	GO:0009941//chloroplast envelope;GO:0005730//nucleolus;GO:0005747//mitochondrial respiratory chain complex I;GO:0005754//mitochondrial proton-transporting ATP synthase, catalytic core;GO:0005886//plasma membrane
CL181.Contig2	207	gi|219112331|ref|XP_002177917.1|	130.6	6.00E-30	predicted protein [Phaeodactylum tricornutum CCAP 1055/1] >gi|217410802|gb|EEC50731.1| predicted protein [Phaeodactylum tricornutum CCAP 1055/1]	gi|224004779|ref|XM_002296005.1|	151	3.00E-34	Thalassiosira pseudonana CCMP1335 chromosome 7 F-type H-ATPase beta subunit (THAPS_41256) mRNA, complete cds	sp|P38482|ATPBM_CHLRE	128	6.00E-31	ATP synthase subunit beta, mitochondrial OS=Chlamydomonas reinhardtii GN=ATP2 PE=1 SV=1	SPAC222.12c	130	6.00E-31	COG0055	F0F1-type ATP synthase, beta subunit	K02133	6.00E-31	130	smo:SELMODRAFT_139657	F-type H+-transporting ATPase subunit beta [EC:3.6.3.14]	GO:0015991//ATP hydrolysis coupled proton transport;GO:0015986//ATP synthesis coupled proton transport;GO:0046686//response to cadmium ion;GO:0006200//ATP catabolic process;GO:0006979//response to oxidative stress	GO:0046961//proton-transporting ATPase activity, rotational mechanism;GO:0008270//zinc ion binding;GO:0008553//hydrogen-exporting ATPase activity, phosphorylative mechanism;GO:0046933//hydrogen ion transporting ATP synthase activity, rotational mechanism;GO:0050897//cobalt ion binding;GO:0008266//poly(U) RNA binding;GO:0005507//copper ion binding;GO:0005524//ATP binding	GO:0009941//chloroplast envelope;GO:0005730//nucleolus;GO:0005747//mitochondrial respiratory chain complex I;GO:0005754//mitochondrial proton-transporting ATP synthase, catalytic core;GO:0009535//chloroplast thylakoid membrane;GO:0005886//plasma membrane
CL182.Contig1	466	gi|6523547|emb|CAB62280.1|	30.8	8.00E-06	hydroxyproline-rich glycoprotein DZ-HRGP [Volvox carteri f. nagariensis]	gi|189163314|dbj|AP010548.1|	61.9	5.00E-07	Lotus japonicus genomic DNA, chromosome 3, clone: LjT22C05, TM1867a, complete sequence	sp|P21997|SSGP_VOLCA	38.9	6.00E-08	Sulfated surface glycoprotein 185 OS=Volvox carteri PE=1 SV=1	--	--	--	--	--	K11596	2.00E-06	49.3	osa:4333732	argonaute	-	-	-
CL182.Contig2	359	gi|323452685|gb|EGB08558.1|	55.5	2.00E-07	hypothetical protein AURANDRAFT_71560, partial [Aureococcus anophagefferens]	--	--	--	--	--	--	--	--	--	--	--	--	--	K11596	2.00E-06	48.5	pop:POPTR_834203	argonaute	-	-	-
CL182.Contig3	258	gi|6523547|emb|CAB62280.1|	30.8	5.00E-06	hydroxyproline-rich glycoprotein DZ-HRGP [Volvox carteri f. nagariensis]	gi|189163314|dbj|AP010548.1|	61.9	3.00E-07	Lotus japonicus genomic DNA, chromosome 3, clone: LjT22C05, TM1867a, complete sequence	sp|P21997|SSGP_VOLCA	37	1.00E-07	Sulfated surface glycoprotein 185 OS=Volvox carteri PE=1 SV=1	--	--	--	--	--	K01115	2.00E-06	35.8	vcn:VOLCADRAFT_99471	phospholipase D [EC:3.1.4.4]	-	-	-
CL183.Contig1	464	gi|333796940|gb|AEF98135.1|	282.3	1.00E-75	cytochrome c oxidase subunit I [Lingulodinium polyedrum]	gi|333796919|gb|HM233113.1|	149	3.00E-33	Lingulodinium polyedrum isolate C8 cytochrome c oxidase subunit I (COX1) gene, partial cds; mitochondrial	sp|P60621|COX1_RAPSA	234	1.00E-62	Cytochrome c oxidase subunit 1 OS=Raphanus sativus GN=COX1 PE=3 SV=1	Q0070	208	3.00E-54	COG0843	Heme/copper-type cytochrome/quinol oxidases, subunit 1	K02256	3.00E-62	234	pop:POPTR_788744	cytochrome c oxidase subunit 1 [EC:1.9.3.1]	GO:0009060//aerobic respiration;GO:0006810//transport;GO:0022900//electron transport chain	GO:0005507//copper ion binding;GO:0009055//electron carrier activity;GO:0020037//heme binding;GO:0004129//cytochrome-c oxidase activity	GO:0005743//mitochondrial inner membrane;GO:0070469//respiratory chain;GO:0005886//plasma membrane;GO:0016021//integral to membrane
CL183.Contig2	1556	gi|333796940|gb|AEF98135.1|	846.3	0	cytochrome c oxidase subunit I [Lingulodinium polyedrum]	gi|333796939|gb|HM233123.1|	694	0	Lingulodinium polyedrum isolate T17 cytochrome c oxidase subunit I (COX1) gene, partial cds; mitochondrial	sp|P26856|COX1_MARPO	655	0	Cytochrome c oxidase subunit 1 OS=Marchantia polymorpha GN=COX1 PE=3 SV=2	CC3406	580	2.00E-165	COG0843	Heme/copper-type cytochrome/quinol oxidases, subunit 1	K02256	0	655	ppp:PhpafMp01	cytochrome c oxidase subunit 1 [EC:1.9.3.1]	GO:0009060//aerobic respiration;GO:0006810//transport;GO:0022900//electron transport chain	GO:0005507//copper ion binding;GO:0009055//electron carrier activity;GO:0020037//heme binding;GO:0004129//cytochrome-c oxidase activity	GO:0005743//mitochondrial inner membrane;GO:0070469//respiratory chain;GO:0005886//plasma membrane;GO:0016021//integral to membrane
CL184.Contig1	653	gi|260183700|gb|ACX35972.1|	52.8	4.00E-06	truncated bell-like homeodomain protein [Hordeum vulgare]	--	--	--	--	--	--	--	--	--	--	--	--	--	K01051	6.00E-06	48.9	gmx:100776781	pectinesterase [EC:3.1.1.11]	-	-	-
CL184.Contig2	2506	gi|303272757|ref|XP_003055740.1|	365.9	1.00E-99	divalent Anion:Na+ symporter family [Micromonas pusilla CCMP1545] >gi|226463714|gb|EEH60992.1| divalent Anion:Na+ symporter family [Micromonas pusilla CCMP1545]	--	--	--	--	sp|Q84ZL0|FH5_ORYSJ	135	1.00E-31	Formin-like protein 5 OS=Oryza sativa subsp. japonica GN=FH5 PE=2 SV=2	BH3384	293	7.00E-79	COG0471	Di- and tricarboxylate transporters	K14709	6.00E-20	98.2	vcn:VOLCADRAFT_104214	solute carrier family 39 (zinc transporter), member 1/2/3	GO:0006810//transport	-	-
CL185.Contig1	949	gi|161377576|gb|ABX71734.1|	529.2	3.00E-149	cellulose synthase [Pyropia yezoensis]	gi|161377575|gb|EU279853.1|	339	3.00E-90	Porphyra yezoensis isolate PL006a11 cellulose synthase (CESA1) mRNA, complete cds	--	--	--	--	alr3757	94.4	3.00E-19	COG1215	Glycosyltransferases, probably involved in cell wall biogenesis	K14306	3.00E-07	54.3	ath:AT2G45000	nuclear pore complex protein Nup62	-	-	-
CL185.Contig2	826	gi|161377576|gb|ABX71734.1|	485.7	3.00E-136	cellulose synthase [Pyropia yezoensis]	gi|161377584|gb|EU279861.1|	599	1.00E-168	Porphyra yezoensis isolate PCR1 cellulose synthase gene, partial cds	--	--	--	--	alr3757	97.4	3.00E-20	COG1215	Glycosyltransferases, probably involved in cell wall biogenesis	--	--	--	--	--	-	-	-
CL186.Contig1	269	--	--	--	--	--	--	--	--	--	--	--	--	--	--	--	--	--	--	--	--	--	--	-	-	-
CL186.Contig2	229	--	--	--	--	--	--	--	--	--	--	--	--	--	--	--	--	--	--	--	--	--	--	-	-	-
CL186.Contig3	1324	gi|115472391|ref|NP_001059794.1|	92.4	1.00E-17	Os07g0518100 [Oryza sativa Japonica Group] >gi|113611330|dbj|BAF21708.1| Os07g0518100 [Oryza sativa Japonica Group]	--	--	--	--	sp|Q9AXH9|KAO1_HORVU	85.5	6.00E-17	Ent-kaurenoic acid oxidase 1 OS=Hordeum vulgare GN=KAO1 PE=1 SV=1	slr0574	80.5	6.00E-15	COG2124	Cytochrome P450	K10717	5.00E-16	84	osa:9269428	cytokinin trans-hydroxylase	-	-	-
CL187.Contig1	791	--	--	--	--	--	--	--	--	--	--	--	--	--	--	--	--	--	--	--	--	--	--	-	-	-
CL187.Contig2	536	--	--	--	--	--	--	--	--	--	--	--	--	--	--	--	--	--	--	--	--	--	--	-	-	-
CL188.Contig1	1829	gi|116781765|gb|ABK22232.1|	356.3	8.00E-97	unknown [Picea sitchensis]	gi|144577341|gb|CP000584.1|	77.8	3.00E-11	Ostreococcus lucimarinus CCE9901 chromosome 4, complete sequence	sp|Q8L4P8|CKB11_ORYSJ	343	1.00E-94	Cyclin-dependent kinase B1-1 OS=Oryza sativa subsp. japonica GN=CDKB1-1 PE=2 SV=1	ECU02g1450	178	2.00E-44	COG0515	Serine/threonine protein kinase	K00924	6.00E-103	373	cme:CMH128C	[EC:2.7.1.-]	GO:0016310//phosphorylation	GO:0004672//protein kinase activity;GO:0000166//nucleotide binding	-
CL188.Contig2	355	gi|21536682|gb|AAM61014.1|	111.7	2.00E-24	putative cell division control protein cdc2 kinase [Arabidopsis thaliana]	--	--	--	--	sp|Q8LG64|CKB22_ARATH	111	8.00E-26	Cyclin-dependent kinase B2-2 OS=Arabidopsis thaliana GN=CDKB2-2 PE=1 SV=2	ECU02g1450	71.6	3.00E-13	COG0515	Serine/threonine protein kinase	K00924	4.00E-29	124	cme:CMH128C	[EC:2.7.1.-]	GO:0046777//protein amino acid autophosphorylation;GO:0010389//regulation of G2/M transition of mitotic cell cycle;GO:0016572//histone phosphorylation;GO:0009755//hormone-mediated signaling pathway;GO:0009934//regulation of meristem structural organization	GO:0005515//protein binding;GO:0000166//nucleotide binding;GO:0004693//cyclin-dependent protein kinase activity	GO:0000307//cyclin-dependent protein kinase holoenzyme complex
CL189.Contig1	1605	gi|323449744|gb|EGB05630.1|	65.1	3.00E-09	hypothetical protein AURANDRAFT_72199, partial [Aureococcus anophagefferens]	--	--	--	--	--	--	--	--	--	--	--	--	--	--	--	--	--	--	-	-	-
CL189.Contig2	1369	gi|301105619|ref|XP_002901893.1|	61.6	2.00E-08	conserved hypothetical protein [Phytophthora infestans T30-4] >gi|262099231|gb|EEY57283.1| conserved hypothetical protein [Phytophthora infestans T30-4]	--	--	--	--	--	--	--	--	--	--	--	--	--	--	--	--	--	--	-	-	-
CL189.Contig3	893	gi|219885221|gb|ACL52985.1|	56.6	5.00E-07	unknown [Zea mays]	--	--	--	--	sp|Q7G6K7|FH3_ORYSJ	48.1	6.00E-06	Formin-like protein 3 OS=Oryza sativa subsp. japonica GN=FH3 PE=2 SV=2	--	--	--	--	--	--	--	--	--	--	-	-	-
CL19.Contig1	870	--	--	--	--	--	--	--	--	--	--	--	--	--	--	--	--	--	--	--	--	--	--	-	-	-
CL19.Contig2	820	gi|357124227|ref|XP_003563805.1|	72.4	8.00E-12	PREDICTED: RING-H2 finger protein ATL32-like [Brachypodium distachyon]	--	--	--	--	sp|Q9LRB7|EL5_ORYSJ	62.4	3.00E-10	E3 ubiquitin-protein ligase EL5 OS=Oryza sativa subsp. japonica GN=EL5.1 PE=1 SV=1	--	--	--	--	--	K11982	8.00E-08	55.8	ppp:PHYPADRAFT_169900	E3 ubiquitin-protein ligase RNF115/126 [EC:6.3.2.19]	-	-	-
CL190.Contig1	474	gi|323449006|gb|EGB04898.1|	59.7	1.00E-08	hypothetical protein AURANDRAFT_72416 [Aureococcus anophagefferens]	--	--	--	--	sp|A3AB67|FH16_ORYSJ	50.4	4.00E-07	Formin-like protein 16 OS=Oryza sativa subsp. japonica GN=FH16 PE=2 SV=1	--	--	--	--	--	K12815	7.00E-07	51.2	cre:CHLREDRAFT_132956	pre-mRNA-splicing factor ATP-dependent RNA helicase PRP16 [EC:3.6.4.13]	-	-	-
CL190.Contig2	620	gi|323454001|gb|EGB09872.1|	57	2.00E-07	hypothetical protein AURANDRAFT_71291, partial [Aureococcus anophagefferens]	gi|302828559|ref|XM_002945801.1|	60	3.00E-06	Volvox carteri f. nagariensis myb-related transcription factor, mRNA	sp|Q7Y001|AGO12_ORYSJ	57	8.00E-09	Protein argonaute 12 OS=Oryza sativa subsp. japonica GN=AGO12 PE=2 SV=2	--	--	--	--	--	K03125	6.00E-09	58.9	vcn:VOLCADRAFT_96746	transcription initiation factor TFIID subunit 1	-	-	-
CL191.Contig1	675	gi|325183095|emb|CCA17552.1|	108.6	7.00E-23	regulator of chromosome condensation (RCC1)like protein putative [Albugo laibachii Nc14]	--	--	--	--	sp|B9DHT4|ARIA_ARATH	92.4	2.00E-19	ARM REPEAT PROTEIN INTERACTING WITH ABF2 OS=Arabidopsis thaliana GN=ARIA PE=1 SV=2	DR2417m	50.1	3.00E-06	COG0595	Predicted hydrolase of the metallo-beta-lactamase superfamily	K10523	4.00E-19	92.8	sbi:SORBI_07g006510	speckle-type POZ protein	-	-	-
CL191.Contig2	738	gi|301119427|ref|XP_002907441.1|	112.1	7.00E-24	conserved hypothetical protein [Phytophthora infestans T30-4] >gi|262105953|gb|EEY64005.1| conserved hypothetical protein [Phytophthora infestans T30-4]	--	--	--	--	sp|B9DHT4|ARIA_ARATH	94	8.00E-20	ARM REPEAT PROTEIN INTERACTING WITH ABF2 OS=Arabidopsis thaliana GN=ARIA PE=1 SV=2	DR2417m	50.1	4.00E-06	COG0595	Predicted hydrolase of the metallo-beta-lactamase superfamily	K10523	9.00E-20	95.1	sbi:SORBI_07g006510	speckle-type POZ protein	-	-	-
CL192.Contig1	2265	gi|168000410|ref|XP_001752909.1|	193.7	9.00E-48	predicted protein [Physcomitrella patens subsp. patens] >gi|162696072|gb|EDQ82413.1| predicted protein [Physcomitrella patens subsp. patens]	gi|159486576|ref|XM_001701263.1|	71.9	3.00E-09	Chlamydomonas reinhardtii strain CC-503 cw92 mt+	sp|Q9SDY5|RCE1_ARATH	185	1.00E-46	NEDD8-conjugating enzyme Ubc12 OS=Arabidopsis thaliana GN=RCE1 PE=1 SV=1	YDR059c	101	5.00E-21	COG5078	Ubiquitin-protein ligase	K10579	9.00E-49	193	ppp:PHYPADRAFT_65453	ubiquitin-conjugating enzyme E2 M [EC:6.3.2.19]	-	-	-
CL192.Contig2	2325	gi|168000410|ref|XP_001752909.1|	193.7	9.00E-48	predicted protein [Physcomitrella patens subsp. patens] >gi|162696072|gb|EDQ82413.1| predicted protein [Physcomitrella patens subsp. patens]	gi|159486576|ref|XM_001701263.1|	71.9	3.00E-09	Chlamydomonas reinhardtii strain CC-503 cw92 mt+	sp|Q9SDY5|RCE1_ARATH	185	1.00E-46	NEDD8-conjugating enzyme Ubc12 OS=Arabidopsis thaliana GN=RCE1 PE=1 SV=1	YDR059c	101	5.00E-21	COG5078	Ubiquitin-protein ligase	K10579	9.00E-49	193	ppp:PHYPADRAFT_65453	ubiquitin-conjugating enzyme E2 M [EC:6.3.2.19]	-	-	-
CL192.Contig3	2322	gi|168000410|ref|XP_001752909.1|	193.7	9.00E-48	predicted protein [Physcomitrella patens subsp. patens] >gi|162696072|gb|EDQ82413.1| predicted protein [Physcomitrella patens subsp. patens]	gi|159486576|ref|XM_001701263.1|	71.9	3.00E-09	Chlamydomonas reinhardtii strain CC-503 cw92 mt+	sp|Q9SDY5|RCE1_ARATH	185	1.00E-46	NEDD8-conjugating enzyme Ubc12 OS=Arabidopsis thaliana GN=RCE1 PE=1 SV=1	YDR059c	101	5.00E-21	COG5078	Ubiquitin-protein ligase	K10579	9.00E-49	193	ppp:PHYPADRAFT_65453	ubiquitin-conjugating enzyme E2 M [EC:6.3.2.19]	-	-	-
CL192.Contig4	2338	gi|168000410|ref|XP_001752909.1|	193.7	9.00E-48	predicted protein [Physcomitrella patens subsp. patens] >gi|162696072|gb|EDQ82413.1| predicted protein [Physcomitrella patens subsp. patens]	gi|159486576|ref|XM_001701263.1|	71.9	3.00E-09	Chlamydomonas reinhardtii strain CC-503 cw92 mt+	sp|Q9SDY5|RCE1_ARATH	185	1.00E-46	NEDD8-conjugating enzyme Ubc12 OS=Arabidopsis thaliana GN=RCE1 PE=1 SV=1	YDR059c	101	5.00E-21	COG5078	Ubiquitin-protein ligase	K10579	9.00E-49	193	ppp:PHYPADRAFT_65453	ubiquitin-conjugating enzyme E2 M [EC:6.3.2.19]	-	-	-
CL192.Contig5	1548	gi|222640457|gb|EEE68589.1|	178.7	1.00E-43	hypothetical protein OsJ_27106 [Oryza sativa Japonica Group]	gi|159486576|ref|XM_001701263.1|	71.9	2.00E-09	Chlamydomonas reinhardtii strain CC-503 cw92 mt+	sp|Q9SDY5|RCE1_ARATH	172	6.00E-43	NEDD8-conjugating enzyme Ubc12 OS=Arabidopsis thaliana GN=RCE1 PE=1 SV=1	SPBC119.02	99	2.00E-20	COG5078	Ubiquitin-protein ligase	K10579	2.00E-44	178	osa:4345411	ubiquitin-conjugating enzyme E2 M [EC:6.3.2.19]	GO:0009790//embryonic development;GO:0016485//protein processing;GO:0009733//response to auxin stimulus;GO:0006508//proteolysis;GO:0080120//CAAX-box protein processing;GO:0034613//cellular protein localization	GO:0004175//endopeptidase activity;GO:0019788//NEDD8 ligase activity;GO:0005515//protein binding;GO:0000166//nucleotide binding	GO:0005783//endoplasmic reticulum
CL193.Contig1	905	gi|323454652|gb|EGB10522.1|	54.7	2.00E-06	hypothetical protein AURANDRAFT_62500 [Aureococcus anophagefferens]	gi|115381251|gb|DQ863281.1|	60	4.00E-06	Porphyra yezoensis chloroplast 1-deoxy-D-xylulose 5-phosphate reductoisomerase precursor (DXR) mRNA, complete cds; nuclear gene for chloroplast product	sp|Q9FEC4|RAA3_CHLRE	52.4	3.00E-07	Trans-splicing factor Raa3, chloroplastic OS=Chlamydomonas reinhardtii GN=RAA3 PE=1 SV=1	CC3441	63.5	5.00E-10	COG2267	Lysophospholipase	K14437	5.00E-11	66.6	cre:CHLREDRAFT_150334	chromodomain-helicase-DNA-binding protein 7 [EC:3.6.4.12]	-	-	-
CL193.Contig2	921	gi|302854164|ref|XP_002958592.1|	31.2	1.00E-12	hypothetical protein VOLCADRAFT_99895 [Volvox carteri f. nagariensis] >gi|300256053|gb|EFJ40329.1| hypothetical protein VOLCADRAFT_99895 [Volvox carteri f. nagariensis]	gi|115381251|gb|DQ863281.1|	60	4.00E-06	Porphyra yezoensis chloroplast 1-deoxy-D-xylulose 5-phosphate reductoisomerase precursor (DXR) mRNA, complete cds; nuclear gene for chloroplast product	sp|F5A894|DAAF3_CHLRE	35	4.00E-06	Dynein assembly factor 3, axonemal homolog OS=Chlamydomonas reinhardtii GN=DAB1 PE=3 SV=1	PA2976	65.5	1.00E-10	COG1530	Ribonucleases G and E	K14306	4.00E-10	43.1	vcn:VOLCADRAFT_105669	nuclear pore complex protein Nup62	-	GO:0003676//nucleic acid binding	-
CL194.Contig1	865	gi|323454001|gb|EGB09872.1|	54.7	1.00E-06	hypothetical protein AURANDRAFT_71291, partial [Aureococcus anophagefferens]	--	--	--	--	sp|O65530|PEK14_ARATH	63.5	1.00E-10	Proline-rich receptor-like protein kinase PERK14 OS=Arabidopsis thaliana GN=PERK14 PE=2 SV=1	--	--	--	--	--	K01115	2.00E-10	64.7	vcn:VOLCADRAFT_99471	phospholipase D [EC:3.1.4.4]	-	-	-
CL194.Contig2	336	gi|384251011|gb|EIE24489.1|	59.3	1.00E-08	hypothetical protein COCSUDRAFT_61919 [Coccomyxa subellipsoidea C-169]	--	--	--	--	sp|A3AB67|FH16_ORYSJ	54.3	2.00E-08	Formin-like protein 16 OS=Oryza sativa subsp. japonica GN=FH16 PE=2 SV=1	--	--	--	--	--	K01115	7.00E-08	53.5	vcn:VOLCADRAFT_99471	phospholipase D [EC:3.1.4.4]	-	-	-
CL195.Contig1	2726	gi|160331695|ref|XP_001712554.1|	265	4.00E-69	kin(snf2) [Hemiselmis andersenii] >gi|159766003|gb|ABW98229.1| kin(snf2) [Hemiselmis andersenii]	--	--	--	--	sp|Q38997|KIN10_ARATH	246	5.00E-65	SNF1-related protein kinase catalytic subunit alpha KIN10 OS=Arabidopsis thaliana GN=KIN10 PE=1 SV=2	ECU03g0620	141	5.00E-33	COG0515	Serine/threonine protein kinase	K07198	4.00E-66	251	gmx:100806916	5'-AMP-activated protein kinase, catalytic alpha subunit [EC:2.7.11.11]	GO:0080022//primary root development;GO:0010050//vegetative phase change;GO:0009594//detection of nutrient;GO:0009738//abscisic acid mediated signaling pathway;GO:0003006//reproductive developmental process;GO:0010260//organ senescence;GO:0010182//sugar mediated signaling pathway;GO:0006950//response to stress	GO:0004674//protein serine/threonine kinase activity;GO:0005515//protein binding	GO:0000152//nuclear ubiquitin ligase complex
CL195.Contig2	3017	gi|160331695|ref|XP_001712554.1|	251.5	5.00E-65	kin(snf2) [Hemiselmis andersenii] >gi|159766003|gb|ABW98229.1| kin(snf2) [Hemiselmis andersenii]	--	--	--	--	sp|Q38997|KIN10_ARATH	228	2.00E-59	SNF1-related protein kinase catalytic subunit alpha KIN10 OS=Arabidopsis thaliana GN=KIN10 PE=1 SV=2	ECU03g0620	129	2.00E-29	COG0515	Serine/threonine protein kinase	K07198	1.00E-60	233	gmx:100806916	5'-AMP-activated protein kinase, catalytic alpha subunit [EC:2.7.11.11]	-	GO:0004672//protein kinase activity	-
CL196.Contig1	204	--	--	--	--	gi|166064084|gb|AC216840.1|	65.9	1.00E-08	Populus trichocarpa clone POP033-J16, complete sequence	--	--	--	--	--	--	--	--	--	--	--	--	--	--	-	-	-
CL197.Contig1	718	--	--	--	--	--	--	--	--	--	--	--	--	--	--	--	--	--	--	--	--	--	--	-	-	-
CL197.Contig2	229	--	--	--	--	--	--	--	--	--	--	--	--	--	--	--	--	--	--	--	--	--	--	-	-	-
CL197.Contig3	948	--	--	--	--	--	--	--	--	--	--	--	--	--	--	--	--	--	--	--	--	--	--	-	-	-
CL198.Contig1	435	gi|76262500|gb|ABA41400.1|	25	5.00E-18	pherophorin-C2 protein precursor [Chlamydomonas reinhardtii]	--	--	--	--	sp|Q84ZL0|FH5_ORYSJ	90.1	5.00E-20	Formin-like protein 5 OS=Oryza sativa subsp. japonica GN=FH5 PE=2 SV=2	Rv3876	68.9	3.00E-12	COG0455	ATPases involved in chromosome partitioning	K01115	3.00E-18	87	vcn:VOLCADRAFT_99471	phospholipase D [EC:3.1.4.4]	-	-	-
CL199.Contig1	3031	gi|323456848|gb|EGB12714.1|	698.7	0	hypothetical protein AURANDRAFT_52055 [Aureococcus anophagefferens]	gi|159484109|ref|XM_001700051.1|	75.8	2.00E-10	Chlamydomonas reinhardtii GTP binding protein TypA (GBA1) mRNA, complete cds	sp|Q9FNM5|GUFP_ARATH	162	8.00E-40	Translation factor GUF1 homolog, chloroplastic OS=Arabidopsis thaliana GN=At5g08650 PE=1 SV=2	slr1105	580	6.00E-165	COG1217	Predicted membrane GTPase involved in stress response	K06207	0	688	ppp:PHYPADRAFT_232741	GTP-binding protein	GO:0044260;GO:0006139//nucleobase, nucleoside, nucleotide and nucleic acid metabolic process;GO:0010467//gene expression	GO:0000166//nucleotide binding	GO:0009536//plastid
CL199.Contig2	3069	gi|323456848|gb|EGB12714.1|	698.7	0	hypothetical protein AURANDRAFT_52055 [Aureococcus anophagefferens]	gi|159484109|ref|XM_001700051.1|	75.8	2.00E-10	Chlamydomonas reinhardtii GTP binding protein TypA (GBA1) mRNA, complete cds	sp|Q9FNM5|GUFP_ARATH	162	8.00E-40	Translation factor GUF1 homolog, chloroplastic OS=Arabidopsis thaliana GN=At5g08650 PE=1 SV=2	slr1105	580	6.00E-165	COG1217	Predicted membrane GTPase involved in stress response	K06207	0	688	ppp:PHYPADRAFT_232741	GTP-binding protein	GO:0044260;GO:0006139//nucleobase, nucleoside, nucleotide and nucleic acid metabolic process;GO:0010467//gene expression	GO:0000166//nucleotide binding	GO:0009536//plastid
CL2.Contig1	512	gi|301105230|ref|XP_002901699.1|	221.1	5.00E-57	40S ribosomal protein S11 [Phytophthora infestans T30-4] >gi|262100703|gb|EEY58755.1| 40S ribosomal protein S11 [Phytophthora infestans T30-4]	gi|159490005|ref|XM_001702928.1|	131	7.00E-28	Chlamydomonas reinhardtii ribosomal protein S11, component of cytosolic 80S ribosome and 40S small subunit (RPS11) mRNA, complete cds	sp|P17093|RS11_SOYBN	187	2.00E-48	40S ribosomal protein S11 OS=Glycine max GN=RPS11 PE=2 SV=2	SPAC31G5.03	187	6.00E-48	COG0186	Ribosomal protein S17	K02949	2.00E-49	192	ppp:PHYPADRAFT_177091	small subunit ribosomal protein S11e	GO:0006412//translation	GO:0003735//structural constituent of ribosome;GO:0003723//RNA binding	GO:0005840//ribosome;GO:0009536//plastid
CL2.Contig2	369	gi|301105230|ref|XP_002901699.1|	189.5	1.00E-47	40S ribosomal protein S11 [Phytophthora infestans T30-4] >gi|262100703|gb|EEY58755.1| 40S ribosomal protein S11 [Phytophthora infestans T30-4]	gi|159490005|ref|XM_001702928.1|	109	2.00E-21	Chlamydomonas reinhardtii ribosomal protein S11, component of cytosolic 80S ribosome and 40S small subunit (RPS11) mRNA, complete cds	sp|P17093|RS11_SOYBN	176	4.00E-45	40S ribosomal protein S11 OS=Glycine max GN=RPS11 PE=2 SV=2	YDR025w	175	2.00E-44	COG0186	Ribosomal protein S17	K02949	9.00E-48	186	vcn:VOLCADRAFT_108961	small subunit ribosomal protein S11e	GO:0006412//translation	GO:0003735//structural constituent of ribosome;GO:0019843//rRNA binding	GO:0005618//cell wall;GO:0022627//cytosolic small ribosomal subunit;GO:0009507//chloroplast;GO:0016020//membrane
CL20.Contig1	989	gi|297612310|ref|NP_001068397.2|	60.1	5.00E-08	Os11g0657400 [Oryza sativa Japonica Group] >gi|255680330|dbj|BAF28760.2| Os11g0657400 [Oryza sativa Japonica Group]	--	--	--	--	sp|P13983|EXTN_TOBAC	68.6	5.00E-12	Extensin OS=Nicotiana tabacum GN=HRGPNT3 PE=2 SV=1	Rv3876	56.2	8.00E-08	COG0455	ATPases involved in chromosome partitioning	K13171	2.00E-11	68.2	ath:AT2G29210	serine/arginine repetitive matrix protein 1	-	-	-
CL20.Contig2	889	gi|323456752|gb|EGB12618.1|	57.4	3.00E-07	hypothetical protein AURANDRAFT_70520 [Aureococcus anophagefferens]	--	--	--	--	sp|Q9C660|PEK10_ARATH	65.5	4.00E-11	Proline-rich receptor-like protein kinase PERK10 OS=Arabidopsis thaliana GN=PERK10 PE=1 SV=2	Rv3876	53.1	6.00E-07	COG0455	ATPases involved in chromosome partitioning	K13171	4.00E-11	67	aly:ARALYDRAFT_901882	serine/arginine repetitive matrix protein 1	-	-	-
CL200.Contig1	2553	gi|323454001|gb|EGB09872.1|	69.3	3.00E-10	hypothetical protein AURANDRAFT_71291, partial [Aureococcus anophagefferens]	--	--	--	--	sp|Q9ZPW2|APC10_ARATH	57.4	4.00E-08	Anaphase-promoting complex subunit 10 OS=Arabidopsis thaliana GN=At2g18290 PE=1 SV=2	--	--	--	--	--	K03357	5.00E-10	65.1	zma:100282264	anaphase-promoting complex subunit 10	-	-	-
CL200.Contig2	3015	gi|302835353|ref|XP_002949238.1|	65.1	6.00E-09	hypothetical protein VOLCADRAFT_117048 [Volvox carteri f. nagariensis] >gi|300265540|gb|EFJ49731.1| hypothetical protein VOLCADRAFT_117048 [Volvox carteri f. nagariensis]	--	--	--	--	sp|Q9ZPW2|APC10_ARATH	57.4	5.00E-08	Anaphase-promoting complex subunit 10 OS=Arabidopsis thaliana GN=At2g18290 PE=1 SV=2	--	--	--	--	--	K13171	4.00E-10	65.9	ath:AT2G29210	serine/arginine repetitive matrix protein 1	-	-	-
CL201.Contig1	488	gi|326534102|dbj|BAJ89401.1|	196.8	9.00E-50	predicted protein [Hordeum vulgare subsp. vulgare]	gi|351726137|ref|NM_001251211.1|	58	8.00E-06	Glycine max uncharacterized LOC100499673 (LOC100499673), mRNA	sp|Q9SS17|RS241_ARATH	169	5.00E-43	40S ribosomal protein S24-1 OS=Arabidopsis thaliana GN=RPS24A PE=2 SV=1	SPBC17G9.07	160	9.00E-40	COG2004	Ribosomal protein S24E	K02974	2.00E-43	172	sbi:SORBI_04g008130	small subunit ribosomal protein S24e	GO:0000462//maturation of SSU-rRNA from tricistronic rRNA transcript (SSU-rRNA, 5.8S rRNA, LSU-rRNA);GO:0006414//translational elongation	GO:0003735//structural constituent of ribosome;GO:0000166//nucleotide binding	GO:0005618//cell wall;GO:0005730//nucleolus;GO:0022627//cytosolic small ribosomal subunit;GO:0005774//vacuolar membrane;GO:0009507//chloroplast;GO:0005794//Golgi apparatus;GO:0005886//plasma membrane
CL201.Contig2	468	gi|326534102|dbj|BAJ89401.1|	196.8	8.00E-50	predicted protein [Hordeum vulgare subsp. vulgare]	gi|351726137|ref|NM_001251211.1|	58	8.00E-06	Glycine max uncharacterized LOC100499673 (LOC100499673), mRNA	sp|Q9SS17|RS241_ARATH	169	5.00E-43	40S ribosomal protein S24-1 OS=Arabidopsis thaliana GN=RPS24A PE=2 SV=1	SPBC17G9.07	160	8.00E-40	COG2004	Ribosomal protein S24E	K02974	1.00E-43	172	sbi:SORBI_04g008130	small subunit ribosomal protein S24e	GO:0000462//maturation of SSU-rRNA from tricistronic rRNA transcript (SSU-rRNA, 5.8S rRNA, LSU-rRNA);GO:0006414//translational elongation	GO:0003735//structural constituent of ribosome;GO:0000166//nucleotide binding	GO:0005618//cell wall;GO:0005730//nucleolus;GO:0022627//cytosolic small ribosomal subunit;GO:0005774//vacuolar membrane;GO:0009507//chloroplast;GO:0005794//Golgi apparatus;GO:0005886//plasma membrane
CL202.Contig1	1352	gi|323451156|gb|EGB07034.1|	71.6	2.00E-11	hypothetical protein AURANDRAFT_71909 [Aureococcus anophagefferens]	--	--	--	--	sp|Q84ZL0|FH5_ORYSJ	58.5	8.00E-09	Formin-like protein 5 OS=Oryza sativa subsp. japonica GN=FH5 PE=2 SV=2	Cgl1939	53.5	8.00E-07	COG0532	Translation initiation factor 2 (IF-2; GTPase)	K14325	1.00E-10	66.2	osa:4325394	RNA-binding protein with serine-rich domain 1	-	-	-
CL202.Contig2	228	--	--	--	--	--	--	--	--	--	--	--	--	--	--	--	--	--	--	--	--	--	--	-	-	-
CL203.Contig1	1017	gi|298711054|emb|CBJ26449.1|	182.2	1.00E-44	conserved hypothetical protein [Ectocarpus siliculosus]	--	--	--	--	sp|Q84ZL0|FH5_ORYSJ	74.7	8.00E-14	Formin-like protein 5 OS=Oryza sativa subsp. japonica GN=FH5 PE=2 SV=2	Rv3876	62.4	1.00E-09	COG0455	ATPases involved in chromosome partitioning	K14325	9.00E-12	69.3	sbi:SORBI_03g046480	RNA-binding protein with serine-rich domain 1	-	-	-
CL203.Contig2	1050	gi|298711054|emb|CBJ26449.1|	161.8	1.00E-38	conserved hypothetical protein [Ectocarpus siliculosus]	--	--	--	--	sp|Q84ZL0|FH5_ORYSJ	74.7	8.00E-14	Formin-like protein 5 OS=Oryza sativa subsp. japonica GN=FH5 PE=2 SV=2	Rv3876	63.5	6.00E-10	COG0455	ATPases involved in chromosome partitioning	K14325	9.00E-12	69.3	sbi:SORBI_03g046480	RNA-binding protein with serine-rich domain 1	-	-	-
CL204.Contig1	392	--	--	--	--	--	--	--	--	--	--	--	--	--	--	--	--	--	--	--	--	--	--	-	-	-
CL204.Contig2	1075	gi|323456752|gb|EGB12618.1|	58.9	1.00E-07	hypothetical protein AURANDRAFT_70520 [Aureococcus anophagefferens]	--	--	--	--	sp|P13983|EXTN_TOBAC	58.5	6.00E-09	Extensin OS=Nicotiana tabacum GN=HRGPNT3 PE=2 SV=1	--	--	--	--	--	K14325	5.00E-13	73.6	osa:4325394	RNA-binding protein with serine-rich domain 1	-	-	-
CL204.Contig3	1299	gi|357452919|ref|XP_003596736.1|	53.9	5.00E-06	hypothetical protein MTR_2g084760, partial [Medicago truncatula] >gi|355485784|gb|AES66987.1| hypothetical protein MTR_2g084760, partial [Medicago truncatula]	gi|297592032|gb|GU784915.1|	61.9	1.00E-06	Volvox carteri f. nagariensis female mating type locus, complete sequence	sp|P13983|EXTN_TOBAC	69.3	4.00E-12	Extensin OS=Nicotiana tabacum GN=HRGPNT3 PE=2 SV=1	Cgl1939	50.8	5.00E-06	COG0532	Translation initiation factor 2 (IF-2; GTPase)	K13171	4.00E-12	70.9	ath:AT2G29210	serine/arginine repetitive matrix protein 1	-	-	-
CL204.Contig4	1711	gi|323454001|gb|EGB09872.1|	62	3.00E-08	hypothetical protein AURANDRAFT_71291, partial [Aureococcus anophagefferens]	gi|297592032|gb|GU784915.1|	61.9	2.00E-06	Volvox carteri f. nagariensis female mating type locus, complete sequence	sp|P13983|EXTN_TOBAC	72	9.00E-13	Extensin OS=Nicotiana tabacum GN=HRGPNT3 PE=2 SV=1	Rv3876	51.2	5.00E-06	COG0455	ATPases involved in chromosome partitioning	K14325	6.00E-10	64.3	osa:4325394	RNA-binding protein with serine-rich domain 1	-	-	-
CL205.Contig1	323	--	--	--	--	--	--	--	--	sp|Q9FPQ6|GP1_CHLRE	39.3	8.00E-06	Vegetative cell wall protein gp1 OS=Chlamydomonas reinhardtii GN=GP1 PE=2 SV=1	--	--	--	--	--	--	--	--	--	--	-	-	-
CL205.Contig2	381	gi|357500515|ref|XP_003620546.1|	63.9	6.00E-10	Immunoglobulin superfamily DCC subclass member [Medicago truncatula] >gi|355495561|gb|AES76764.1| Immunoglobulin superfamily DCC subclass member [Medicago truncatula]	--	--	--	--	sp|C5XTX2|CSPL8_SORBI	51.6	1.00E-07	CASP-like protein Sb04g002820 OS=Sorghum bicolor GN=Sb04g002820 PE=3 SV=1	--	--	--	--	--	K01115	3.00E-08	44.3	vcn:VOLCADRAFT_99471	phospholipase D [EC:3.1.4.4]	-	-	-
CL206.Contig1	876	gi|307110544|gb|EFN58780.1|	63.2	5.00E-09	hypothetical protein CHLNCDRAFT_140537 [Chlorella variabilis]	--	--	--	--	--	--	--	--	--	--	--	--	--	K12580	6.00E-06	49.7	vcn:VOLCADRAFT_92540	CCR4-NOT transcription complex subunit 3	-	-	-
CL206.Contig2	2555	gi|323456752|gb|EGB12618.1|	55.5	4.00E-06	hypothetical protein AURANDRAFT_70520 [Aureococcus anophagefferens]	--	--	--	--	sp|Q9FPQ6|GP1_CHLRE	61.2	3.00E-09	Vegetative cell wall protein gp1 OS=Chlamydomonas reinhardtii GN=GP1 PE=2 SV=1	DR2133	54.3	1.00E-06	COG4372	Uncharacterized protein conserved in bacteria with the myosin-like domain	K14325	8.00E-08	57.8	osa:4325394	RNA-binding protein with serine-rich domain 1	-	-	-
CL207.Contig1	282	--	--	--	--	--	--	--	--	--	--	--	--	--	--	--	--	--	--	--	--	--	--	-	-	-
CL207.Contig2	652	gi|218189117|gb|EEC71544.1|	53.5	2.00E-06	hypothetical protein OsI_03881 [Oryza sativa Indica Group]	gi|147781243|emb|AM442942.2|	60	3.00E-06	Vitis vinifera contig VV78X131785.3, whole genome shotgun sequence	--	--	--	--	--	--	--	--	--	K13171	1.00E-06	51.2	vvi:100262120	serine/arginine repetitive matrix protein 1	-	-	-
CL207.Contig3	329	--	--	--	--	--	--	--	--	--	--	--	--	--	--	--	--	--	--	--	--	--	--	-	-	-
CL208.Contig1	253	--	--	--	--	--	--	--	--	--	--	--	--	--	--	--	--	--	--	--	--	--	--	-	-	-
CL208.Contig2	411	gi|194477069|ref|YP_002049248.1|	64.3	5.00E-10	hypothetical protein PCC_0610 [Paulinella chromatophora] >gi|171192076|gb|ACB43038.1| hypothetical protein PCC_0610 [Paulinella chromatophora]	--	--	--	--	sp|P51192|YCF52_PORPU	47.8	2.00E-06	Uncharacterized N-acetyltransferase ycf52 OS=Porphyra purpurea GN=ycf52 PE=3 SV=1	sll0286	50.8	7.00E-07	COG0454	Histone acetyltransferase HPA2 and related acetyltransferases	--	--	--	--	--	-	-	-
CL209.Contig1	229	gi|302834708|ref|XP_002948916.1|	66.6	1.00E-10	hypothetical protein VOLCADRAFT_58884 [Volvox carteri f. nagariensis] >gi|300265661|gb|EFJ49851.1| hypothetical protein VOLCADRAFT_58884 [Volvox carteri f. nagariensis]	gi|303277302|ref|XM_003057899.1|	75.8	2.00E-11	Micromonas pusilla CCMP1545 cytochrome b5 reductase (CB5F), mRNA	sp|Q9FUY2|LEUNG_ARATH	46.2	4.00E-06	Transcriptional corepressor LEUNIG OS=Arabidopsis thaliana GN=LUG PE=1 SV=2	RSc1191	49.7	1.00E-06	COG2812	DNA polymerase III, gamma/tau subunits	K13100	6.00E-08	53.9	olu:OSTLU_17301	pre-mRNA-splicing factor CWC22	-	GO:0003676//nucleic acid binding	GO:0005634//nucleus
CL209.Contig2	213	gi|302834708|ref|XP_002948916.1|	59.7	1.00E-08	hypothetical protein VOLCADRAFT_58884 [Volvox carteri f. nagariensis] >gi|300265661|gb|EFJ49851.1| hypothetical protein VOLCADRAFT_58884 [Volvox carteri f. nagariensis]	gi|303277302|ref|XM_003057899.1|	75.8	1.00E-11	Micromonas pusilla CCMP1545 cytochrome b5 reductase (CB5F), mRNA	--	--	--	--	RSc1191	49.7	1.00E-06	COG2812	DNA polymerase III, gamma/tau subunits	K13100	2.00E-07	52	olu:OSTLU_17301	pre-mRNA-splicing factor CWC22	-	-	-
CL21.Contig1	377	--	--	--	--	--	--	--	--	--	--	--	--	--	--	--	--	--	--	--	--	--	--	-	-	-
CL21.Contig2	240	--	--	--	--	--	--	--	--	--	--	--	--	--	--	--	--	--	--	--	--	--	--	-	-	-
CL210.Contig1	740	gi|323451156|gb|EGB07034.1|	67	2.00E-10	hypothetical protein AURANDRAFT_71909 [Aureococcus anophagefferens]	--	--	--	--	sp|Q9SW97|GLR35_ARATH	51.6	4.00E-07	Glutamate receptor 3.5 OS=Arabidopsis thaliana GN=GLR3.5 PE=2 SV=2	--	--	--	--	--	K14325	4.00E-07	53.1	bdi:100845778	RNA-binding protein with serine-rich domain 1	-	-	-
CL210.Contig2	2108	gi|323454001|gb|EGB09872.1|	70.5	1.00E-10	hypothetical protein AURANDRAFT_71291, partial [Aureococcus anophagefferens]	--	--	--	--	sp|Q93YT1|GLR32_ARATH	66.2	7.00E-11	Glutamate receptor 3.2 OS=Arabidopsis thaliana GN=GLR3.2 PE=1 SV=2	Cgl1939	52	4.00E-06	COG0532	Translation initiation factor 2 (IF-2; GTPase)	K05387	3.00E-11	68.9	aly:ARALYDRAFT_470513	glutamate receptor, ionotropic, other eukaryote	-	-	-
CL211.Contig1	1280	gi|118486005|gb|ABK94846.1|	211.1	2.00E-53	unknown [Populus trichocarpa]	--	--	--	--	sp|Q9FLQ7|FH20_ARATH	78.2	1.00E-16	Formin-like protein 20 OS=Arabidopsis thaliana GN=FH20 PE=2 SV=3	DR2133	63.9	6.00E-10	COG4372	Uncharacterized protein conserved in bacteria with the myosin-like domain	K14677	1.00E-53	209	pop:POPTR_721246	aminoacylase [EC:3.5.1.14]	-	-	GO:0043231//intracellular membrane-bounded organelle;GO:0044444//cytoplasmic part
CL211.Contig2	1620	gi|218201439|gb|EEC83866.1|	253.4	6.00E-66	hypothetical protein OsI_29850 [Oryza sativa Indica Group]	--	--	--	--	sp|Q9FLQ7|FH20_ARATH	88.2	1.00E-17	Formin-like protein 20 OS=Arabidopsis thaliana GN=FH20 PE=2 SV=3	mll7049	88.6	3.00E-17	COG0624	Acetylornithine deacetylase/Succinyl-diaminopimelate desuccinylase and related deacylases	K14677	3.00E-66	251	pop:POPTR_721246	aminoacylase [EC:3.5.1.14]	GO:0010043//response to zinc ion	-	GO:0005773//vacuole;GO:0005794//Golgi apparatus
CL212.Contig1	251	--	--	--	--	--	--	--	--	--	--	--	--	--	--	--	--	--	--	--	--	--	--	-	-	-
CL213.Contig1	1612	gi|356565119|ref|XP_003550792.1|	54.7	4.00E-06	PREDICTED: formin-like protein 20-like [Glycine max]	gi|302828515|ref|XM_002945779.1|	60	7.00E-06	Volvox carteri f. nagariensis hypothetical protein, mRNA	sp|Q84ZL0|FH5_ORYSJ	60.8	7.00E-11	Formin-like protein 5 OS=Oryza sativa subsp. japonica GN=FH5 PE=2 SV=2	--	--	--	--	--	K12447	8.00E-11	67	cre:CHLREDRAFT_32796	UDP-sugar pyrophosphorylase [EC:2.7.7.64]	-	-	-
CL213.Contig2	574	--	--	--	--	--	--	--	--	--	--	--	--	--	--	--	--	--	--	--	--	--	--	-	-	-
CL214.Contig1	567	gi|323454001|gb|EGB09872.1|	51.6	7.00E-06	hypothetical protein AURANDRAFT_71291, partial [Aureococcus anophagefferens]	--	--	--	--	sp|Q84ZL0|FH5_ORYSJ	50.4	6.00E-07	Formin-like protein 5 OS=Oryza sativa subsp. japonica GN=FH5 PE=2 SV=2	--	--	--	--	--	K14325	4.00E-10	62.4	mtr:MTR_2g069490	RNA-binding protein with serine-rich domain 1	-	GO:0003824//catalytic activity	-
CL214.Contig2	344	gi|302836682|ref|XP_002949901.1|	58.5	2.00E-08	hypothetical protein VOLCADRAFT_90410 [Volvox carteri f. nagariensis] >gi|300264810|gb|EFJ49004.1| hypothetical protein VOLCADRAFT_90410 [Volvox carteri f. nagariensis]	--	--	--	--	--	--	--	--	--	--	--	--	--	--	--	--	--	--	-	-	-
CL215.Contig1	280	gi|168059801|ref|XP_001781889.1|	53.9	7.00E-07	predicted protein [Physcomitrella patens subsp. patens] >gi|162666696|gb|EDQ53344.1| predicted protein [Physcomitrella patens subsp. patens]	--	--	--	--	--	--	--	--	TM1296	51.2	5.00E-07	COG3341	Predicted double-stranded RNA/RNA-DNA hybrid binding protein	--	--	--	--	--	-	-	-
CL215.Contig2	273	gi|168059801|ref|XP_001781889.1|	53.9	7.00E-07	predicted protein [Physcomitrella patens subsp. patens] >gi|162666696|gb|EDQ53344.1| predicted protein [Physcomitrella patens subsp. patens]	--	--	--	--	--	--	--	--	TM1296	51.2	4.00E-07	COG3341	Predicted double-stranded RNA/RNA-DNA hybrid binding protein	--	--	--	--	--	-	-	-
CL216.Contig1	596	gi|168032771|ref|XP_001768891.1|	161	9.00E-39	predicted protein [Physcomitrella patens subsp. patens] >gi|162679803|gb|EDQ66245.1| predicted protein [Physcomitrella patens subsp. patens]	--	--	--	--	--	--	--	--	SPAC16E8.07c	162	4.00E-40	COG1269	Archaeal/vacuolar-type H+-ATPase subunit I	K02154	3.00E-58	222	cme:CMD095C	V-type H+-transporting ATPase subunit I [EC:3.6.3.14]	-	-	GO:0005773//vacuole;GO:0016020//membrane
CL216.Contig2	2800	gi|297792391|ref|XP_002864080.1|	454.9	2.00E-126	pyruvate dehydrogenase E1 component beta subunit, mitochondrial [Arabidopsis lyrata subsp. lyrata] >gi|297309915|gb|EFH40339.1| pyruvate dehydrogenase E1 component beta subunit, mitochondrial [Arabidopsis lyrata subsp. lyrata]	gi|303279271|ref|XM_003058883.1|	93.7	9.00E-16	Micromonas pusilla CCMP1545 H+-or Na+-translocating f-type, v-type and A-type ATPase superfamily, mRNA	sp|Q38799|ODPB_ARATH	454	9.00E-128	Pyruvate dehydrogenase E1 component subunit beta, mitochondrial OS=Arabidopsis thaliana GN=PDH2 PE=1 SV=2	YBR221c	442	2.00E-123	COG0022	Pyruvate/2-oxoglutarate dehydrogenase complex, dehydrogenase (E1) component, eukaryotic type, beta subunit	K00162	3.00E-127	454	aly:ARALYDRAFT_331474	pyruvate dehydrogenase E1 component subunit beta [EC:1.2.4.1]	GO:0042742//defense response to bacterium;GO:0008152//metabolic process	GO:0004739//pyruvate dehydrogenase (acetyl-transferring) activity	GO:0005730//nucleolus;GO:0005794//Golgi apparatus;GO:0005886//plasma membrane;GO:0005774//vacuolar membrane;GO:0005829//cytosol;GO:0005739//mitochondrion
CL217.Contig1	2038	gi|15425643|dbj|BAB64309.1|	708	0	actin [Pyropia yezoensis]	gi|15425642|dbj|AB039831.1|	1181	0	Porphyra yezoensis PyACT1 mRNA for actin, complete cds	sp|P53499|ACT_CHOCR	657	0	Actin OS=Chondrus crispus GN=AC PE=2 SV=1	SPBC32H8.12c	575	1.00E-163	COG5277	Actin and related proteins	K12313	8.00E-166	582	zma:100274491	actin, aortic smooth muscle	-	-	-
CL217.Contig2	1919	gi|15425643|dbj|BAB64309.1|	255	0	actin [Pyropia yezoensis]	gi|204022117|dbj|AB292768.1|	1273	0	Porphyra yezoensis PyACT2 mRNA for actin, complete cds	sp|P53499|ACT_CHOCR	454	0	Actin OS=Chondrus crispus GN=AC PE=2 SV=1	ECU01g0460	352	4.00E-143	COG5277	Actin and related proteins	K10355	4.00E-155	371	ath:AT5G09810	actin, other eukaryote	GO:0048767//root hair elongation	GO:0005524//ATP binding	GO:0005856//cytoskeleton;GO:0005886//plasma membrane;GO:0005618//cell wall;GO:0005634//nucleus;GO:0005739//mitochondrion
CL217.Contig3	2184	gi|15425643|dbj|BAB64309.1|	751.9	0	actin [Pyropia yezoensis]	gi|15425642|dbj|AB039831.1|	1723	0	Porphyra yezoensis PyACT1 mRNA for actin, complete cds	sp|P53499|ACT_CHOCR	652	0	Actin OS=Chondrus crispus GN=AC PE=2 SV=1	SPBC32H8.12c	565	1.00E-160	COG5277	Actin and related proteins	K12313	1.00E-162	571	zma:100274491	actin, aortic smooth muscle	-	-	-
CL217.Contig4	1778	gi|204022118|dbj|BAG71153.1|	744.6	0	actin [Pyropia yezoensis]	gi|204022117|dbj|AB292768.1|	1774	0	Porphyra yezoensis PyACT2 mRNA for actin, complete cds	sp|P53499|ACT_CHOCR	676	0	Actin OS=Chondrus crispus GN=AC PE=2 SV=1	SPBC32H8.12c	572	1.00E-162	COG5277	Actin and related proteins	K12313	2.00E-166	584	zma:100274491	actin, aortic smooth muscle	-	-	-
CL218.Contig1	674	gi|357479879|ref|XP_003610225.1|	30.8	3.00E-14	hypothetical protein MTR_4g129340 [Medicago truncatula] >gi|355511280|gb|AES92422.1| hypothetical protein MTR_4g129340 [Medicago truncatula]	gi|284434746|gb|GQ252834.1|	89.7	3.00E-15	Phyllostachys edulis clone 00077 genomic sequence	--	--	--	--	--	--	--	--	--	--	--	--	--	--	-	-	-
CL218.Contig2	628	gi|358346026|ref|XP_003637074.1|	30.4	1.00E-16	Cell wall-associated hydrolase, partial [Medicago truncatula] >gi|355503009|gb|AES84212.1| Cell wall-associated hydrolase, partial [Medicago truncatula]	gi|284506649|emb|FM992545.1|	99.6	3.00E-18	Gonatozygon kinahani chloroplast partial 23S rRNA gene, strain ACOI 350	--	--	--	--	--	--	--	--	--	--	--	--	--	--	-	-	-
CL218.Contig3	535	gi|357458587|ref|XP_003599574.1|	61.2	7.00E-09	hypothetical protein MTR_3g035620 [Medicago truncatula] >gi|355488622|gb|AES69825.1| hypothetical protein MTR_3g035620 [Medicago truncatula]	gi|284506646|emb|FM992542.1|	119	3.00E-24	Closterium navicula chloroplast partial 23S rRNA gene, strain SVCK 44	--	--	--	--	--	--	--	--	--	--	--	--	--	--	-	-	-
CL218.Contig4	457	gi|145408590|ref|YP_001152214.1|	59.7	1.00E-08	ORF124 [Pinus koraiensis] >gi|145048839|gb|ABP35456.1| ORF124 [Pinus koraiensis]	gi|347662191|gb|BT132544.1|	127	1.00E-26	Oryza sativa clone RRlibB00557 mRNA sequence	--	--	--	--	--	--	--	--	--	--	--	--	--	--	-	-	-
CL218.Contig5	633	gi|358346026|ref|XP_003637074.1|	55.5	6.00E-07	Cell wall-associated hydrolase, partial [Medicago truncatula] >gi|355503009|gb|AES84212.1| Cell wall-associated hydrolase, partial [Medicago truncatula]	gi|88696743|gb|DQ369913.1|	121	8.00E-25	Zea mays cultivar line T68 16S ribosomal RNA, 16S-23S ribosomal RNA intergenic spacer, partial sequence	--	--	--	--	--	--	--	--	--	--	--	--	--	--	-	-	-
CL218.Contig6	216	--	--	--	--	gi|88696743|gb|DQ369913.1|	79.8	9.00E-13	Zea mays cultivar line T68 16S ribosomal RNA, 16S-23S ribosomal RNA intergenic spacer, partial sequence	--	--	--	--	--	--	--	--	--	--	--	--	--	--	-	-	-
CL218.Contig7	264	--	--	--	--	gi|284434746|gb|GQ252834.1|	60	1.00E-06	Phyllostachys edulis clone 00077 genomic sequence	--	--	--	--	--	--	--	--	--	--	--	--	--	--	-	-	-
CL219.Contig1	378	--	--	--	--	--	--	--	--	--	--	--	--	--	--	--	--	--	--	--	--	--	--	-	-	-
CL219.Contig2	593	gi|51090445|dbj|BAD35397.1|	54.3	1.00E-06	hypothetical protein [Oryza sativa Japonica Group]	--	--	--	--	--	--	--	--	--	--	--	--	--	--	--	--	--	--	-	-	-
CL22.Contig1	1967	gi|384252630|gb|EIE26106.1|	206.8	9.00E-52	iron permease FTR1 [Coccomyxa subellipsoidea C-169]	--	--	--	--	sp|Q84ZL0|FH5_ORYSJ	49.7	6.00E-06	Formin-like protein 5 OS=Oryza sativa subsp. japonica GN=FH5 PE=2 SV=2	all3939	145	2.00E-34	COG0672	High-affinity Fe2+/Pb2+ permease	K07243	2.00E-84	311	cme:CMJ315C	high-affinity iron transporter	-	-	-
CL22.Contig2	356	gi|384252630|gb|EIE26106.1|	99	1.00E-20	iron permease FTR1 [Coccomyxa subellipsoidea C-169]	--	--	--	--	--	--	--	--	all3939	82	2.00E-16	COG0672	High-affinity Fe2+/Pb2+ permease	K07243	7.00E-24	106	cme:CML004C	high-affinity iron transporter	-	-	-
CL220.Contig1	1169	gi|255087326|ref|XP_002505586.1|	107.1	5.00E-22	predicted protein [Micromonas sp. RCC299] >gi|226520856|gb|ACO66844.1| predicted protein [Micromonas sp. RCC299]	--	--	--	--	sp|Q3HRP2|CNBL5_ORYSJ	73.9	2.00E-13	Calcineurin B-like protein 5 OS=Oryza sativa subsp. japonica GN=CBL5 PE=2 SV=1	YKL190w	125	1.00E-28	COG5126	Ca2+-binding protein (EF-Hand superfamily)	K06268	1.00E-38	158	cme:CMJ269C	protein phosphatase 3, regulatory subunit	-	-	-
CL220.Contig2	1848	gi|168060182|ref|XP_001782077.1|	519.2	7.00E-146	predicted protein [Physcomitrella patens subsp. patens] >gi|162666488|gb|EDQ53141.1| predicted protein [Physcomitrella patens subsp. patens]	gi|159463557|ref|XM_001689957.1|	87.7	3.00E-14	Chlamydomonas reinhardtii T-complex protein, eta subunit (CCT7) mRNA, complete cds	sp|Q9LKI7|TCPG_THAWE	193	2.00E-49	T-complex protein 1 subunit gamma OS=Thalassiosira weissflogii PE=2 SV=1	SPBC25H2.12c	457	2.00E-128	COG0459	Chaperonin GroEL (HSP60 family)	K09499	7.00E-147	519	ppp:PHYPADRAFT_198264	T-complex protein 1 subunit eta	GO:0046686//response to cadmium ion;GO:0006457//protein folding	GO:0051082//unfolded protein binding;GO:0005524//ATP binding	GO:0005737//cytoplasm
CL220.Contig3	2309	gi|168060182|ref|XP_001782077.1|	519.2	9.00E-146	predicted protein [Physcomitrella patens subsp. patens] >gi|162666488|gb|EDQ53141.1| predicted protein [Physcomitrella patens subsp. patens]	gi|159463557|ref|XM_001689957.1|	87.7	4.00E-14	Chlamydomonas reinhardtii T-complex protein, eta subunit (CCT7) mRNA, complete cds	sp|Q9LKI7|TCPG_THAWE	193	3.00E-49	T-complex protein 1 subunit gamma OS=Thalassiosira weissflogii PE=2 SV=1	SPBC25H2.12c	457	3.00E-128	COG0459	Chaperonin GroEL (HSP60 family)	K09499	9.00E-147	519	ppp:PHYPADRAFT_198264	T-complex protein 1 subunit eta	GO:0046686//response to cadmium ion;GO:0006457//protein folding	GO:0051082//unfolded protein binding;GO:0005524//ATP binding	GO:0005737//cytoplasm
CL221.Contig1	2674	gi|168274237|dbj|BAG09541.1|	776.9	0	fructose-bisphosphate aldolase [Pyropia yezoensis]	gi|168274236|dbj|AB127048.1|	1552	0	Porphyra yezoensis mRNA for fructose-bisphosphate aldolase, complete cds	sp|Q944G9|ALFC2_ARATH	408	7.00E-114	Probable fructose-bisphosphate aldolase 2, chloroplastic OS=Arabidopsis thaliana GN=FBA2 PE=1 SV=2	mlr3754	311	4.00E-84	COG3588	Fructose-1,6-bisphosphate aldolase	K01623	2.00E-148	525	cme:CMI049C	fructose-bisphosphate aldolase, class I [EC:4.1.2.13]	GO:0006098//pentose-phosphate shunt;GO:0009737//response to abscisic acid stimulus;GO:0006096//glycolysis;GO:0046686//response to cadmium ion	GO:0004332//fructose-bisphosphate aldolase activity	GO:0005829//cytosol;GO:0009941//chloroplast envelope;GO:0009579//thylakoid;GO:0010287//plastoglobule;GO:0016020//membrane;GO:0048046//apoplast
CL221.Contig2	2615	gi|168274237|dbj|BAG09541.1|	543.5	5.00E-153	fructose-bisphosphate aldolase [Pyropia yezoensis]	gi|168274236|dbj|AB127048.1|	680	0	Porphyra yezoensis mRNA for fructose-bisphosphate aldolase, complete cds	sp|P29356|ALF_SPIOL	397	2.00E-110	Fructose-bisphosphate aldolase, cytoplasmic isozyme OS=Spinacia oleracea PE=2 SV=1	mlr3754	310	8.00E-84	COG3588	Fructose-1,6-bisphosphate aldolase	K01623	2.00E-125	448	cme:CMI049C	fructose-bisphosphate aldolase, class I [EC:4.1.2.13]	GO:0006098//pentose-phosphate shunt	GO:0016829//lyase activity	GO:0005829//cytosol
CL221.Contig3	2461	gi|168274237|dbj|BAG09541.1|	586.3	7.00E-166	fructose-bisphosphate aldolase [Pyropia yezoensis]	gi|168274236|dbj|AB127048.1|	932	0	Porphyra yezoensis mRNA for fructose-bisphosphate aldolase, complete cds	sp|Q9ZU52|ALFC3_ARATH	366	4.00E-101	Probable fructose-bisphosphate aldolase 3, chloroplastic OS=Arabidopsis thaliana GN=FBA3 PE=1 SV=1	XF0826	298	4.00E-80	COG3588	Fructose-1,6-bisphosphate aldolase	K01623	5.00E-113	407	cme:CMI049C	fructose-bisphosphate aldolase, class I [EC:4.1.2.13]	GO:0006979//response to oxidative stress;GO:0006098//pentose-phosphate shunt;GO:0006096//glycolysis;GO:0046686//response to cadmium ion	GO:0004332//fructose-bisphosphate aldolase activity	GO:0005739//mitochondrion;GO:0009534//chloroplast thylakoid;GO:0010287//plastoglobule
CL221.Contig4	2730	gi|168274237|dbj|BAG09541.1|	350.9	0	fructose-bisphosphate aldolase [Pyropia yezoensis]	gi|168274236|dbj|AB127048.1|	942	0	Porphyra yezoensis mRNA for fructose-bisphosphate aldolase, complete cds	sp|Q42690|ALFC_CHLRE	191	2.00E-92	Fructose-bisphosphate aldolase 1, chloroplastic OS=Chlamydomonas reinhardtii GN=ALDCHL PE=2 SV=2	AGl2190	152	2.00E-64	COG3588	Fructose-1,6-bisphosphate aldolase	K01623	2.00E-125	270	cme:CMI049C	fructose-bisphosphate aldolase, class I [EC:4.1.2.13]	GO:0006098//pentose-phosphate shunt;GO:0009628//response to abiotic stimulus;GO:0009737//response to abscisic acid stimulus;GO:0006096//glycolysis;GO:0046686//response to cadmium ion;GO:0006950//response to stress	GO:0004332//fructose-bisphosphate aldolase activity	GO:0005829//cytosol;GO:0005739//mitochondrion;GO:0009941//chloroplast envelope;GO:0071944;GO:0009579//thylakoid;GO:0010287//plastoglobule;GO:0016020//membrane;GO:0048046//apoplast
CL221.Contig5	2557	gi|168274237|dbj|BAG09541.1|	597.4	3.00E-169	fructose-bisphosphate aldolase [Pyropia yezoensis]	gi|168274236|dbj|AB127048.1|	1189	0	Porphyra yezoensis mRNA for fructose-bisphosphate aldolase, complete cds	sp|Q9ZU52|ALFC3_ARATH	361	9.00E-100	Probable fructose-bisphosphate aldolase 3, chloroplastic OS=Arabidopsis thaliana GN=FBA3 PE=1 SV=1	XF0826	297	5.00E-80	COG3588	Fructose-1,6-bisphosphate aldolase	K01623	6.00E-112	403	cme:CMI049C	fructose-bisphosphate aldolase, class I [EC:4.1.2.13]	GO:0006096//glycolysis	GO:0004332//fructose-bisphosphate aldolase activity	-
CL221.Contig6	339	--	--	--	--	--	--	--	--	--	--	--	--	--	--	--	--	--	--	--	--	--	--	-	-	-
CL222.Contig1	3647	gi|323454001|gb|EGB09872.1|	57.4	1.00E-06	hypothetical protein AURANDRAFT_71291, partial [Aureococcus anophagefferens]	--	--	--	--	sp|P21997|SSGP_VOLCA	57.8	4.00E-08	Sulfated surface glycoprotein 185 OS=Volvox carteri PE=1 SV=1	CC3494_1	55.8	5.00E-07	COG3637	Opacity protein and related surface antigens	K14325	5.00E-07	55.8	gmx:100804778	RNA-binding protein with serine-rich domain 1	-	-	GO:0044444//cytoplasmic part;GO:0043229//intracellular organelle
CL222.Contig2	3765	gi|323454001|gb|EGB09872.1|	57.4	1.00E-06	hypothetical protein AURANDRAFT_71291, partial [Aureococcus anophagefferens]	--	--	--	--	sp|P21997|SSGP_VOLCA	57.8	4.00E-08	Sulfated surface glycoprotein 185 OS=Volvox carteri PE=1 SV=1	CC3494_1	55.8	5.00E-07	COG3637	Opacity protein and related surface antigens	K15174	5.00E-07	55.8	pop:POPTR_751858	RNA polymerase II-associated factor 1	-	-	GO:0044444//cytoplasmic part;GO:0043229//intracellular organelle
CL222.Contig3	4087	gi|302841557|ref|XP_002952323.1|	57.8	1.00E-06	hypothetical protein VOLCADRAFT_92962 [Volvox carteri f. nagariensis] >gi|300262259|gb|EFJ46466.1| hypothetical protein VOLCADRAFT_92962 [Volvox carteri f. nagariensis]	--	--	--	--	sp|Q9FPQ6|GP1_CHLRE	57	8.00E-08	Vegetative cell wall protein gp1 OS=Chlamydomonas reinhardtii GN=GP1 PE=2 SV=1	--	--	--	--	--	--	--	--	--	--	-	-	-
CL222.Contig4	3657	gi|384253384|gb|EIE26859.1|	63.5	2.00E-08	hypothetical protein COCSUDRAFT_64692 [Coccomyxa subellipsoidea C-169]	--	--	--	--	--	--	--	--	--	--	--	--	--	--	--	--	--	--	-	-	-
CL222.Contig5	3795	gi|302841557|ref|XP_002952323.1|	55.1	9.00E-06	hypothetical protein VOLCADRAFT_92962 [Volvox carteri f. nagariensis] >gi|300262259|gb|EFJ46466.1| hypothetical protein VOLCADRAFT_92962 [Volvox carteri f. nagariensis]	--	--	--	--	sp|Q9FPQ6|GP1_CHLRE	57	8.00E-08	Vegetative cell wall protein gp1 OS=Chlamydomonas reinhardtii GN=GP1 PE=2 SV=1	--	--	--	--	--	--	--	--	--	--	-	-	-
CL223.Contig1	1425	gi|374675389|gb|AEZ56926.1|	409.1	8.00E-113	protein phosphatase 2c [Pyropia yezoensis]	gi|374675388|gb|JQ282901.1|	65.9	1.00E-07	Pyropia yezoensis protein phosphatase 2c (PP2C) mRNA, complete cds	sp|Q8H2T0|P2C65_ORYSJ	157	1.00E-38	Probable protein phosphatase 2C 65 OS=Oryza sativa subsp. japonica GN=Os07g0646100 PE=2 SV=1	SPAC2G11.07c	73.9	6.00E-13	COG0631	Serine/threonine protein phosphatase	K04345	3.00E-34	144	vvi:100266345	protein kinase A [EC:2.7.11.11]	-	GO:0003824//catalytic activity	-
CL223.Contig2	1382	gi|374675389|gb|AEZ56926.1|	354.4	2.00E-96	protein phosphatase 2c [Pyropia yezoensis]	gi|374675388|gb|JQ282901.1|	65.9	1.00E-07	Pyropia yezoensis protein phosphatase 2c (PP2C) mRNA, complete cds	sp|Q2RBJ6|P2C73_ORYSJ	149	4.00E-36	Probable protein phosphatase 2C 73 OS=Oryza sativa subsp. japonica GN=Os11g0109000 PE=2 SV=1	SPAC2G11.07c	73.9	6.00E-13	COG0631	Serine/threonine protein phosphatase	K04345	4.00E-33	140	vvi:100266345	protein kinase A [EC:2.7.11.11]	-	GO:0003824//catalytic activity	-
CL223.Contig3	516	gi|374675389|gb|AEZ56926.1|	341.3	3.00E-93	protein phosphatase 2c [Pyropia yezoensis]	gi|374675388|gb|JQ282901.1|	666	0	Pyropia yezoensis protein phosphatase 2c (PP2C) mRNA, complete cds	sp|Q6Z8B9|P2C12_ORYSJ	112	1.00E-25	Probable protein phosphatase 2C 12 OS=Oryza sativa subsp. japonica GN=Os02g0224100 PE=2 SV=1	SPCC4F11.02	56.6	2.00E-08	COG0631	Serine/threonine protein phosphatase	K04345	1.00E-21	100	vvi:100266345	protein kinase A [EC:2.7.11.11]	-	GO:0003824//catalytic activity	-
CL223.Contig4	214	gi|374675389|gb|AEZ56926.1|	100.9	5.00E-21	protein phosphatase 2c [Pyropia yezoensis]	--	--	--	--	sp|Q9SL76|P2C19_ARATH	52.4	6.00E-08	Protein phosphatase 2C and cyclic nucleotide-binding/kinase domain-containing protein OS=Arabidopsis thaliana GN=At2g20050 PE=1 SV=2	--	--	--	--	--	K04345	2.00E-07	52.4	ath:AT2G20050	protein kinase A [EC:2.7.11.11]	GO:0008152//metabolic process	GO:0003824//catalytic activity	-
CL224.Contig1	3549	gi|312282281|dbj|BAJ34006.1|	187.6	1.00E-45	unnamed protein product [Thellungiella halophila]	--	--	--	--	sp|Q9S756|FRI4_ARATH	186	6.00E-47	Ferritin-4, chloroplastic OS=Arabidopsis thaliana GN=FER4 PE=2 SV=1	MA0161	75.9	5.00E-13	COG1528	Ferritin-like protein	K00522	1.00E-57	223	cme:CMP227C	ferritin heavy chain [EC:1.16.3.1]	GO:0000302//response to reactive oxygen species;GO:0010039//response to iron ion;GO:0009908//flower development;GO:0055072//iron ion homeostasis;GO:0006826//iron ion transport;GO:0048366//leaf development;GO:0071214;GO:0015979//photosynthesis	GO:0046872//metal ion binding	GO:0005739//mitochondrion;GO:0009941//chloroplast envelope;GO:0009570//chloroplast stroma;GO:0016020//membrane
CL224.Contig2	249	--	--	--	--	--	--	--	--	--	--	--	--	--	--	--	--	--	--	--	--	--	--	-	-	-
CL225.Contig1	5699	gi|255572824|ref|XP_002527344.1|	247.3	1.00E-63	CBL-interacting serine/threonine-protein kinase, putative [Ricinus communis] >gi|223533263|gb|EEF35016.1| CBL-interacting serine/threonine-protein kinase, putative [Ricinus communis]	gi|302810672|ref|XM_002986981.1|	67.9	1.00E-07	Selaginella moellendorffii hypothetical protein, mRNA	sp|Q93VD3|CIPKN_ARATH	239	2.00E-62	CBL-interacting serine/threonine-protein kinase 23 OS=Arabidopsis thaliana GN=CIPK23 PE=1 SV=1	ECU01g0630	134	2.00E-30	COG0515	Serine/threonine protein kinase	K00924	5.00E-62	239	ath:AT1G30270	[EC:2.7.1.-]	GO:0010118//stomatal movement;GO:0009414//response to water deprivation;GO:0010107//potassium ion import;GO:0007584//response to nutrient	GO:0004674//protein serine/threonine kinase activity;GO:0005515//protein binding	GO:0005829//cytosol;GO:0005634//nucleus;GO:0005886//plasma membrane
CL225.Contig2	1841	gi|145351480|ref|XP_001420104.1|	282.7	1.00E-74	predicted protein [Ostreococcus lucimarinus CCE9901] >gi|144580337|gb|ABO98397.1| predicted protein [Ostreococcus lucimarinus CCE9901]	gi|159468202|ref|XM_001692220.1|	101	2.00E-18	Chlamydomonas reinhardtii strain CC-503 cw92 mt+	sp|Q9M077|AUR1_ARATH	250	2.00E-66	Serine/threonine-protein kinase Aurora-1 OS=Arabidopsis thaliana GN=AUR1 PE=2 SV=1	ECU01g0630	131	4.00E-30	COG0515	Serine/threonine protein kinase	K08850	1.00E-75	282	olu:OSTLU_50582	aurora kinase, other [EC:2.7.11.1]	GO:0016572//histone phosphorylation	GO:0035175//histone kinase activity (H3-S10 specific)	GO:0009504//cell plate;GO:0005730//nucleolus;GO:0005874//microtubule;GO:0005819//spindle
CL226.Contig1	1336	gi|300122250|emb|CBK22823.2|	55.1	2.00E-06	unnamed protein product [Blastocystis hominis]	gi|226523057|gb|CP001575.1|	61.9	1.00E-06	Micromonas sp. RCC299 chromosome 8, complete sequence	sp|Q9FPQ6|GP1_CHLRE	78.2	1.00E-14	Vegetative cell wall protein gp1 OS=Chlamydomonas reinhardtii GN=GP1 PE=2 SV=1	Rv0171	63.5	8.00E-10	COG1463	ABC-type transport system involved in resistance to organic solvents, periplasmic component	K14325	1.00E-11	69.7	mtr:MTR_2g069490	RNA-binding protein with serine-rich domain 1	-	-	-
CL227.Contig1	2541	gi|303276296|ref|XP_003057442.1|	55.8	3.00E-06	predicted protein [Micromonas pusilla CCMP1545] >gi|226461794|gb|EEH59087.1| predicted protein [Micromonas pusilla CCMP1545]	gi|1256789|gb|U51305.1|TAU51305	83.8	8.00E-13	Triticum aestivum alpha-gliadin storage protein pseudogene, complete cds	sp|P04727|GDA7_WHEAT	88.2	2.00E-17	Alpha/beta-gliadin clone PW8142 OS=Triticum aestivum PE=3 SV=1	YBR112c	76.3	2.00E-13	COG0457	FOG: TPR repeat	K15168	1.00E-19	97.1	gmx:100801664	mediator of RNA polymerase II transcription subunit 25	-	GO:0005488//binding	-
CL227.Contig2	1715	gi|302830127|ref|XP_002946630.1|	61.6	3.00E-08	hypothetical protein VOLCADRAFT_116045 [Volvox carteri f. nagariensis] >gi|300268376|gb|EFJ52557.1| hypothetical protein VOLCADRAFT_116045 [Volvox carteri f. nagariensis]	gi|187968811|gb|EU525882.1|	125	1.00E-25	Carex macrocephala clone CM39 microsatellite sequence	sp|Q9FUY2|LEUNG_ARATH	87.4	2.00E-17	Transcriptional corepressor LEUNIG OS=Arabidopsis thaliana GN=LUG PE=1 SV=2	YBR112c	82	3.00E-15	COG0457	FOG: TPR repeat	K15168	3.00E-20	98.6	aly:ARALYDRAFT_472815	mediator of RNA polymerase II transcription subunit 25	-	GO:0005488//binding	-
CL228.Contig1	2820	gi|326501636|dbj|BAK02607.1|	103.6	1.00E-20	predicted protein [Hordeum vulgare subsp. vulgare]	gi|170172421|dbj|AB363967.1|	69.9	1.00E-08	Chlamydomonas reinhardtii ROC66 mRNA for RHYTHM OF CHLOROPLAST 66, complete cds	sp|Q9FPQ6|GP1_CHLRE	119	9.00E-27	Vegetative cell wall protein gp1 OS=Chlamydomonas reinhardtii GN=GP1 PE=2 SV=1	CC3441	76.6	2.00E-13	COG2267	Lysophospholipase	K01115	1.00E-15	84	vcn:VOLCADRAFT_99471	phospholipase D [EC:3.1.4.4]	-	-	-
CL228.Contig2	2648	gi|326501636|dbj|BAK02607.1|	103.6	1.00E-20	predicted protein [Hordeum vulgare subsp. vulgare]	gi|170172421|dbj|AB363967.1|	69.9	1.00E-08	Chlamydomonas reinhardtii ROC66 mRNA for RHYTHM OF CHLOROPLAST 66, complete cds	sp|Q9FPQ6|GP1_CHLRE	119	8.00E-27	Vegetative cell wall protein gp1 OS=Chlamydomonas reinhardtii GN=GP1 PE=2 SV=1	CC3441	76.6	2.00E-13	COG2267	Lysophospholipase	K01115	1.00E-15	84	vcn:VOLCADRAFT_99471	phospholipase D [EC:3.1.4.4]	-	-	-
CL229.Contig1	498	--	--	--	--	--	--	--	--	--	--	--	--	--	--	--	--	--	--	--	--	--	--	-	-	-
CL229.Contig2	328	--	--	--	--	--	--	--	--	--	--	--	--	--	--	--	--	--	--	--	--	--	--	-	-	-
CL23.Contig10	278	--	--	--	--	gi|328800154|emb|FR834727.1|	313	5.00E-83	Albugo laibachii Alem1, genomic contig CONTIG_2241_Em1_cons_v4_956_58_2	--	--	--	--	--	--	--	--	--	--	--	--	--	--	-	-	-
CL23.Contig11	1939	gi|358346026|ref|XP_003637074.1|	33.1	4.00E-36	Cell wall-associated hydrolase, partial [Medicago truncatula] >gi|355503009|gb|AES84212.1| Cell wall-associated hydrolase, partial [Medicago truncatula]	gi|284434746|gb|GQ252834.1|	359	6.00E-96	Phyllostachys edulis clone 00077 genomic sequence	sp|Q3BAI2|YCX91_PHAAO	73.6	6.00E-17	Uncharacterized protein ORF91 OS=Phalaenopsis aphrodite subsp. formosana PE=4 SV=1	--	--	--	--	--	--	--	--	--	--	-	-	GO:0009536//plastid
CL23.Contig12	1919	gi|358346026|ref|XP_003637074.1|	33.1	4.00E-36	Cell wall-associated hydrolase, partial [Medicago truncatula] >gi|355503009|gb|AES84212.1| Cell wall-associated hydrolase, partial [Medicago truncatula]	gi|284434746|gb|GQ252834.1|	359	6.00E-96	Phyllostachys edulis clone 00077 genomic sequence	sp|Q3BAI2|YCX91_PHAAO	73.6	6.00E-17	Uncharacterized protein ORF91 OS=Phalaenopsis aphrodite subsp. formosana PE=4 SV=1	--	--	--	--	--	--	--	--	--	--	-	-	GO:0009536//plastid
CL23.Contig13	255	gi|301016726|dbj|BAJ11784.1|	28.9	1.00E-09	dehydration responsive protein [Corchorus olitorius]	gi|284434746|gb|GQ252834.1|	238	2.00E-60	Phyllostachys edulis clone 00077 genomic sequence	--	--	--	--	--	--	--	--	--	--	--	--	--	--	-	-	-
CL23.Contig14	379	gi|358349383|ref|XP_003638717.1|	77.8	4.00E-14	Cell wall-associated hydrolase [Medicago truncatula] >gi|355504652|gb|AES85855.1| Cell wall-associated hydrolase [Medicago truncatula]	gi|146740649|emb|AM709636.1|	291	2.00E-76	Cryptomonas curvata plastid partial ribosomal RNA operon, strain CCAC 0006	--	--	--	--	--	--	--	--	--	--	--	--	--	--	-	-	-
CL23.Contig15	239	--	--	--	--	gi|90656245|gb|DQ455298.1|	87.7	4.00E-15	Medicago truncatula cDNA-AFLP fragment BT12M13_231 sequence	--	--	--	--	--	--	--	--	--	--	--	--	--	--	-	-	-
CL23.Contig16	1935	gi|357436159|ref|XP_003588355.1|	75.1	4.00E-12	Mitochondrial protein, putative [Medicago truncatula] >gi|355477403|gb|AES58606.1| Mitochondrial protein, putative [Medicago truncatula]	gi|32995694|dbj|AK110485.1|	408	1.00E-111	Oryza sativa Japonica Group cDNA clone:002-167-B02, full insert sequence	sp|Q3BAI2|YCX91_PHAAO	68.2	2.00E-15	Uncharacterized protein ORF91 OS=Phalaenopsis aphrodite subsp. formosana PE=4 SV=1	--	--	--	--	--	--	--	--	--	--	-	-	GO:0009536//plastid
CL23.Contig1	246	gi|224161999|ref|XP_002338398.1|	58.9	2.00E-08	predicted protein [Populus trichocarpa] >gi|222872076|gb|EEF09207.1| predicted protein [Populus trichocarpa]	gi|32992582|dbj|AK107373.1|	161	4.00E-37	Oryza sativa Japonica Group cDNA clone:002-127-B06, full insert sequence	--	--	--	--	--	--	--	--	--	--	--	--	--	--	-	-	-
CL23.Contig2	2197	gi|357467743|ref|XP_003604156.1|	59.3	2.00E-07	Cell wall-associated hydrolase [Medicago truncatula] >gi|355505211|gb|AES86353.1| Cell wall-associated hydrolase [Medicago truncatula]	gi|90818941|dbj|AP006715.1|	1887	0	Porphyra yezoensis chloroplast DNA, complete genome	sp|Q3BAI2|YCX91_PHAAO	105	8.00E-23	Uncharacterized protein ORF91 OS=Phalaenopsis aphrodite subsp. formosana PE=4 SV=1	--	--	--	--	--	--	--	--	--	--	GO:0006869//lipid transport;GO:0006412//translation	GO:0008289//lipid binding;GO:0003735//structural constituent of ribosome;GO:0016787//hydrolase activity	GO:0005840//ribosome;GO:0009507//chloroplast
CL23.Contig3	934	gi|111379068|gb|ABH09321.1|	77.8	2.00E-13	leucine rich protein [Arachis hypogaea]	gi|328800154|emb|FR834727.1|	1152	0	Albugo laibachii Alem1, genomic contig CONTIG_2241_Em1_cons_v4_956_58_2	--	--	--	--	--	--	--	--	--	--	--	--	--	--	-	-	-
CL23.Contig4	1893	gi|357436159|ref|XP_003588355.1|	41.2	2.00E-41	Mitochondrial protein, putative [Medicago truncatula] >gi|355477403|gb|AES58606.1| Mitochondrial protein, putative [Medicago truncatula]	gi|284434746|gb|GQ252834.1|	373	1.00E-100	Phyllostachys edulis clone 00077 genomic sequence	sp|Q3BAI2|YCX91_PHAAO	73.6	6.00E-17	Uncharacterized protein ORF91 OS=Phalaenopsis aphrodite subsp. formosana PE=4 SV=1	--	--	--	--	--	--	--	--	--	--	-	-	GO:0009536//plastid
CL23.Contig5	214	--	--	--	--	gi|32992582|dbj|AK107373.1|	87.7	4.00E-15	Oryza sativa Japonica Group cDNA clone:002-127-B06, full insert sequence	--	--	--	--	--	--	--	--	--	--	--	--	--	--	-	-	-
CL23.Contig6	1127	gi|358346026|ref|XP_003637074.1|	169.1	1.00E-40	Cell wall-associated hydrolase, partial [Medicago truncatula] >gi|355503009|gb|AES84212.1| Cell wall-associated hydrolase, partial [Medicago truncatula]	gi|284434746|gb|GQ252834.1|	737	0	Phyllostachys edulis clone 00077 genomic sequence	sp|Q3BAI2|YCX91_PHAAO	79.7	3.00E-15	Uncharacterized protein ORF91 OS=Phalaenopsis aphrodite subsp. formosana PE=4 SV=1	--	--	--	--	--	--	--	--	--	--	GO:0006810//transport	-	GO:0009507//chloroplast
CL23.Contig7	220	--	--	--	--	gi|126566543|gb|EF416033.1|	89.7	1.00E-15	Sesbania rostrata cDNA-AFLP fragment 036BT34M23-272.4 genomic sequence	--	--	--	--	--	--	--	--	--	--	--	--	--	--	-	-	-
CL23.Contig8	246	--	--	--	--	gi|126566543|gb|EF416033.1|	89.7	1.00E-15	Sesbania rostrata cDNA-AFLP fragment 036BT34M23-272.4 genomic sequence	--	--	--	--	--	--	--	--	--	--	--	--	--	--	-	-	-
CL23.Contig9	1955	gi|357436159|ref|XP_003588355.1|	75.1	4.00E-12	Mitochondrial protein, putative [Medicago truncatula] >gi|355477403|gb|AES58606.1| Mitochondrial protein, putative [Medicago truncatula]	gi|32995694|dbj|AK110485.1|	408	1.00E-111	Oryza sativa Japonica Group cDNA clone:002-167-B02, full insert sequence	sp|Q3BAI2|YCX91_PHAAO	68.2	2.00E-15	Uncharacterized protein ORF91 OS=Phalaenopsis aphrodite subsp. formosana PE=4 SV=1	--	--	--	--	--	--	--	--	--	--	-	-	GO:0009536//plastid
CL230.Contig1	3435	gi|297836234|ref|XP_002885999.1|	625.2	2.00E-177	hypothetical protein ARALYDRAFT_480455 [Arabidopsis lyrata subsp. lyrata] >gi|297331839|gb|EFH62258.1| hypothetical protein ARALYDRAFT_480455 [Arabidopsis lyrata subsp. lyrata]	gi|159464432|ref|XM_001690394.1|	313	6.00E-82	Chlamydomonas reinhardtii strain CC-503 cw92 mt+	sp|Q9SZD4|PRS4A_ARATH	625	6.00E-179	26S proteasome regulatory subunit 4 homolog A OS=Arabidopsis thaliana GN=RPT2A PE=2 SV=1	SPBC4.07c	569	1.00E-161	COG1222	ATP-dependent 26S proteasome regulatory subunit	K03062	2.00E-178	625	aly:ARALYDRAFT_480455	26S proteasome regulatory subunit T2	GO:0051788//response to misfolded protein;GO:0035266//meristem growth;GO:0043161//proteasomal ubiquitin-dependent protein catabolic process;GO:0010078//maintenance of root meristem identity;GO:0090351;GO:0048829//root cap development;GO:0080129//proteasome core complex assembly;GO:0009965//leaf morphogenesis;GO:0009933//meristem structural organization;GO:0007292//female gamete generation;GO:0048…	GO:0016887//ATPase activity;GO:0005524//ATP binding	GO:0005829//cytosol;GO:0008540//proteasome regulatory particle, base subcomplex;GO:0005886//plasma membrane;GO:0005634//nucleus
CL230.Contig2	3110	gi|297808063|ref|XP_002871915.1|	626.7	6.00E-178	ATSUG1 [Arabidopsis lyrata subsp. lyrata] >gi|297317752|gb|EFH48174.1| ATSUG1 [Arabidopsis lyrata subsp. lyrata]	gi|112253386|gb|DQ864866.1|	287	3.00E-74	Pfiesteria piscicida clone ppi-5p-43 ATP-dependent 26S proteasome regulatory subunit mRNA, complete cds	sp|Q9C5U3|PRS8A_ARATH	625	6.00E-179	26S protease regulatory subunit 8 homolog A OS=Arabidopsis thaliana GN=RPT6A PE=2 SV=1	SPBC23G7.12c	586	9.00E-167	COG1222	ATP-dependent 26S proteasome regulatory subunit	K03066	6.00E-179	626	aly:ARALYDRAFT_488897	26S proteasome regulatory subunit T6	GO:0006511//ubiquitin-dependent protein catabolic process	GO:0008233//peptidase activity;GO:0016887//ATPase activity;GO:0005524//ATP binding	GO:0008540//proteasome regulatory particle, base subcomplex;GO:0005886//plasma membrane;GO:0005634//nucleus;GO:0005829//cytosol
CL231.Contig1	3844	gi|68638022|emb|CAI99405.1|	1846.2	0	P-type ATPase [Pyropia yezoensis] >gi|115635846|dbj|BAF34369.1| Na+-ATPase [Pyropia yezoensis]	gi|115635845|dbj|AB176581.1|	1144	0	Porphyra yezoensis mRNA for Na+-ATPase, complete cds	sp|P54209|ATC1_DUNBI	368	1.00E-101	Cation-transporting ATPase CA1 OS=Dunaliella bioculata GN=CA1 PE=2 SV=1	MA4378	597	5.00E-170	COG0474	Cation transport ATPase	K01539	0	803	ota:Ot01g00900	sodium/potassium-transporting ATPase subunit alpha [EC:3.6.3.9]	GO:0015672//monovalent inorganic cation transport;GO:0006754//ATP biosynthetic process	GO:0046872//metal ion binding;GO:0015077//monovalent inorganic cation transmembrane transporter activity;GO:0015662//ATPase activity, coupled to transmembrane movement of ions, phosphorylative mechanism;GO:0005524//ATP binding	GO:0016021//integral to membrane
CL231.Contig2	3844	gi|68638022|emb|CAI99405.1|	1967.2	0	P-type ATPase [Pyropia yezoensis] >gi|115635846|dbj|BAF34369.1| Na+-ATPase [Pyropia yezoensis]	gi|115635845|dbj|AB176581.1|	1144	0	Porphyra yezoensis mRNA for Na+-ATPase, complete cds	sp|P54209|ATC1_DUNBI	366	6.00E-101	Cation-transporting ATPase CA1 OS=Dunaliella bioculata GN=CA1 PE=2 SV=1	MA4378	597	5.00E-170	COG0474	Cation transport ATPase	K01539	0	811	ota:Ot01g00900	sodium/potassium-transporting ATPase subunit alpha [EC:3.6.3.9]	GO:0015672//monovalent inorganic cation transport;GO:0006754//ATP biosynthetic process	GO:0046872//metal ion binding;GO:0015077//monovalent inorganic cation transmembrane transporter activity;GO:0015662//ATPase activity, coupled to transmembrane movement of ions, phosphorylative mechanism;GO:0005524//ATP binding	GO:0016021//integral to membrane
CL231.Contig3	3835	gi|68638022|emb|CAI99405.1|	2168.7	0	P-type ATPase [Pyropia yezoensis] >gi|115635846|dbj|BAF34369.1| Na+-ATPase [Pyropia yezoensis]	gi|115635845|dbj|AB176581.1|	3326	0	Porphyra yezoensis mRNA for Na+-ATPase, complete cds	sp|Q9XES1|ECA4_ARATH	378	1.00E-104	Calcium-transporting ATPase 4, endoplasmic reticulum-type OS=Arabidopsis thaliana GN=ECA4 PE=2 SV=2	MA4378	585	2.00E-166	COG0474	Cation transport ATPase	K01539	0	816	ota:Ot01g00900	sodium/potassium-transporting ATPase subunit alpha [EC:3.6.3.9]	GO:0015672//monovalent inorganic cation transport;GO:0006754//ATP biosynthetic process	GO:0046872//metal ion binding;GO:0015077//monovalent inorganic cation transmembrane transporter activity;GO:0015662//ATPase activity, coupled to transmembrane movement of ions, phosphorylative mechanism;GO:0005524//ATP binding	GO:0016021//integral to membrane
CL231.Contig4	3835	gi|68638022|emb|CAI99405.1|	2047.7	0	P-type ATPase [Pyropia yezoensis] >gi|115635846|dbj|BAF34369.1| Na+-ATPase [Pyropia yezoensis]	gi|115635845|dbj|AB176581.1|	2401	0	Porphyra yezoensis mRNA for Na+-ATPase, complete cds	sp|Q9SY55|ECA3_ARATH	371	2.00E-102	Calcium-transporting ATPase 3, endoplasmic reticulum-type OS=Arabidopsis thaliana GN=ECA3 PE=2 SV=3	MA4378	585	2.00E-166	COG0474	Cation transport ATPase	K01539	0	809	ota:Ot01g00900	sodium/potassium-transporting ATPase subunit alpha [EC:3.6.3.9]	GO:0015672//monovalent inorganic cation transport;GO:0006754//ATP biosynthetic process	GO:0046872//metal ion binding;GO:0015077//monovalent inorganic cation transmembrane transporter activity;GO:0015662//ATPase activity, coupled to transmembrane movement of ions, phosphorylative mechanism;GO:0005524//ATP binding	GO:0016021//integral to membrane
CL232.Contig1	212	gi|168000615|ref|XP_001753011.1|	52.4	2.00E-06	predicted protein [Physcomitrella patens subsp. patens] >gi|162695710|gb|EDQ82052.1| predicted protein [Physcomitrella patens subsp. patens]	--	--	--	--	--	--	--	--	--	--	--	--	--	K07560	2.00E-07	52.4	ppp:PHYPADRAFT_113718	D-tyrosyl-tRNA(Tyr) deacylase [EC:3.1.-.-]	-	-	-
CL232.Contig2	654	gi|168000615|ref|XP_001753011.1|	83.6	2.00E-15	predicted protein [Physcomitrella patens subsp. patens] >gi|162695710|gb|EDQ82052.1| predicted protein [Physcomitrella patens subsp. patens]	--	--	--	--	--	--	--	--	SPAC8C9.05	74.3	2.00E-13	COG1490	D-Tyr-tRNAtyr deacylase	K07560	3.00E-18	89.7	cme:CMB076C	D-tyrosyl-tRNA(Tyr) deacylase [EC:3.1.-.-]	GO:0019478//D-amino acid catabolic process	GO:0016788//hydrolase activity, acting on ester bonds	GO:0005737//cytoplasm
CL233.Contig1	1488	gi|323454001|gb|EGB09872.1|	62.8	1.00E-08	hypothetical protein AURANDRAFT_71291, partial [Aureococcus anophagefferens]	--	--	--	--	--	--	--	--	--	--	--	--	--	--	--	--	--	--	-	-	-
CL233.Contig2	1451	gi|357452919|ref|XP_003596736.1|	58.2	3.00E-07	hypothetical protein MTR_2g084760, partial [Medicago truncatula] >gi|355485784|gb|AES66987.1| hypothetical protein MTR_2g084760, partial [Medicago truncatula]	--	--	--	--	--	--	--	--	--	--	--	--	--	--	--	--	--	--	-	-	-
CL233.Contig3	1624	gi|323456144|gb|EGB12011.1|	53.9	7.00E-06	hypothetical protein AURANDRAFT_70714, partial [Aureococcus anophagefferens]	--	--	--	--	--	--	--	--	--	--	--	--	--	--	--	--	--	--	-	-	-
[truncated: 23,635 more rows]
