# Supplementary material for: Characterization of the global transcriptome for Pyropia haitanensis (Bangiales, Rhodophyta) and development of cSSR markers
Source: BMC Genomics. 2013 Feb 16;14:107. doi: 10.1186/1471-2164-14-107 (PMC3626662; doi:10.1186/1471-2164-14-107)
Supplement: Additional file 3 — Identified cSSRs in unigenes of P. haitanensis. [file 1471-2164-14-107-S3.xlsx]

## Sheet: All-Unigene.fa.misa
Additional file 3: Identified cSSRs in unigenes of P.haitanensis
Unigene ID	SSR nr.	SSR type	SSR	size	start	end
CL1.Contig2	1	p3	(GCG)6	18	1	18
CL7.Contig1	1	p3	(GCA)5	15	1255	1269
CL7.Contig2	1	p3	(TGC)5	15	103	117
CL9.Contig1	1	p3	(GCT)6	18	3542	3559
CL9.Contig2	1	p3	(GCA)6	18	358	375
CL9.Contig3	1	p3	(GCA)6	18	851	868
CL10.Contig1	1	p3	(GCG)7	21	1	21
CL10.Contig2	1	p3	(GCG)7	21	1	21
CL12.Contig1	1	p3	(GGC)7	21	429	449
CL12.Contig2	1	p3	(CCG)7	21	996	1016
CL16.Contig1	1	p3	(CGG)6	18	209	226
CL16.Contig1	2	p3	(GCA)5	15	717	731
CL16.Contig2	1	p3	(CGG)6	18	1228	1245
CL16.Contig2	2	p3	(GCA)5	15	1736	1750
CL25.Contig1	1	p3	(GTC)5	15	661	675
CL25.Contig2	1	p3	(GTC)5	15	546	560
CL25.Contig3	1	p3	(GTC)5	15	900	914
CL25.Contig4	1	p3	(GAC)5	15	76	90
CL40.Contig1	1	p3	(GCG)5	15	10	24
CL40.Contig2	1	p3	(GCG)5	15	3	17
CL42.Contig3	1	p3	(GGC)5	15	971	985
CL46.Contig1	1	p3	(GCG)5	15	72	86
CL46.Contig2	1	p3	(GCG)5	15	25	39
CL49.Contig2	1	p3	(GCC)5	15	714	728
CL49.Contig2	2	p3	(GCG)5	15	900	914
CL49.Contig3	1	p3	(GCC)5	15	686	700
CL49.Contig4	1	p3	(GCC)5	15	714	728
CL51.Contig1	1	p3	(CGC)5	15	3864	3878
CL51.Contig2	1	p3	(CGC)5	15	3849	3863
CL51.Contig3	1	p3	(CGC)5	15	3843	3857
CL51.Contig4	1	p3	(CGC)5	15	3828	3842
CL54.Contig2	1	p3	(TGG)6	18	376	393
CL70.Contig1	1	p3	(TCC)5	15	176	190
CL70.Contig2	1	p3	(GGA)5	15	869	883
CL71.Contig2	1	p3	(GCC)6	18	783	800
CL71.Contig2	2	p3	(GGC)5	15	1842	1856
CL71.Contig3	1	p3	(GCC)6	18	783	800
CL71.Contig3	2	p3	(GGC)5	15	1842	1856
CL77.Contig1	1	p3	(GCG)5	15	179	193
CL79.Contig1	1	p3	(CGG)5	15	205	219
CL80.Contig2	1	p3	(TCT)5	15	1799	1813
CL82.Contig1	1	p3	(CGG)5	15	1571	1585
CL82.Contig2	1	p3	(CCG)5	15	478	492
CL82.Contig3	1	p2	(TC)6	12	269	280
CL82.Contig3	2	p3	(CGG)5	15	1399	1413
CL100.Contig1	1	p3	(CTG)5	15	1568	1582
CL100.Contig2	1	p3	(CTG)5	15	568	582
CL104.Contig1	1	p3	(GCG)6	18	1	18
CL104.Contig2	1	p3	(GCG)6	18	1	18
CL105.Contig1	1	p3	(GCG)5	15	1699	1713
CL105.Contig2	1	p3	(GCG)5	15	2028	2042
CL105.Contig3	1	p3	(GCG)5	15	1812	1826
CL109.Contig1	1	p2	(AG)6	12	344	355
CL111.Contig1	1	p3	(GCG)6	18	805	822
CL123.Contig6	1	p2	(GA)6	12	251	262
CL123.Contig11	1	p2	(TC)6	12	163	174
CL123.Contig12	1	p2	(TC)6	12	163	174
CL127.Contig1	1	p3	(CGC)5	15	196	210
CL127.Contig2	1	p3	(CGC)5	15	196	210
CL127.Contig2	2	p3	(GGC)5	15	476	490
CL127.Contig2	3	p3	(GGC)5	15	689	703
CL127.Contig2	4	p3	(GGC)5	15	812	826
CL139.Contig1	1	p3	(CGG)5	15	1017	1031
CL139.Contig2	1	p3	(GCC)5	15	566	580
CL142.Contig2	1	p3	(GGC)5	15	2074	2088
CL151.Contig1	1	p3	(CGC)7	21	593	613
CL151.Contig2	1	p3	(GGC)7	21	910	930
CL154.Contig1	1	p3	(GAC)6	18	209	226
CL154.Contig2	1	p3	(CGA)6	18	101	118
CL159.Contig1	1	p3	(CCG)7	21	3	23
CL161.Contig1	1	p3	(CGG)6	18	1080	1097
CL161.Contig2	1	p3	(CGG)6	18	532	549
CL166.Contig1	1	p3	(GCC)6	18	1	18
CL166.Contig1	2	p3	(CGG)5	15	264	278
CL174.Contig1	1	p3	(GCC)6	18	332	349
CL175.Contig1	1	p2	(AC)11	22	234	255
CL175.Contig2	1	p2	(GT)11	22	1089	1110
CL182.Contig1	1	p3	(CCA)7	21	446	466
CL182.Contig3	1	p3	(CCA)7	21	238	258
CL184.Contig2	1	p3	(GCG)5	15	787	801
CL196.Contig1	1	p3	(CCG)5	15	71	85
CL198.Contig1	1	p3	(CGG)7	21	414	434
CL203.Contig1	1	p3	(CGG)5	15	1	15
CL207.Contig2	1	p5	(CCGTC)5	25	165	189
CL208.Contig1	1	p2	(TG)7	14	1	14
CL209.Contig1	1	c	(TCG)6tcctcctcctcgtcgtcatgcccgtctagcagcgacagcagcac(CAG)5	77	71	147
CL209.Contig2	1	c	(TCG)6tcctcctcctcgtcgtcatgcccgtctagcagcgacagcagcac(CAG)5	77	71	147
CL216.Contig2	1	p3	(CGG)7	21	1	21
CL217.Contig1	1	p3	(GCC)6	18	489	506
CL217.Contig2	1	p3	(GCC)6	18	489	506
CL217.Contig3	1	p3	(GCC)6	18	489	506
CL217.Contig4	1	p3	(GGC)6	18	1267	1284
CL222.Contig1	1	p3	(GCG)5	15	304	318
CL222.Contig2	1	p3	(GCG)5	15	363	377
CL227.Contig1	1	p3	(CAG)5	15	407	421
CL227.Contig2	1	c	(TGC)5tgttgctgatgt(TGC)6ac(CTG)7	68	1646	1713
CL235.Contig1	1	p2	(GA)9	18	332	349
CL235.Contig2	1	p2	(TC)9	18	619	636
CL246.Contig1	1	p3	(CGC)5	15	244	258
CL247.Contig3	1	p3	(CGC)5	15	2	16
CL253.Contig1	1	p3	(CGG)5	15	420	434
CL253.Contig3	1	p3	(CGG)5	15	490	504
CL260.Contig3	1	p3	(CGG)5	15	119	133
CL262.Contig1	1	p3	(GGC)5	15	568	582
CL262.Contig2	1	p3	(GGC)5	15	568	582
CL265.Contig1	1	p3	(CAG)5	15	694	708
CL265.Contig1	2	p3	(GCA)7	21	990	1010
CL265.Contig2	1	c	(CAG)6caccca(CAG)5	39	50	88
CL265.Contig2	2	p3	(GCA)7	21	370	390
CL265.Contig3	1	p3	(GCT)6	18	75	92
CL272.Contig1	1	c	(ACC)5ggtg(CAC)5	34	115	148
CL279.Contig1	1	p3	(GGC)6	18	148	165
CL279.Contig2	1	p3	(GGC)6	18	359	376
CL279.Contig3	1	p3	(GGC)6	18	254	271
CL284.Contig1	1	p2	(AC)12	24	301	324
CL288.Contig1	1	p3	(GCA)5	15	219	233
CL293.Contig1	1	p3	(CCG)5	15	19	33
CL293.Contig1	2	p3	(CGC)5	15	259	273
CL295.Contig1	1	c	(CGT)6ca(TCG)7	41	934	974
CL295.Contig2	1	c	(CGT)5cgca(TCG)8	43	929	971
CL295.Contig3	1	c	(CGT)6ca(TCG)7	41	934	974
CL295.Contig3	2	p6	(CGTCGC)4	24	1369	1392
CL296.Contig1	1	p3	(CGC)5	15	2578	2592
CL319.Contig1	1	p3	(GAG)5	15	77	91
CL320.Contig1	1	p3	(GGC)5	15	32	46
CL320.Contig2	1	p3	(GGC)5	15	45	59
CL322.Contig1	1	p3	(GGT)5	15	164	178
CL322.Contig3	1	p3	(GGT)5	15	164	178
CL326.Contig1	1	p3	(GGC)6	18	748	765
CL326.Contig2	1	p3	(CGC)6	18	3778	3795
CL326.Contig3	1	p3	(GGC)6	18	737	754
CL326.Contig4	1	p3	(GGC)6	18	747	764
CL326.Contig5	1	p3	(CGC)6	18	4038	4055
CL326.Contig6	1	p3	(GGC)6	18	748	765
CL326.Contig7	1	p3	(GGC)6	18	748	765
CL330.Contig4	1	p2	(CA)8	16	357	372
CL331.Contig1	1	p3	(GGC)6	18	1	18
CL331.Contig2	1	p3	(ACC)7	21	1	21
CL331.Contig2	2	p3	(CGG)7	21	3288	3308
CL333.Contig1	1	p3	(CAG)7	21	1	21
CL333.Contig1	2	p3	(CAG)7	21	607	627
CL333.Contig2	1	p3	(GCC)7	21	6	26
CL333.Contig2	2	p3	(TGC)7	21	429	449
CL333.Contig3	1	p3	(TGC)7	21	442	462
CL338.Contig2	1	p3	(AGC)5	15	266	280
CL340.Contig1	1	p3	(CGA)8	24	1583	1606
CL341.Contig1	1	p3	(GCC)5	15	47	61
CL341.Contig2	1	p3	(GCC)5	15	70	84
CL348.Contig2	1	p3	(CGG)5	15	838	852
CL349.Contig2	1	p3	(CGC)5	15	167	181
CL351.Contig2	1	p3	(GCG)5	15	962	976
CL353.Contig1	1	p3	(CCG)5	15	395	409
CL353.Contig2	1	p3	(CCG)5	15	224	238
CL356.Contig1	1	p6	(AGCGGC)4	24	200	223
CL356.Contig2	1	p6	(TGCCGC)4	24	50	73
CL356.Contig3	1	p6	(AGCGGC)4	24	226	249
CL369.Contig2	1	p6	(CTGCCG)4	24	268	291
CL369.Contig2	2	p3	(CCT)5	15	443	457
CL372.Contig2	1	p3	(CAG)5	15	106	120
CL376.Contig2	1	p3	(GCG)5	15	400	414
CL391.Contig1	1	p3	(CAG)7	21	1957	1977
CL391.Contig2	1	p3	(GCT)7	21	887	907
CL391.Contig3	1	p3	(GCT)7	21	1334	1354
CL393.Contig3	1	p3	(GCC)5	15	472	486
CL394.Contig1	1	p3	(GGA)5	15	677	691
CL394.Contig2	1	p3	(TCC)5	15	512	526
CL399.Contig2	1	c	(GCG)7gcaagggcggcggtgacagaggcgacgacggcagcgggcggcgacaagaacaaga(CGG)6	94	1	94
CL417.Contig1	1	p3	(GGC)5	15	184	198
CL417.Contig2	1	p3	(GGC)5	15	253	267
CL426.Contig1	1	p3	(GGC)5	15	413	427
CL426.Contig2	1	p3	(GGC)5	15	434	448
CL430.Contig2	1	p2	(AC)6	12	224	235
CL433.Contig1	1	p3	(GCG)8	24	1	24
CL439.Contig1	1	p3	(CCG)5	15	1524	1538
CL439.Contig2	1	p3	(GCG)5	15	562	576
CL446.Contig1	1	p3	(GCG)5	15	705	719
CL457.Contig1	1	p3	(AGC)6	18	3426	3443
CL457.Contig2	1	p3	(AGC)6	18	2994	3011
CL457.Contig3	1	p3	(AGC)6	18	2994	3011
CL460.Contig1	1	p6	(GGTGGC)4	24	2412	2435
CL460.Contig2	1	p3	(CCG)6	18	2623	2640
CL462.Contig2	1	p3	(GCC)5	15	1013	1027
CL462.Contig3	1	p3	(GCC)5	15	1372	1386
CL462.Contig4	1	p3	(GCC)5	15	1074	1088
CL465.Contig1	1	p3	(GCG)5	15	347	361
CL468.Contig1	1	p3	(GCC)5	15	1	15
CL468.Contig2	1	p3	(CCG)5	15	1	15
CL480.Contig3	1	p3	(CGC)5	15	246	260
CL488.Contig2	1	p3	(GCC)5	15	54	68
CL498.Contig2	1	p3	(CGC)5	15	367	381
CL498.Contig3	1	p3	(CGC)5	15	133	147
CL503.Contig1	1	p3	(CCG)5	15	686	700
CL536.Contig1	1	p2	(GC)6	12	1123	1134
CL541.Contig1	1	p3	(CGC)5	15	61	75
CL544.Contig2	1	p3	(GCG)5	15	2282	2296
CL547.Contig1	1	p3	(GCG)6	18	84	101
CL559.Contig2	1	p2	(AG)6	12	131	142
CL562.Contig1	1	p3	(TGC)5	15	1208	1222
CL562.Contig1	2	p3	(GCC)5	15	2587	2601
CL562.Contig2	1	p3	(TGC)5	15	1208	1222
CL562.Contig2	2	p3	(GCC)5	15	2044	2058
CL563.Contig1	1	p3	(GCA)5	15	69	83
CL563.Contig2	1	p3	(GCA)5	15	69	83
CL563.Contig3	1	p3	(GCA)5	15	69	83
CL566.Contig1	1	p3	(GCG)5	15	932	946
CL566.Contig2	1	p3	(GCG)5	15	932	946
CL567.Contig2	1	p5	(AAAAG)4	20	420	439
CL570.Contig1	1	p2	(TA)6	12	1366	1377
CL570.Contig1	2	p2	(TA)6	12	4858	4869
CL570.Contig2	1	p2	(TA)6	12	1366	1377
CL572.Contig1	1	p3	(CAC)6	18	634	651
CL572.Contig2	1	p3	(GGT)6	18	169	186
CL577.Contig1	1	p3	(CGG)5	15	13	27
CL577.Contig1	2	p3	(CGG)5	15	487	501
CL577.Contig2	1	p3	(CGG)5	15	20	34
CL577.Contig2	2	p3	(CGG)5	15	257	271
CL579.Contig1	1	p3	(TCC)6	18	344	361
CL579.Contig2	1	p3	(GGA)6	18	118	135
CL579.Contig2	2	p3	(GGC)5	15	905	919
CL580.Contig1	1	p2	(GT)8	16	149	164
CL580.Contig1	2	p3	(GGC)5	15	409	423
CL580.Contig2	1	p3	(GGC)5	15	375	389
CL583.Contig1	1	p2	(GC)7	14	223	236
CL584.Contig1	1	p3	(GGC)5	15	1148	1162
CL584.Contig2	1	p3	(GGC)5	15	1491	1505
CL584.Contig3	1	p3	(GGC)5	15	1783	1797
CL586.Contig2	1	p2	(CG)6	12	1163	1174
CL588.Contig1	1	p3	(CGC)7	21	351	371
CL589.Contig1	1	p3	(GCC)5	15	2023	2037
CL589.Contig2	1	p3	(GGC)5	15	136	150
CL590.Contig1	1	p3	(CGC)7	21	4583	4603
CL590.Contig1	2	p3	(TGC)6	18	4836	4853
CL590.Contig2	1	p3	(CGC)7	21	3628	3648
CL590.Contig2	2	p3	(CGC)5	15	4012	4026
CL594.Contig1	1	p2	(CA)7	14	339	352
CL606.Contig2	1	p3	(GGC)7	21	1	21
CL606.Contig2	2	p3	(GCG)5	15	992	1006
CL614.Contig2	1	p3	(CGC)5	15	341	355
CL633.Contig1	1	p3	(GAG)5	15	940	954
CL633.Contig1	2	p6	(CGGCAG)4	24	1107	1130
CL633.Contig2	1	p6	(CTGCCG)4	24	162	185
CL633.Contig2	2	p3	(CCT)5	15	337	351
CL636.Contig2	1	p3	(CGA)7	21	954	974
CL636.Contig3	1	p3	(GTC)7	21	1	21
CL641.Contig2	1	p3	(CCT)7	21	1343	1363
CL644.Contig1	1	c	(GCT)5ggtgatgcagctgtgcaaactgcc(GCT)5	54	156	209
CL644.Contig1	2	p3	(TGC)5	15	335	349
CL646.Contig1	1	p3	(AGC)7	21	435	455
CL650.Contig1	1	p3	(CGC)5	15	820	834
CL650.Contig2	1	p3	(GCC)5	15	822	836
CL651.Contig1	1	p3	(CCG)8	24	2630	2653
CL651.Contig2	1	p3	(CCG)8	24	2619	2642
CL652.Contig1	1	p3	(GCG)5	15	431	445
CL656.Contig1	1	p3	(GCC)5	15	110	124
CL670.Contig1	1	p6	(GCCGTG)6	36	910	945
CL670.Contig2	1	p6	(GCCGTG)6	36	739	774
CL672.Contig1	1	p3	(GGC)5	15	197	211
CL672.Contig2	1	p3	(GGC)5	15	216	230
CL673.Contig2	1	p3	(CGG)6	18	1	18
CL676.Contig1	1	p3	(GCG)7	21	1	21
CL678.Contig1	1	p3	(TGC)6	18	717	734
CL678.Contig2	1	p3	(GGC)5	15	11	25
CL678.Contig2	2	p3	(GCA)6	18	358	375
CL686.Contig1	1	p3	(GGC)5	15	8	22
CL688.Contig1	1	p3	(TTC)9	27	49	75
CL688.Contig2	1	p3	(TTC)24	72	46	117
CL691.Contig1	1	p3	(GCT)6	18	2049	2066
CL695.Contig1	1	p3	(CGC)5	15	475	489
CL695.Contig2	1	p3	(CGC)5	15	661	675
CL698.Contig1	1	p3	(CCG)5	15	454	468
CL699.Contig1	1	p3	(GCG)6	18	1	18
CL699.Contig1	2	p3	(GGT)8	24	2619	2642
CL699.Contig1	3	p3	(CGC)5	15	3470	3484
CL699.Contig2	1	p3	(GCG)6	18	1	18
CL699.Contig2	2	p3	(GGT)8	24	2619	2642
CL713.Contig1	1	p2	(GC)6	12	294	305
CL720.Contig2	1	p3	(GCC)5	15	10	24
CL722.Contig1	1	p3	(CGG)7	21	135	155
CL733.Contig1	1	p3	(GCC)5	15	2989	3003
CL733.Contig2	1	p3	(GCC)5	15	3024	3038
CL735.Contig1	1	p3	(CAG)5	15	299	313
CL735.Contig2	1	p3	(CAG)7	21	298	318
CL740.Contig3	1	p3	(CGC)5	15	1780	1794
CL751.Contig1	1	p3	(GGT)8	24	191	214
CL753.Contig1	1	p3	(GCC)7	21	1	21
CL758.Contig1	1	p3	(GCG)6	18	4231	4248
CL772.Contig1	1	p3	(CGG)5	15	962	976
CL772.Contig2	1	p3	(CGG)5	15	750	764
CL780.Contig1	1	c*	(TGGCGG)7(GGC)5*	52	179	230
CL780.Contig2	1	p3	(GGC)5	15	204	218
CL781.Contig1	1	p2	(GC)7	14	945	958
CL781.Contig2	1	p2	(GC)7	14	844	857
CL783.Contig1	1	p3	(GAA)5	15	93	107
CL783.Contig2	1	p3	(TTC)5	15	2303	2317
CL789.Contig2	1	p3	(CGC)5	15	51	65
CL792.Contig2	1	p3	(CCG)5	15	591	605
CL800.Contig1	1	p3	(CGG)5	15	215	229
CL802.Contig1	1	p3	(GGC)5	15	183	197
CL802.Contig2	1	p3	(GCC)5	15	269	283
CL813.Contig2	1	p3	(GGC)7	21	1	21
CL814.Contig1	1	c	(GGC)5cctggcttctcgaccgactttggcggtggcttctctgacctgttcgagaccttcttt(GGC)5	87	297	383
CL814.Contig2	1	p3	(GCG)6	18	1900	1917
CL817.Contig1	1	p2	(TC)7	14	456	469
CL818.Contig1	1	p3	(CGA)5	15	800	814
CL818.Contig2	1	p3	(CGA)5	15	524	538
CL820.Contig1	1	p3	(CGG)5	15	1639	1653
CL825.Contig1	1	p2	(AC)10	20	184	203
CL825.Contig2	1	c	(AC)10aaacagacgcacacacacacgcacat(AC)10	66	205	270
CL826.Contig1	1	p3	(GGC)5	15	166	180
CL831.Contig1	1	p3	(CCG)7	21	475	495
CL831.Contig3	1	p3	(CCG)7	21	309	329
CL832.Contig1	1	p3	(GGC)5	15	355	369
CL833.Contig1	1	p3	(CGC)7	21	316	336
CL837.Contig1	1	p3	(GGC)5	15	10	24
CL847.Contig2	1	p3	(CGC)5	15	116	130
CL869.Contig1	1	p3	(CCG)7	21	1	21
CL869.Contig2	1	p3	(CCG)7	21	1	21
CL872.Contig1	1	p3	(CCT)16	48	453	500
CL872.Contig2	1	p3	(AGG)8	24	427	450
CL876.Contig1	1	p2	(GC)6	12	781	792
CL876.Contig2	1	p2	(GC)6	12	206	217
CL890.Contig1	1	p2	(TC)8	16	245	260
CL901.Contig1	1	p3	(GGC)5	15	3	17
CL901.Contig2	1	p3	(CGC)5	15	107	121
CL901.Contig3	1	p3	(CGC)5	15	107	121
CL901.Contig4	1	p3	(CGC)5	15	107	121
CL902.Contig1	1	p3	(CCG)5	15	44	58
CL904.Contig1	1	p3	(GCC)5	15	1279	1293
CL904.Contig2	1	p3	(GGT)6	18	1614	1631
CL905.Contig1	1	p3	(CGG)5	15	126	140
CL905.Contig2	1	p3	(CCG)5	15	633	647
CL916.Contig1	1	c	(GCA)6acaacagcagcagcacattctcgcgcagcagca(GCAGGC)9	105	26	130
CL916.Contig2	1	c	(GCA)6acaacagcagcagcacattctcgcgcagcagca(GCAGGC)4	75	40	114
CL919.Contig1	1	p3	(GGC)5	15	513	527
CL919.Contig3	1	p3	(GGC)5	15	791	805
CL922.Contig1	1	p3	(GCA)6	18	36	53
CL922.Contig1	2	p3	(CAC)6	18	2741	2758
CL926.Contig1	1	p3	(GCA)6	18	1034	1051
CL930.Contig2	1	p3	(CCG)6	18	654	671
CL934.Contig1	1	p2	(CA)7	14	1002	1015
CL935.Contig2	1	p3	(GCG)6	18	1	18
CL938.Contig1	1	p3	(CGC)5	15	111	125
CL940.Contig1	1	p3	(GCG)7	21	1	21
CL940.Contig2	1	p3	(GCG)6	18	1	18
CL943.Contig1	1	p3	(CGG)5	15	13	27
CL947.Contig1	1	p3	(GGA)15	45	162	206
CL947.Contig2	1	p3	(CCG)5	15	26	40
CL947.Contig2	2	p3	(GGA)8	24	223	246
CL952.Contig1	1	p3	(GCC)6	18	1513	1530
CL953.Contig1	1	p3	(CGG)5	15	856	870
CL954.Contig1	1	p3	(GCG)5	15	639	653
CL954.Contig2	1	p3	(GCG)5	15	612	626
CL965.Contig1	1	p3	(CGG)5	15	25	39
CL970.Contig1	1	p3	(TGC)6	18	1	18
CL970.Contig2	1	p3	(TGC)7	21	1	21
CL971.Contig2	1	p3	(GGC)5	15	529	543
CL973.Contig2	1	p3	(GCG)5	15	15	29
CL976.Contig1	1	p3	(TGC)6	18	555	572
CL976.Contig2	1	p3	(CAG)6	18	1049	1066
CL976.Contig3	1	p3	(CAG)6	18	2101	2118
CL994.Contig2	1	p2	(CA)6	12	50	61
CL997.Contig1	1	p3	(CCT)5	15	355	369
CL997.Contig2	1	p3	(GAG)5	15	3038	3052
CL1007.Contig1	1	p2	(GT)9	18	1	18
CL1012.Contig1	1	p3	(TGC)6	18	96	113
CL1013.Contig2	1	p3	(CCG)5	15	200	214
CL1013.Contig3	1	p3	(CCG)5	15	2927	2941
CL1022.Contig1	1	p3	(GCA)5	15	9	23
CL1022.Contig2	1	p3	(GGC)5	15	581	595
CL1026.Contig1	1	p3	(CGT)6	18	823	840
CL1026.Contig2	1	p3	(CGT)6	18	1102	1119
CL1031.Contig1	1	p3	(GCC)6	18	1	18
CL1044.Contig1	1	p3	(GCC)6	18	301	318
CL1044.Contig1	2	p3	(GCT)5	15	1419	1433
CL1045.Contig1	1	p3	(TGC)8	24	930	953
CL1062.Contig1	1	p3	(GTG)5	15	3353	3367
CL1062.Contig1	2	p3	(GTG)5	15	3574	3588
CL1071.Contig1	1	p3	(CCG)5	15	1984	1998
CL1071.Contig2	1	p3	(CGG)5	15	41	55
CL1077.Contig1	1	p3	(CGC)5	15	601	615
CL1077.Contig2	1	p3	(CGC)5	15	1321	1335
CL1080.Contig1	1	p3	(CGA)5	15	38	52
CL1080.Contig2	1	p3	(TCG)5	15	143	157
CL1084.Contig1	1	p3	(GGC)5	15	576	590
CL1084.Contig2	1	p3	(CCG)5	15	60	74
CL1085.Contig1	1	p3	(GGC)7	21	1	21
CL1088.Contig2	1	p3	(CAG)6	18	267	284
CL1088.Contig2	2	p3	(TCC)5	15	568	582
CL1099.Contig2	1	p3	(ACG)5	15	1055	1069
CL1100.Contig1	1	p3	(GCG)5	15	4	18
CL1101.Contig2	1	p3	(CAG)6	18	1512	1529
CL1108.Contig1	1	p3	(GCG)6	18	72	89
CL1110.Contig3	1	p3	(GGC)5	15	1	15
CL1117.Contig1	1	p3	(CGG)5	15	33	47
CL1117.Contig1	2	p3	(GCC)5	15	289	303
CL1117.Contig2	1	p3	(GGC)5	15	9	23
CL1118.Contig3	1	p3	(GCG)7	21	1	21
CL1123.Contig1	1	p3	(GGC)7	21	1057	1077
CL1123.Contig2	1	p3	(GGC)7	21	1063	1083
CL1125.Contig2	1	p2	(CG)6	12	1364	1375
CL1131.Contig1	1	p3	(GGC)5	15	685	699
CL1131.Contig2	1	p3	(GGC)5	15	688	702
CL1143.Contig1	1	p3	(GGC)6	18	296	313
CL1148.Contig1	1	p3	(GGC)5	15	877	891
CL1148.Contig1	2	p6	(CCGCTG)8	48	2364	2411
CL1148.Contig2	1	p3	(GCC)5	15	1134	1148
CL1160.Contig1	1	p3	(GAC)7	21	3303	3323
CL1160.Contig2	1	p3	(TCG)7	21	124	144
CL1161.Contig1	1	p3	(GCC)5	15	273	287
CL1161.Contig2	1	p3	(GCC)5	15	537	551
CL1166.Contig1	1	p3	(GCA)7	21	1	21
CL1166.Contig2	1	p3	(CTG)7	21	972	992
CL1168.Contig1	1	p3	(GCG)5	15	7	21
CL1168.Contig1	2	p3	(GAC)6	18	330	347
CL1168.Contig2	1	p3	(GCG)5	15	118	132
CL1168.Contig2	2	p3	(GAC)5	15	441	455
CL1174.Contig1	1	p3	(TGC)5	15	102	116
CL1174.Contig2	1	p3	(AGC)5	15	185	199
CL1180.Contig1	1	p3	(GGC)6	18	349	366
CL1180.Contig2	1	p3	(GCC)6	18	820	837
CL1180.Contig3	1	p3	(GGC)6	18	323	340
CL1186.Contig1	1	p6	(GCTCAG)4	24	1398	1421
CL1190.Contig1	1	p3	(GGC)5	15	842	856
CL1190.Contig1	2	p3	(GCA)6	18	1708	1725
CL1190.Contig1	3	p6	(CAGCAA)6	36	2117	2152
CL1190.Contig2	1	p3	(GCA)6	18	188	205
CL1190.Contig2	2	p6	(CAGCAA)6	36	597	632
CL1204.Contig1	1	p3	(GGC)5	15	823	837
CL1210.Contig1	1	p3	(CCA)6	18	372	389
CL1210.Contig2	1	p3	(CCA)6	18	371	388
CL1211.Contig1	1	c	(GCG)5ccgtcgagtacgatggtcacggg(CGC)6	56	26	81
CL1211.Contig1	2	p3	(CCG)5	15	1296	1310
CL1217.Contig1	1	p3	(GGC)5	15	344	358
CL1217.Contig2	1	p3	(GGC)5	15	918	932
CL1220.Contig1	1	p3	(GCT)6	18	262	279
CL1220.Contig2	1	p3	(AGC)6	18	556	573
CL1222.Contig2	1	p3	(GGC)6	18	373	390
CL1225.Contig1	1	p3	(CCA)5	15	1798	1812
CL1228.Contig2	1	p3	(TGC)5	15	1465	1479
CL1229.Contig1	1	p3	(CGG)5	15	1	15
CL1231.Contig1	1	p3	(CCG)6	18	314	331
CL1231.Contig2	1	p3	(CCG)6	18	87	104
CL1239.Contig2	1	p2	(CG)6	12	1006	1017
CL1241.Contig1	1	p3	(TGG)5	15	57	71
CL1241.Contig2	1	p3	(TGG)5	15	57	71
CL1243.Contig1	1	p3	(GAA)7	21	260	280
CL1243.Contig1	2	p3	(GAA)5	15	458	472
CL1243.Contig2	1	p3	(GAA)7	21	222	242
CL1243.Contig2	2	p3	(GAA)5	15	420	434
CL1256.Contig2	1	p3	(CCG)5	15	34	48
CL1258.Contig1	1	p3	(CGC)5	15	379	393
CL1258.Contig2	1	p3	(GGC)5	15	17	31
CL1258.Contig2	2	p3	(GCC)5	15	245	259
CL1264.Contig1	1	p3	(CGA)5	15	166	180
CL1264.Contig2	1	p3	(TCG)5	15	1561	1575
Unigene8	1	p3	(GTG)5	15	1299	1313
Unigene21	1	p3	(GCG)5	15	7	21
Unigene30	1	c	(GCG)5gcagcggcaagggcggcggcgatggcggcgacggcggcaagggcgtcgacaagtgcaagat(GGC)6	94	1	94
Unigene30	2	p3	(GGC)5	15	2049	2063
Unigene31	1	p2	(CG)6	12	1326	1337
Unigene40	1	p3	(GGC)6	18	713	730
Unigene40	2	p3	(GCG)5	15	1096	1110
Unigene40	3	p3	(GGC)5	15	1820	1834
Unigene47	1	p3	(GTC)5	15	427	441
Unigene50	1	p3	(GCC)5	15	1205	1219
Unigene54	1	c	(AC)9aagacgcacaacacacacacaacacacacacaacacaaaaaaaaatgaacaaaggcatggaggaaaagacacgca(AC)8	109	1671	1779
Unigene59	1	p3	(GCC)5	15	1799	1813
Unigene59	2	p3	(CCT)5	15	1971	1985
Unigene62	1	p3	(GGC)7	21	1813	1833
Unigene64	1	p3	(GGT)6	18	395	412
Unigene65	1	p3	(CGA)6	18	448	465
Unigene66	1	p3	(GCG)5	15	1436	1450
Unigene66	2	p3	(CCG)5	15	2574	2588
Unigene68	1	p3	(CGC)5	15	49	63
Unigene70	1	p3	(GGC)5	15	617	631
Unigene83	1	p3	(GGC)7	21	1839	1859
Unigene99	1	p3	(CCG)5	15	261	275
Unigene100	1	p3	(GGC)6	18	35	52
Unigene102	1	p2	(CG)7	14	643	656
Unigene110	1	p3	(GTG)7	21	258	278
Unigene134	1	p3	(GGT)5	15	109	123
Unigene144	1	p6	(GAGCGG)4	24	588	611
Unigene145	1	p3	(GCC)6	18	5	22
Unigene157	1	p3	(GGC)5	15	3427	3441
Unigene163	1	p3	(CGC)5	15	205	219
Unigene166	1	p3	(CGA)5	15	479	493
Unigene178	1	p3	(GCG)6	18	1	18
Unigene182	1	p2	(CG)6	12	194	205
Unigene189	1	p3	(GGC)5	15	1	15
Unigene195	1	c	(CGG)5ggatgaggaggggagcttg(GCC)5	49	252	300
Unigene209	1	p3	(GTC)6	18	525	542
Unigene216	1	p3	(GCG)5	15	221	235
Unigene219	1	p3	(GGC)5	15	1065	1079
Unigene222	1	p3	(CGC)6	18	744	761
Unigene236	1	p3	(GAG)5	15	295	309
Unigene245	1	p3	(CGG)5	15	6277	6291
Unigene257	1	p3	(GCG)5	15	174	188
Unigene267	1	p3	(CCG)5	15	344	358
Unigene291	1	p3	(GGC)5	15	105	119
Unigene293	1	p3	(GGC)7	21	362	382
Unigene297	1	p4	(CGGC)5	20	181	200
Unigene298	1	c	(GGC)5gaccaggctgaccgccaccgcc(GCG)5	52	1	52
Unigene333	1	p3	(GGA)7	21	144	164
Unigene351	1	p3	(GCG)5	15	1	15
Unigene362	1	p2	(GC)7	14	18	31
Unigene375	1	p3	(AGC)5	15	33	47
Unigene382	1	p3	(GGC)5	15	223	237
Unigene397	1	p3	(GCG)5	15	77	91
Unigene403	1	p3	(CGG)5	15	23	37
Unigene414	1	p3	(GGC)6	18	1	18
Unigene463	1	p3	(GCC)5	15	275	289
Unigene467	1	p3	(CGG)5	15	207	221
Unigene510	1	p3	(GCC)5	15	218	232
Unigene514	1	p3	(CCA)5	15	88	102
Unigene519	1	p3	(CGG)6	18	15	32
Unigene522	1	p3	(CGC)7	21	1	21
Unigene524	1	p3	(GCC)5	15	1	15
Unigene525	1	p3	(CGC)5	15	537	551
Unigene527	1	p3	(CCG)5	15	237	251
Unigene534	1	p3	(GCA)5	15	10	24
Unigene539	1	p3	(GGC)7	21	1	21
Unigene560	1	p3	(CGC)6	18	69	86
Unigene573	1	p3	(GTC)6	18	20	37
Unigene581	1	p3	(TGG)7	21	1	21
Unigene584	1	p3	(CCG)5	15	208	222
Unigene586	1	p3	(GCC)5	15	307	321
Unigene601	1	p2	(GA)6	12	247	258
Unigene606	1	p3	(GAC)8	24	260	283
Unigene635	1	p3	(GTG)6	18	1	18
Unigene667	1	p3	(CGG)7	21	5	25
Unigene673	1	p3	(CGG)5	15	1	15
Unigene696	1	p3	(GCG)5	15	1	15
Unigene703	1	p3	(TGG)6	18	9	26
Unigene707	1	p3	(AGC)7	21	1	21
Unigene709	1	p2	(CG)6	12	514	525
Unigene719	1	p3	(GCG)5	15	834	848
Unigene726	1	p3	(GCG)5	15	308	322
Unigene733	1	p3	(GAG)6	18	803	820
Unigene734	1	p3	(CGC)5	15	630	644
Unigene739	1	p3	(CAC)5	15	688	702
Unigene791	1	p3	(GGC)6	18	1	18
Unigene817	1	p3	(CGC)5	15	664	678
Unigene830	1	p3	(CGG)5	15	19	33
Unigene834	1	p3	(TGC)5	15	190	204
Unigene839	1	p3	(GAG)5	15	1166	1180
Unigene846	1	p2	(GC)7	14	1613	1626
Unigene864	1	p3	(GGC)5	15	837	851
Unigene865	1	p3	(CGC)5	15	731	745
Unigene882	1	p2	(CG)7	14	108	121
Unigene894	1	p5	(TCCCC)5	25	229	253
Unigene899	1	p6	(GGCGGT)4	24	1157	1180
Unigene903	1	p3	(CGG)6	18	1127	1144
Unigene910	1	p3	(GCG)7	21	374	394
Unigene912	1	c	(GGT)6ggca(GTGGCG)4	46	508	553
Unigene914	1	p3	(CGG)5	15	12	26
Unigene914	2	p3	(CCG)5	15	507	521
Unigene920	1	p3	(CGC)5	15	434	448
Unigene929	1	p6	(GCGGTG)4	24	1	24
Unigene930	1	p3	(CGG)6	18	460	477
Unigene966	1	p3	(GGC)5	15	404	418
Unigene975	1	p3	(GCG)5	15	9	23
Unigene979	1	p6	(GCCGCA)5	30	145	174
Unigene979	2	p3	(GCA)5	15	820	834
Unigene994	1	p3	(GCG)5	15	7	21
Unigene1003	1	p3	(CCG)6	18	751	768
Unigene1005	1	p3	(GGT)7	21	1	21
Unigene1010	1	p3	(GCG)7	21	1	21
Unigene1014	1	p3	(GCC)6	18	4	21
Unigene1016	1	p3	(GCT)5	15	1	15
Unigene1017	1	p3	(GGC)6	18	35	52
Unigene1021	1	p3	(GCG)6	18	558	575
Unigene1026	1	p3	(CCG)6	18	5	22
Unigene1028	1	p4	(TGCC)5	20	334	353
Unigene1037	1	c	(GCG)5gacaagt(CGG)5	37	20	56
Unigene1037	2	c	(CCG)5acttgt(CCG)5	36	477	512
Unigene1041	1	p3	(CCG)6	18	561	578
Unigene1044	1	p3	(GGC)7	21	557	577
Unigene1049	1	c	(TGC)5ttt(TGC)7	39	331	369
Unigene1054	1	p3	(GCC)6	18	378	395
Unigene1061	1	p3	(GCG)5	15	472	486
Unigene1064	1	p3	(CTG)5	15	179	193
Unigene1067	1	p2	(AC)8	16	1	16
Unigene1068	1	p3	(TGC)5	15	112	126
Unigene1086	1	p3	(GGC)5	15	1	15
Unigene1086	2	p3	(CGG)5	15	264	278
Unigene1093	1	p3	(GGC)5	15	301	315
Unigene1095	1	p3	(GCG)6	18	195	212
Unigene1122	1	p3	(CGG)5	15	581	595
Unigene1162	1	p3	(ACC)6	18	157	174
Unigene1163	1	p3	(CGG)5	15	158	172
Unigene1173	1	p3	(CGG)5	15	248	262
Unigene1195	1	p3	(GGC)5	15	78	92
Unigene1206	1	p3	(GCG)5	15	87	101
Unigene1234	1	p3	(CGG)6	18	262	279
Unigene1251	1	p3	(CGG)5	15	196	210
Unigene1255	1	p3	(GCG)6	18	1	18
Unigene1270	1	p2	(GC)6	12	66	77
Unigene1278	1	p3	(GGC)5	15	286	300
Unigene1303	1	p3	(GCC)6	18	626	643
Unigene1306	1	p3	(GGC)5	15	257	271
Unigene1314	1	p3	(GCG)6	18	250	267
Unigene1321	1	p3	(GCC)5	15	90	104
Unigene1339	1	p3	(ACC)6	18	1	18
Unigene1387	1	p3	(GCG)6	18	1	18
Unigene1389	1	p3	(CGG)7	21	3	23
Unigene1432	1	p3	(CCG)5	15	20	34
Unigene1435	1	p3	(GGC)6	18	1	18
Unigene1435	2	p3	(GCA)7	21	333	353
Unigene1440	1	p3	(GTC)5	15	269	283
Unigene1449	1	p3	(GAG)7	21	11	31
Unigene1455	1	p3	(CGC)5	15	1644	1658
Unigene1459	1	p3	(GGC)5	15	232	246
Unigene1461	1	c	(GCC)5a(CCG)5ccaaagaaggtctcgaacaggtcagagaagccaccgccaaagtcggtcgagaagccagg(GCC)5	105	394	498
Unigene1462	1	p3	(GCC)5	15	390	404
Unigene1477	1	p3	(CCG)6	18	1	18
Unigene1492	1	p3	(CCG)6	18	1	18
Unigene1497	1	p3	(CGC)5	15	3527	3541
Unigene1499	1	p3	(CGG)5	15	661	675
Unigene1500	1	p3	(CGG)5	15	372	386
Unigene1509	1	p3	(CCG)5	15	3454	3468
Unigene1510	1	p3	(CAG)5	15	7700	7714
Unigene1511	1	c	(TGTCGT)4tatcgttgtcgttgtcattgtcatcgtcattgtcattgtcgttgtcattgtcgtcgccgtcgtcgctg(TCGTCA)12	164	1889	2052
Unigene1518	1	p3	(GCA)6	18	1	18
Unigene1518	2	c	(GCA)5cgc(GCA)6	36	364	399
Unigene1518	3	p3	(CAG)5	15	590	604
Unigene1528	1	p2	(CA)7	14	427	440
Unigene1530	1	p3	(TGG)5	15	1861	1875
Unigene1530	2	p3	(GCC)7	21	2260	2280
Unigene1532	1	p3	(GGC)5	15	136	150
Unigene1550	1	p3	(GCC)5	15	1106	1120
Unigene1552	1	p3	(GGC)5	15	137	151
Unigene1566	1	p3	(CGG)5	15	235	249
Unigene1573	1	p3	(GGC)6	18	164	181
Unigene1585	1	p3	(GTC)5	15	882	896
Unigene1590	1	p3	(GCG)6	18	760	777
Unigene1604	1	p3	(CGG)7	21	677	697
Unigene1606	1	p3	(GCA)6	18	277	294
Unigene1606	2	p3	(GCA)5	15	832	846
Unigene1606	3	p3	(GCA)6	18	1003	1020
Unigene1606	4	p3	(CAG)5	15	3917	3931
Unigene1614	1	p3	(CCA)6	18	236	253
Unigene1623	1	c	(CGG)5tggctggggtgacgaccgcggtggcggcaacggctatgcgaacc(GCG)6	77	30	106
Unigene1660	1	p3	(GCG)5	15	891	905
Unigene1662	1	p3	(CGG)6	18	330	347
Unigene1667	1	c	(GT)9a(TG)10	39	165	203
Unigene1674	1	p3	(TGC)5	15	88	102
Unigene1681	1	c	(GCG)5(GCA)5	30	1075	1104
Unigene1681	2	p3	(CTG)5	15	1887	1901
Unigene1681	3	p2	(TG)8	16	2092	2107
Unigene1685	1	p3	(CCG)5	15	131	145
Unigene1701	1	p3	(GCG)7	21	259	279
Unigene1702	1	c	(CGA)6cggcagcgacgg(CGA)5	45	1853	1897
Unigene1705	1	c	(CGACAG)4(CGA)8	48	934	981
Unigene1709	1	p3	(CGC)6	18	32	49
Unigene1709	2	p3	(GCC)5	15	509	523
Unigene1718	1	p3	(GCG)6	18	790	807
Unigene1722	1	p3	(CGC)6	18	346	363
Unigene1723	1	p3	(CGG)5	15	8	22
Unigene1744	1	p3	(GAG)6	18	71	88
Unigene1744	2	p3	(CGC)5	15	1157	1171
Unigene1748	1	p3	(CGA)5	15	451	465
Unigene1758	1	p3	(GAG)5	15	190	204
Unigene1766	1	c	(CCG)5actcctccgccgagatgaagccgtcgccgttggtgtccgggttgtcctcgtccggggtgggtgtcgggaactcgtcctcatcgtcatca(TCG)7	125	236	360
Unigene1772	1	p3	(CCG)7	21	339	359
Unigene1777	1	p2	(TA)6	12	154	165
Unigene1786	1	p3	(GCC)5	15	359	373
Unigene1792	1	p3	(GCG)5	15	267	281
Unigene1795	1	p3	(CCG)5	15	278	292
Unigene1801	1	p3	(CGC)5	15	93	107
Unigene1817	1	p3	(GCC)5	15	354	368
Unigene1829	1	p3	(GCG)5	15	1	15
Unigene1831	1	p3	(CCG)6	18	1	18
Unigene1837	1	p3	(CGG)7	21	1	21
Unigene1855	1	p3	(CGG)5	15	317	331
Unigene1858	1	p3	(GCG)5	15	411	425
Unigene1873	1	p3	(CGG)5	15	6	20
Unigene1873	2	p3	(GCG)5	15	269	283
Unigene1880	1	p3	(AGG)6	18	58	75
Unigene1882	1	p3	(CGG)6	18	304	321
Unigene1894	1	p3	(CGG)5	15	425	439
Unigene1897	1	p6	(CCGCTG)6	36	292	327
Unigene1898	1	p3	(CCG)6	18	295	312
Unigene1904	1	p3	(GCG)7	21	351	371
Unigene1905	1	p2	(AC)11	22	342	363
Unigene1907	1	p3	(CGC)6	18	1	18
Unigene1941	1	p3	(CAG)5	15	200	214
Unigene1950	1	p3	(CGC)5	15	37	51
Unigene1955	1	p3	(CGT)6	18	220	237
Unigene1958	1	p3	(CCG)7	21	268	288
Unigene1979	1	p3	(GAG)5	15	190	204
Unigene1980	1	p3	(GCC)5	15	38	52
Unigene1983	1	c	(CAA)5cagcaacaacaagaacaacaa(CAG)5	51	171	221
Unigene1985	1	p3	(GGC)6	18	1	18
Unigene2003	1	p3	(CAG)5	15	218	232
Unigene2036	1	p3	(GAT)5	15	244	258
Unigene2052	1	p3	(GGC)5	15	355	369
Unigene2055	1	p3	(GGC)5	15	116	130
Unigene2058	1	p3	(GGC)5	15	14	28
Unigene2062	1	p3	(GCG)5	15	7	21
Unigene2068	1	p3	(CAG)7	21	1	21
Unigene2071	1	p3	(GCC)7	21	286	306
Unigene2076	1	p3	(CGG)5	15	111	125
Unigene2092	1	p3	(CGA)5	15	38	52
Unigene2104	1	p3	(CTC)5	15	230	244
Unigene2108	1	p3	(CCA)5	15	199	213
Unigene2115	1	p3	(GCC)6	18	296	313
Unigene2116	1	p3	(GAC)6	18	204	221
Unigene2141	1	p3	(GCG)7	21	328	348
Unigene2142	1	p3	(GGC)5	15	8	22
Unigene2148	1	p3	(GGC)6	18	219	236
Unigene2166	1	p3	(CTG)5	15	207	221
Unigene2169	1	p3	(TGG)6	18	1	18
Unigene2176	1	p3	(AGG)5	15	288	302
Unigene2178	1	p3	(GCG)5	15	254	268
Unigene2179	1	p3	(GCG)5	15	1	15
Unigene2181	1	p2	(CG)6	12	68	79
Unigene2183	1	p3	(GCG)5	15	99	113
Unigene2188	1	p3	(GCG)7	21	712	732
Unigene2195	1	p2	(CG)6	12	99	110
Unigene2209	1	p3	(GAC)5	15	609	623
Unigene2215	1	p3	(CGA)7	21	449	469
Unigene2217	1	p3	(GGC)5	15	3	17
Unigene2218	1	p2	(CA)6	12	556	567
Unigene2224	1	c	(CGC)5tggcacttgccatcattgccgctgccgctgccgccggtcactgccgctgctgccccgacgccctgcggcttgtcaccaacgccgtca(CCG)5	117	119	235
Unigene2224	2	p3	(GCC)5	15	376	390
Unigene2228	1	p3	(CCG)6	18	605	622
Unigene2233	1	p3	(CGG)5	15	841	855
Unigene2237	1	p3	(CGG)5	15	178	192
Unigene2242	1	p3	(TCG)5	15	358	372
Unigene2248	1	p3	(CGC)7	21	570	590
Unigene2252	1	p3	(CGG)6	18	530	547
Unigene2253	1	p2	(GT)6	12	326	337
Unigene2266	1	p3	(GCA)7	21	597	617
Unigene2268	1	p3	(CCT)5	15	476	490
Unigene2270	1	p2	(AC)6	12	101	112
Unigene2272	1	p3	(GCG)5	15	6	20
Unigene2274	1	p3	(GCC)5	15	156	170
Unigene2282	1	p3	(CGC)5	15	626	640
Unigene2289	1	p3	(GCG)5	15	756	770
Unigene2293	1	c	(CTC)5agtgcgaaccaccttgacgggaacgttggtgagctccacgtccgactcatcgtcgtca(TCG)5	88	512	599
Unigene2296	1	p3	(GCC)5	15	28	42
Unigene2308	1	p3	(CCG)5	15	1223	1237
Unigene2315	1	p3	(CCG)5	15	251	265
Unigene2332	1	p3	(CGC)5	15	1930	1944
Unigene2335	1	p3	(CCG)5	15	2711	2725
Unigene2353	1	p3	(GGC)5	15	716	730
Unigene2358	1	p3	(GCC)7	21	1	21
Unigene2359	1	p3	(GGC)5	15	466	480
Unigene2360	1	p3	(GCG)5	15	945	959
Unigene2377	1	p3	(CAG)30	90	864	953
Unigene2383	1	p2	(AG)6	12	116	127
Unigene2386	1	p3	(GCG)5	15	993	1007
Unigene2395	1	p3	(GCG)6	18	313	330
Unigene2397	1	p3	(CAC)6	18	77	94
Unigene2400	1	p3	(GCG)5	15	1149	1163
Unigene2405	1	p3	(GGC)5	15	60	74
Unigene2406	1	p3	(GGC)5	15	7	21
Unigene2433	1	p3	(CGG)6	18	1	18
Unigene2442	1	p3	(GGC)5	15	9	23
Unigene2446	1	p3	(GCG)5	15	440	454
Unigene2458	1	p3	(GGC)7	21	3	23
Unigene2488	1	p3	(GCC)6	18	1	18
Unigene2488	2	p3	(CCT)6	18	338	355
Unigene2501	1	p3	(CCG)6	18	3	20
Unigene2513	1	p3	(GGT)5	15	7	21
Unigene2521	1	p3	(GCC)5	15	498	512
Unigene2530	1	p3	(GCT)5	15	520	534
Unigene2535	1	p3	(GCG)5	15	1	15
Unigene2545	1	p3	(GCG)5	15	495	509
Unigene2559	1	c	(CGA)7cgc(CGG)5	39	1	39
Unigene2570	1	p3	(GGC)6	18	39	56
Unigene2573	1	p3	(CGG)5	15	1	15
Unigene2579	1	p2	(GT)7	14	58	71
Unigene2580	1	p5	(CACCG)4	20	323	342
Unigene2591	1	p3	(CCG)6	18	326	343
Unigene2600	1	p3	(CCG)5	15	285	299
Unigene2616	1	p3	(GCG)5	15	20	34
Unigene2644	1	p3	(GCG)5	15	8	22
Unigene2646	1	p3	(GCG)6	18	1	18
Unigene2652	1	p3	(CGG)5	15	125	139
Unigene2652	2	p3	(CGG)5	15	290	304
Unigene2670	1	p3	(GTG)5	15	166	180
Unigene2685	1	p3	(CAC)6	18	1	18
Unigene2687	1	p3	(CGC)5	15	53	67
Unigene2688	1	p2	(CT)7	14	300	313
Unigene2702	1	p3	(TCC)6	18	136	153
Unigene2705	1	c	(ACC)6gggccgcggcggt(CG)6	43	98	140
Unigene2708	1	p3	(GGC)6	18	1	18
Unigene2716	1	p3	(CAC)6	18	163	180
Unigene2722	1	p3	(CGG)7	21	199	219
Unigene2725	1	p2	(TG)7	14	106	119
Unigene2734	1	p3	(CGC)5	15	12	26
Unigene2765	1	p3	(CCG)5	15	278	292
Unigene2776	1	p3	(CTC)6	18	77	94
Unigene2777	1	p3	(CGC)5	15	411	425
Unigene2781	1	p3	(CGC)7	21	1	21
Unigene2787	1	p3	(GGC)6	18	56	73
Unigene2790	1	p3	(GGC)5	15	163	177
Unigene2807	1	p3	(GCG)5	15	9	23
Unigene2828	1	p3	(CGG)5	15	359	373
Unigene2832	1	p3	(CGG)5	15	212	226
Unigene2843	1	p3	(CCA)6	18	289	306
Unigene2845	1	p2	(CA)6	12	224	235
Unigene2859	1	p3	(CGC)7	21	237	257
Unigene2877	1	p3	(GCG)5	15	4	18
Unigene2879	1	p3	(GGC)5	15	21	35
Unigene2879	2	p3	(GGC)5	15	178	192
Unigene2883	1	p3	(GCG)5	15	19	33
Unigene2909	1	p3	(GCG)5	15	68	82
Unigene2917	1	p6	(GCGGTC)4	24	1	24
Unigene2949	1	p3	(CGC)5	15	2020	2034
Unigene2949	2	p3	(GCG)6	18	3075	3092
Unigene2951	1	p3	(CGC)5	15	2020	2034
Unigene2955	1	c	(CCA)5ccgccaccatcaccaccaccgccaccggcaccgccgcca(CCACCG)4	78	521	598
Unigene2956	1	p3	(CGC)5	15	4098	4112
Unigene2957	1	p3	(CGC)5	15	14	28
Unigene2957	2	p3	(GCG)5	15	394	408
Unigene2962	1	p3	(TGG)5	15	499	513
Unigene2968	1	p6	(CGGGAG)4	24	1431	1454
Unigene2973	1	p3	(GGC)7	21	940	960
Unigene2978	1	p3	(AGC)5	15	3487	3501
Unigene2979	1	p3	(TCC)6	18	744	761
Unigene2980	1	p3	(GCG)5	15	1649	1663
Unigene2981	1	p3	(GCG)5	15	69	83
Unigene2985	1	p3	(GCC)5	15	254	268
Unigene2986	1	p3	(GCG)5	15	427	441
Unigene2991	1	p3	(GGC)8	24	265	288
Unigene2991	2	p3	(GGC)5	15	472	486
Unigene2996	1	p3	(TGT)5	15	636	650
Unigene2996	2	c	(CA)6aacacacg(CA)6	32	947	978
Unigene2997	1	p3	(CCG)7	21	283	303
Unigene2998	1	p3	(GGC)7	21	333	353
Unigene3001	1	p3	(GCG)5	15	1	15
Unigene3008	1	p2	(CG)6	12	3041	3052
Unigene3009	1	p2	(CG)6	12	1324	1335
Unigene3012	1	p3	(CCG)6	18	289	306
Unigene3015	1	p3	(GGC)5	15	542	556
Unigene3020	1	p3	(GCC)6	18	1	18
Unigene3023	1	p3	(GCC)5	15	656	670
Unigene3025	1	p3	(GCC)5	15	1	15
Unigene3029	1	p3	(GCG)5	15	983	997
Unigene3034	1	p6	(GCAGCG)4	24	508	531
Unigene3034	2	p3	(GGA)5	15	833	847
Unigene3035	1	p3	(TCC)5	15	189	203
Unigene3038	1	p3	(GGC)5	15	982	996
Unigene3042	1	p3	(CCA)6	18	552	569
Unigene3061	1	p3	(GCG)7	21	850	870
Unigene3072	1	p3	(GCC)5	15	325	339
Unigene3084	1	p3	(CGG)6	18	752	769
Unigene3089	1	p3	(GCG)6	18	1	18
Unigene3089	2	p3	(GCC)5	15	289	303
Unigene3101	1	p3	(TCC)5	15	212	226
Unigene3105	1	p3	(GCG)5	15	57	71
Unigene3106	1	p3	(GCG)5	15	1483	1497
Unigene3110	1	p2	(GC)6	12	3681	3692
Unigene3112	1	p3	(TCC)5	15	1907	1921
Unigene3116	1	p3	(GCG)6	18	1	18
Unigene3118	1	p3	(GCC)6	18	3097	3114
Unigene3131	1	p3	(CGT)22	66	842	907
Unigene3151	1	c	(GGC)7gggtacgacaattacggcgggcacagtggctatgacggccgtggcggtggctatgaccaccgtggtggtggtggctatgacaaccgtggcggt(GGC)5	129	430	558
Unigene3176	1	p3	(GTC)7	21	479	499
Unigene3178	1	p3	(GCT)5	15	170	184
Unigene3189	1	p3	(GCG)5	15	249	263
Unigene3200	1	p3	(GCG)6	18	407	424
Unigene3203	1	p3	(GCG)5	15	1064	1078
Unigene3205	1	c	(GTC)6ccgctcctcctccctcctcgtcgtcgttgccgtggggagtgcttgatggtggtggtgccggcggtggcggtgacg(GGT)6	111	963	1073
Unigene3207	1	p3	(GGC)5	15	1442	1456
Unigene3215	1	p3	(CCG)5	15	371	385
Unigene3232	1	p3	(CGG)6	18	52	69
Unigene3239	1	c	(CTG)7cgccaccgct(GCC)5	46	1	46
Unigene3241	1	p2	(TG)12	24	345	368
Unigene3242	1	p3	(TCG)5	15	480	494
Unigene3269	1	p3	(CGG)5	15	301	315
Unigene3270	1	p3	(GCG)6	18	71	88
Unigene3286	1	p3	(GTG)7	21	1	21
Unigene3291	1	p3	(CAC)7	21	3	23
Unigene3294	1	p3	(GCC)7	21	553	573
Unigene3301	1	p3	(GTG)5	15	293	307
Unigene3307	1	p3	(GGC)5	15	8	22
Unigene3310	1	p3	(CGG)6	18	1	18
Unigene3313	1	p3	(CTG)5	15	76	90
Unigene3315	1	p2	(GT)12	24	1	24
Unigene3321	1	p3	(CGC)7	21	360	380
Unigene3325	1	p3	(CGC)5	15	33	47
Unigene3328	1	p3	(CGC)6	18	247	264
Unigene3334	1	p3	(GGC)5	15	102	116
Unigene3337	1	p3	(GGC)5	15	326	340
Unigene3346	1	c	(GCG)5gtggcggcgtcggtggctcccttgcagggcgtttcccccaggtggggtctgtgatgcaggtgggccctgtcgggggaatgatgaat(GGC)5	116	87	202
Unigene3352	1	p3	(GTG)6	18	190	207
Unigene3361	1	p3	(CCA)7	21	351	371
Unigene3375	1	p3	(GCC)5	15	1	15
Unigene3376	1	c	(GCC)6c(CCG)5	34	1	34
Unigene3385	1	p3	(GGC)5	15	9	23
Unigene3388	1	p3	(GCC)7	21	944	964
Unigene3394	1	p3	(GCG)5	15	1	15
Unigene3399	1	p3	(GCG)5	15	181	195
Unigene3409	1	p3	(CCA)5	15	72	86
Unigene3414	1	p3	(TGC)5	15	8	22
Unigene3418	1	p2	(CG)6	12	379	390
Unigene3446	1	p3	(GCG)6	18	1	18
Unigene3456	1	p3	(TCC)7	21	1	21
Unigene3458	1	p3	(CGG)6	18	140	157
Unigene3460	1	p3	(CCG)5	15	246	260
Unigene3482	1	p3	(TGG)5	15	1	15
Unigene3485	1	p3	(CGG)5	15	223	237
Unigene3491	1	c	(GGA)7tgaggacgacgac(GAG)5	49	1	49
Unigene3491	2	p3	(GAG)6	18	215	232
Unigene3499	1	p2	(GT)11	22	1	22
Unigene3522	1	p2	(GC)6	12	97	108
Unigene3533	1	p3	(GCT)7	21	1	21
Unigene3546	1	p3	(AGC)5	15	151	165
Unigene3552	1	p3	(GCG)7	21	1	21
Unigene3567	1	p3	(GCA)5	15	286	300
Unigene3574	1	p3	(GGC)7	21	1	21
Unigene3576	1	p2	(CA)6	12	203	214
Unigene3577	1	c	(CTG)6g(TGC)5	34	185	218
Unigene3578	1	p3	(CAG)5	15	3	17
Unigene3591	1	p3	(CGC)7	21	1	21
Unigene3593	1	p3	(GCG)6	18	271	288
Unigene3608	1	c	(GGA)6gggaagt(GCC)7	46	228	273
Unigene3616	1	c	(GAG)6gaactgcctgccaccgacgacgcaccggcagacgcgggcttggcgggcggcgcgcccgccacgcgggttgaggacgacggca(ACG)7	121	365	485
Unigene3645	1	p3	(GGC)5	15	6	20
Unigene3649	1	p3	(GGC)5	15	1	15
Unigene3652	1	p3	(GGC)5	15	100	114
Unigene3653	1	p3	(ACC)5	15	396	410
Unigene3661	1	p3	(GAC)5	15	498	512
Unigene3671	1	p3	(CGG)6	18	1	18
Unigene3676	1	c	(CGG)5cagcggtggc(GCA)7	46	643	688
Unigene3682	1	p3	(CAG)7	21	687	707
Unigene3699	1	p2	(CG)8	16	13	28
Unigene3727	1	p3	(GCG)5	15	1	15
Unigene3745	1	p3	(GCC)6	18	432	449
Unigene3748	1	p3	(CAG)5	15	294	308
Unigene3749	1	p3	(CGG)6	18	1	18
Unigene3761	1	p3	(TCG)7	21	468	488
Unigene3764	1	p3	(CCG)6	18	23	40
Unigene3770	1	p3	(CCG)7	21	621	641
Unigene3772	1	p3	(CCG)5	15	1	15
Unigene3801	1	c	(AG)6c(GA)8aag(GA)8	48	280	327
Unigene3806	1	p3	(GCC)5	15	391	405
Unigene3809	1	p3	(GAG)5	15	1654	1668
Unigene3812	1	p3	(CAG)6	18	3312	3329
Unigene3815	1	p3	(GCG)6	18	2263	2280
Unigene3816	1	p3	(CGC)6	18	470	487
Unigene3826	1	p6	(GTGGTC)4	24	716	739
Unigene3833	1	p3	(CTC)6	18	803	820
Unigene3847	1	p3	(GCC)7	21	736	756
Unigene3859	1	p2	(GT)6	12	330	341
Unigene3869	1	p3	(GCT)7	21	1	21
Unigene3872	1	p3	(CCG)6	18	222	239
Unigene3881	1	p3	(CCG)6	18	1	18
Unigene3890	1	p3	(CCG)5	15	445	459
Unigene3896	1	p3	(GAG)5	15	204	218
Unigene3897	1	p3	(CCG)5	15	51	65
Unigene3899	1	p3	(GCG)7	21	50	70
Unigene3904	1	p3	(GGC)6	18	1	18
Unigene3907	1	p3	(TCC)5	15	452	466
Unigene3908	1	p3	(GCG)7	21	1	21
Unigene3921	1	p5	(GTGCG)4	20	461	480
Unigene3947	1	p3	(TGG)6	18	402	419
Unigene3950	1	p3	(CGG)5	15	16	30
Unigene3955	1	p2	(GC)6	12	223	234
Unigene3956	1	p3	(GGC)5	15	167	181
Unigene3959	1	p3	(GCG)6	18	2	19
Unigene3967	1	p3	(CGG)5	15	345	359
Unigene3985	1	p2	(GC)7	14	59	72
Unigene3996	1	p3	(CGG)5	15	129	143
Unigene4002	1	p3	(GTG)6	18	1	18
Unigene4004	1	p3	(GCC)5	15	1	15
Unigene4014	1	p3	(GCG)6	18	433	450
Unigene4028	1	p3	(CCG)6	18	1	18
Unigene4035	1	p3	(GGC)6	18	6	23
Unigene4037	1	p3	(CGG)6	18	70	87
Unigene4052	1	p3	(GCT)5	15	117	131
Unigene4052	2	c	(CTG)5cagcagctgctgctgccgg(TGC)5	49	259	307
Unigene4065	1	p3	(GCC)5	15	476	490
Unigene4068	1	p3	(CGC)6	18	512	529
Unigene4072	1	p3	(CGG)6	18	1	18
Unigene4077	1	p3	(GGT)5	15	59	73
Unigene4093	1	p2	(CG)6	12	11	22
Unigene4097	1	p3	(CGC)5	15	1	15
Unigene4114	1	p3	(CGG)6	18	1	18
Unigene4124	1	p3	(GCG)5	15	48	62
Unigene4125	1	p3	(GGC)5	15	1	15
Unigene4133	1	p3	(GCG)6	18	1	18
Unigene4136	1	p3	(GGC)5	15	242	256
Unigene4139	1	p6	(CCGCAC)9	54	162	215
Unigene4170	1	p3	(CAG)6	18	399	416
Unigene4184	1	p3	(CGC)5	15	15	29
Unigene4189	1	p3	(GCG)6	18	3	20
Unigene4196	1	p2	(GA)6	12	44	55
Unigene4208	1	p3	(CGC)5	15	175	189
Unigene4213	1	p3	(CGG)7	21	282	302
Unigene4228	1	p3	(CGC)5	15	311	325
Unigene4231	1	p3	(CGC)5	15	247	261
Unigene4243	1	p3	(GCG)7	21	1	21
Unigene4274	1	p3	(CGA)5	15	124	138
Unigene4280	1	p3	(GTC)7	21	42	62
Unigene4314	1	p3	(GGC)5	15	259	273
Unigene4324	1	p3	(GCC)5	15	239	253
Unigene4326	1	p3	(GCA)5	15	40	54
Unigene4337	1	p3	(GGC)6	18	1	18
Unigene4346	1	p3	(CCG)5	15	190	204
Unigene4356	1	p3	(GGC)6	18	19	36
Unigene4367	1	p3	(CTC)6	18	1	18
Unigene4402	1	p3	(TCC)6	18	176	193
Unigene4411	1	p3	(TGG)5	15	204	218
Unigene4432	1	p3	(CCG)6	18	22	39
Unigene4441	1	p3	(CGG)5	15	4	18
Unigene4442	1	p3	(CTG)7	21	6630	6650
Unigene4443	1	c	(GTC)7a(TCG)7	43	273	315
Unigene4443	2	p6	(CGTCGC)4	24	710	733
Unigene4444	1	p3	(GTC)7	21	303	323
Unigene4446	1	p2	(CG)6	12	717	728
Unigene4447	1	p3	(GGC)7	21	1233	1253
Unigene4454	1	c	(GCG)6gccaccctgacgctcgccaccgccgccacgaccgccgcgt(CGG)5	73	271	343
Unigene4454	2	p6	(GCCGAC)4	24	774	797
Unigene4457	1	p3	(CTG)5	15	1	15
Unigene4457	2	p3	(CGC)5	15	1071	1085
Unigene4460	1	c	(AC)8agaaaaaaagagggaggcaaaggacggcacggaaaagaggcgagcgcagagagagagcagagac(CA)8	96	153	248
Unigene4462	1	p3	(GGT)5	15	4	18
Unigene4462	2	p3	(GCC)7	21	268	288
Unigene4463	1	p3	(GCC)7	21	168	188
Unigene4464	1	p3	(CCG)6	18	1534	1551
Unigene4473	1	p3	(GCT)5	15	148	162
Unigene4489	1	p3	(CGC)5	15	746	760
Unigene4495	1	p3	(CGC)7	21	906	926
Unigene4500	1	p3	(GCG)5	15	329	343
Unigene4502	1	p3	(CGG)5	15	3736	3750
Unigene4510	1	p3	(GGC)5	15	902	916
Unigene4519	1	p3	(GCG)7	21	881	901
Unigene4521	1	p3	(CCT)7	21	882	902
Unigene4525	1	p3	(GCG)5	15	432	446
Unigene4526	1	p3	(GGC)6	18	642	659
Unigene4528	1	p3	(GGT)7	21	3	23
Unigene4529	1	p3	(GGT)7	21	3	23
Unigene4535	1	p3	(CGG)7	21	4	24
Unigene4547	1	p3	(GCG)7	21	1	21
Unigene4548	1	p3	(GGC)5	15	4	18
Unigene4549	1	p3	(GCG)6	18	903	920
Unigene4554	1	p2	(CA)6	12	777	788
Unigene4563	1	p3	(GGC)5	15	450	464
Unigene4565	1	p3	(CCA)5	15	387	401
Unigene4566	1	p3	(GGC)5	15	2749	2763
Unigene4567	1	p3	(CCG)5	15	1612	1626
Unigene4573	1	p3	(GCG)5	15	1913	1927
Unigene4586	1	p2	(CG)6	12	1280	1291
Unigene4589	1	p2	(GT)6	12	695	706
Unigene4591	1	p2	(AG)6	12	79	90
Unigene4612	1	p3	(GCG)5	15	56	70
Unigene4614	1	p3	(GCC)7	21	795	815
Unigene4617	1	p2	(GC)8	16	723	738
Unigene4627	1	p3	(GCG)5	15	894	908
Unigene4630	1	p3	(AAG)6	18	795	812
Unigene4635	1	p3	(CAG)5	15	1121	1135
Unigene4651	1	p3	(GCG)5	15	1	15
Unigene4670	1	p3	(GTG)7	21	1208	1228
Unigene4679	1	p3	(GCC)6	18	111	128
Unigene4683	1	p2	(CA)6	12	198	209
Unigene4684	1	p3	(GCG)5	15	381	395
Unigene4685	1	p3	(GGC)5	15	400	414
Unigene4691	1	p3	(GGC)5	15	337	351
Unigene4726	1	p3	(CCG)5	15	809	823
Unigene4732	1	p3	(CGG)6	18	412	429
Unigene4736	1	p3	(GCG)5	15	294	308
Unigene4755	1	p3	(CGG)5	15	305	319
Unigene4756	1	p3	(GGA)5	15	398	412
Unigene4765	1	p3	(GGT)7	21	2	22
Unigene4767	1	p3	(GCG)5	15	41	55
Unigene4769	1	p3	(CCG)5	15	140	154
Unigene4793	1	p3	(GCG)5	15	244	258
Unigene4802	1	p3	(GCG)5	15	248	262
Unigene4813	1	p3	(TCG)7	21	194	214
Unigene4820	1	p3	(GTC)6	18	387	404
Unigene4830	1	p3	(CGG)7	21	1	21
Unigene4832	1	p3	(TCG)5	15	154	168
Unigene4863	1	p3	(GGC)6	18	337	354
Unigene4870	1	p3	(CTG)5	15	190	204
Unigene4877	1	p3	(CGG)6	18	5	22
Unigene4908	1	p3	(CGG)6	18	1	18
Unigene4931	1	p3	(GCG)6	18	1	18
Unigene4947	1	p3	(GGC)5	15	87	101
Unigene4950	1	p3	(GTC)5	15	71	85
Unigene4980	1	p3	(GGC)5	15	9	23
Unigene4987	1	p3	(GGC)5	15	10	24
Unigene4996	1	p3	(CGG)5	15	236	250
Unigene5018	1	p3	(GCG)6	18	282	299
Unigene5041	1	p3	(GAC)5	15	152	166
Unigene5055	1	p3	(GGC)6	18	1	18
Unigene5056	1	p3	(GGT)7	21	292	312
Unigene5074	1	p3	(GGC)5	15	30	44
Unigene5076	1	p3	(GCG)5	15	6	20
Unigene5085	1	p3	(GTG)6	18	334	351
Unigene5118	1	p3	(GCA)7	21	216	236
Unigene5138	1	p3	(CCT)5	15	36	50
Unigene5176	1	p3	(CGC)6	18	773	790
Unigene5188	1	c	(GCC)7ccaggcgccgctgccacacgtgcagccgcatccgccgcagccattgcacccgcagcagccaccacatccgcagcagcaactgcacct(GCA)6	126	572	697
Unigene5195	1	p3	(CAG)6	18	159	176
Unigene5197	1	p3	(GCG)5	15	516	530
Unigene5208	1	p3	(GTC)8	24	1	24
Unigene5208	2	p3	(TCC)6	18	170	187
Unigene5214	1	p3	(TGG)6	18	332	349
Unigene5222	1	p2	(GT)6	12	204	215
Unigene5225	1	p3	(GAG)5	15	120	134
Unigene5226	1	p3	(CCG)5	15	629	643
Unigene5239	1	p3	(GCG)5	15	1	15
Unigene5239	2	p3	(CGG)5	15	485	499
Unigene5251	1	p2	(GC)6	12	128	139
Unigene5264	1	p3	(GCG)8	24	1	24
Unigene5264	2	p2	(GC)7	14	1676	1689
Unigene5271	1	p2	(CG)7	14	763	776
Unigene5275	1	p2	(GC)6	12	2159	2170
Unigene5285	1	p3	(CGG)5	15	312	326
Unigene5285	2	p3	(GCG)5	15	1230	1244
Unigene5287	1	p2	(AC)7	14	1156	1169
Unigene5289	1	c	(CGT)5gtaccctcctggtgactacgctgtctcccctcccctgccgcccgttctgggtccagcggccgcaacagg(CGT)5	99	198	296
Unigene5294	1	p2	(GC)6	12	2189	2200
Unigene5302	1	p3	(GCC)6	18	325	342
Unigene5304	1	p3	(GCC)6	18	260	277
Unigene5308	1	p3	(GCT)5	15	228	242
Unigene5308	2	p3	(GGC)5	15	970	984
Unigene5314	1	p3	(CGC)6	18	1001	1018
Unigene5320	1	p3	(GGC)5	15	846	860
Unigene5334	1	c	(CG)6agcagcggcagcaggct(CGC)5	44	1158	1201
Unigene5336	1	c	(GCC)5gcgacgacggcttcctcggtgaggtcgggtggcggcggcggc(GGT)7	78	1060	1137
Unigene5337	1	p6	(CTTCTC)4	24	75	98
Unigene5337	2	p3	(GAC)6	18	1165	1182
Unigene5338	1	p2	(GC)6	12	107	118
Unigene5340	1	p3	(AGC)8	24	1	24
Unigene5342	1	p3	(GCC)5	15	667	681
Unigene5346	1	p3	(CGC)7	21	1	21
Unigene5346	2	p3	(CGG)5	15	791	805
Unigene5347	1	p3	(CCG)6	18	26	43
Unigene5355	1	p3	(CGC)7	21	1	21
Unigene5371	1	p2	(GA)6	12	355	366
Unigene5373	1	p3	(GGC)6	18	455	472
Unigene5375	1	p3	(CGG)5	15	42	56
Unigene5378	1	p3	(GGC)5	15	2	16
Unigene5379	1	p3	(CGA)5	15	295	309
Unigene5411	1	p3	(CGG)6	18	232	249
Unigene5423	1	p3	(GCG)6	18	358	375
Unigene5434	1	p3	(GCG)6	18	689	706
Unigene5436	1	c	(CCG)5cctatgtactcgccgcca(CCG)5	48	343	390
Unigene5437	1	p3	(CGA)8	24	404	427
Unigene5447	1	p3	(GCC)5	15	46	60
Unigene5448	1	p3	(GCG)5	15	399	413
Unigene5455	1	p3	(AAG)5	15	231	245
Unigene5457	1	p3	(CCG)6	18	375	392
Unigene5458	1	p3	(GCA)8	24	1	24
Unigene5467	1	p2	(GC)7	14	375	388
Unigene5468	1	p3	(GGC)5	15	14	28
Unigene5476	1	p3	(CCG)8	24	473	496
Unigene5482	1	p2	(CG)6	12	289	300
Unigene5486	1	p3	(GGC)6	18	50	67
Unigene5500	1	p3	(GGC)6	18	1	18
Unigene5516	1	p2	(GT)6	12	296	307
Unigene5522	1	p5	(CCGTC)4	20	456	475
Unigene5534	1	p3	(GCC)5	15	454	468
Unigene5544	1	p3	(CAG)5	15	116	130
Unigene5547	1	p3	(AGG)6	18	1	18
Unigene5563	1	p3	(GGT)5	15	3	17
Unigene5573	1	p3	(CGC)5	15	34	48
Unigene5587	1	p3	(CGC)5	15	251	265
Unigene5597	1	p3	(CGT)6	18	214	231
Unigene5613	1	p3	(GAG)6	18	147	164
Unigene5619	1	p3	(GGA)5	15	118	132
Unigene5638	1	p2	(AC)9	18	165	182
Unigene5652	1	p3	(GCC)6	18	239	256
Unigene5673	1	p3	(CCG)5	15	1	15
Unigene5676	1	p2	(AG)6	12	139	150
Unigene5679	1	p2	(AC)6	12	93	104
Unigene5729	1	p3	(GTG)5	15	1	15
Unigene5743	1	p3	(GGC)6	18	270	287
Unigene5791	1	p3	(CCG)6	18	417	434
Unigene5808	1	p3	(GTG)7	21	1	21
Unigene5821	1	p3	(GGA)6	18	114	131
Unigene5855	1	p3	(CCG)5	15	239	253
Unigene5866	1	p3	(GCG)5	15	191	205
Unigene5868	1	c	(CGC)6cccatccg(CGT)5	41	52	92
Unigene5874	1	p3	(CCG)6	18	227	244
Unigene5892	1	c	(CCG)5ctgccgccgccgccaccagctg(CAC)6cagtcg(TGC)7	82	1192	1273
Unigene5893	1	c	(CAC)6cagtcg(TGC)7	45	629	673
Unigene5913	1	c	(CGC)5ccgcacccgtccgcccctgggccgacgcgccggccccccctcggtccccgacgtcggtggtgggggacgttgt(CGC)8	112	470	581
Unigene5914	1	p3	(CCG)6	18	1599	1616
Unigene5915	1	p3	(CGC)5	15	749	763
Unigene5916	1	p3	(CGC)5	15	1078	1092
Unigene5919	1	p3	(AGC)5	15	1725	1739
Unigene5930	1	p3	(CGC)6	18	929	946
Unigene5940	1	p3	(GCC)5	15	726	740
Unigene5945	1	p3	(CGG)5	15	3	17
Unigene5948	1	p3	(GGA)5	15	1715	1729
Unigene5955	1	p3	(GCG)6	18	390	407
Unigene5957	1	p3	(CGC)5	15	1361	1375
Unigene5958	1	p3	(GCG)6	18	1039	1056
Unigene5959	1	p3	(GCA)5	15	52	66
Unigene5964	1	p3	(GCG)7	21	1	21
Unigene5965	1	p3	(GGC)8	24	2669	2692
Unigene5968	1	p3	(CGC)6	18	1	18
Unigene5971	1	p3	(GCC)6	18	92	109
Unigene5971	2	p3	(CCA)7	21	1037	1057
Unigene5977	1	p3	(GGC)7	21	3737	3757
Unigene5980	1	p3	(GAG)5	15	1169	1183
Unigene5991	1	p3	(GGC)6	18	641	658
Unigene6008	1	p4	(GTGC)5	20	385	404
Unigene6012	1	p3	(GGT)5	15	47	61
Unigene6013	1	p3	(GGC)5	15	398	412
Unigene6013	2	p3	(GGC)5	15	640	654
Unigene6018	1	p6	(GTCGGC)4	24	1	24
Unigene6026	1	p3	(AAG)5	15	210	224
Unigene6031	1	p3	(TGG)7	21	1296	1316
Unigene6038	1	p3	(GGT)5	15	28	42
Unigene6038	2	p3	(CCG)5	15	736	750
Unigene6050	1	p3	(CGC)5	15	1354	1368
Unigene6052	1	p3	(GCG)5	15	3	17
Unigene6076	1	p3	(CGC)5	15	307	321
Unigene6089	1	p3	(GCG)5	15	529	543
Unigene6094	1	p3	(CGG)5	15	71	85
Unigene6101	1	p3	(CGG)5	15	96	110
Unigene6102	1	p3	(CGG)5	15	1	15
Unigene6103	1	p3	(GCC)5	15	748	762
Unigene6104	1	p3	(CGC)5	15	905	919
Unigene6108	1	p3	(GCA)5	15	574	588
Unigene6110	1	p3	(GCC)5	15	572	586
Unigene6114	1	p3	(GCC)5	15	132	146
Unigene6118	1	p3	(GGC)5	15	838	852
Unigene6121	1	p3	(GCG)7	21	1104	1124
Unigene6124	1	c	(GCT)6ccatctgctgctgccgcgcacttttcaccggaatgcgctgccgttgctgctgctgcagttggaggtgctgttgctgt(TGC)5	110	2326	2435
Unigene6126	1	p3	(CGC)5	15	270	284
Unigene6132	1	p3	(GGC)5	15	1039	1053
Unigene6142	1	p3	(GCG)6	18	809	826
Unigene6148	1	p3	(CTC)5	15	590	604
Unigene6155	1	p3	(GCT)7	21	1336	1356
Unigene6172	1	p3	(GTC)7	21	333	353
Unigene6184	1	p6	(AGGGGC)4	24	13	36
Unigene6184	2	p3	(GGA)8	24	220	243
Unigene6187	1	p3	(CGC)5	15	319	333
Unigene6192	1	p3	(GGT)6	18	27	44
Unigene6205	1	p3	(TCG)6	18	1	18
Unigene6217	1	p2	(CG)7	14	260	273
Unigene6218	1	c	(TG)7cgtgtgtt(TG)6	34	197	230
Unigene6233	1	p3	(CGG)6	18	307	324
Unigene6263	1	p2	(CG)8	16	7	22
Unigene6265	1	p3	(GCG)5	15	274	288
Unigene6281	1	p2	(AC)6	12	316	327
Unigene6290	1	p3	(TCC)5	15	237	251
Unigene6300	1	p3	(CGT)5	15	1	15
Unigene6306	1	p2	(CG)6	12	189	200
Unigene6311	1	p3	(GCG)6	18	1	18
Unigene6321	1	p3	(CGG)5	15	485	499
Unigene6354	1	p3	(GAC)7	21	277	297
Unigene6367	1	p3	(GCG)5	15	4	18
Unigene6402	1	p3	(CGG)5	15	274	288
Unigene6410	1	p3	(GCA)7	21	1	21
Unigene6414	1	p3	(CGG)6	18	347	364
Unigene6418	1	p3	(GCG)7	21	1	21
Unigene6433	1	p3	(GCG)5	15	1	15
Unigene6445	1	p3	(GCC)6	18	258	275
Unigene6450	1	p3	(GGC)5	15	183	197
Unigene6468	1	p3	(CGG)5	15	81	95
Unigene6474	1	p3	(GGC)5	15	9	23
Unigene6474	2	p3	(GCC)5	15	364	378
Unigene6478	1	p3	(GCG)6	18	2	19
Unigene6484	1	c	(TTG)24gtggtggtgttgttgctgctgctgctgttgc(TGT)6tgctgatgctgcagctgcagctgctgttgggcggccaccacggccga(CTG)5	183	1	183
Unigene6484	2	p3	(CTG)7	21	301	321
Unigene6488	1	p3	(CGC)5	15	45	59
Unigene6490	1	p3	(TGG)7	21	303	323
Unigene6497	1	p3	(GCG)6	18	1	18
Unigene6517	1	p3	(CCG)5	15	288	302
Unigene6553	1	p3	(GCG)5	15	69	83
Unigene6558	1	p2	(CG)7	14	18	31
Unigene6598	1	p3	(GCG)5	15	923	937
Unigene6607	1	p2	(CT)7	14	168	181
Unigene6611	1	p6	(GCGGCC)4	24	297	320
Unigene6612	1	p3	(GCG)6	18	5	22
Unigene6616	1	p3	(CCG)7	21	680	700
Unigene6619	1	p3	(TGC)7	21	3	23
Unigene6620	1	p3	(GTG)6	18	443	460
Unigene6635	1	p3	(CGT)5	15	822	836
Unigene6640	1	p3	(GGC)5	15	754	768
Unigene6648	1	p3	(GGC)6	18	853	870
Unigene6659	1	p6	(GCAGCC)4	24	1	24
Unigene6660	1	p2	(GC)12	24	275	298
Unigene6666	1	p3	(GAA)5	15	413	427
Unigene6667	1	p3	(CGG)7	21	50	70
Unigene6669	1	p2	(GT)7	14	138	151
Unigene6692	1	p2	(CG)6	12	28	39
Unigene6700	1	p3	(CGC)5	15	601	615
Unigene6713	1	p3	(GCG)5	15	542	556
Unigene6747	1	p3	(CTG)7	21	2583	2603
Unigene6758	1	p3	(GGC)5	15	16	30
Unigene6761	1	p3	(AGC)7	21	1	21
Unigene6762	1	p3	(CGC)5	15	142	156
Unigene6766	1	p3	(GGC)5	15	95	109
Unigene6766	2	p3	(GGC)5	15	2019	2033
Unigene6767	1	p3	(CGC)6	18	1073	1090
Unigene6773	1	p3	(GGC)5	15	38	52
Unigene6778	1	p3	(GCG)7	21	1	21
Unigene6783	1	p3	(GCG)6	18	760	777
Unigene6785	1	p3	(GTC)7	21	868	888
Unigene6804	1	p3	(ACC)5	15	146	160
Unigene6816	1	p3	(CCG)5	15	295	309
Unigene6821	1	p3	(AAG)5	15	288	302
Unigene6824	1	p2	(TG)10	20	325	344
Unigene6826	1	p3	(GCG)6	18	1	18
Unigene6847	1	p3	(CGG)5	15	18	32
Unigene6848	1	p2	(TG)7	14	339	352
Unigene6863	1	p3	(GGC)5	15	134	148
Unigene6868	1	p2	(TG)6	12	142	153
Unigene6881	1	p3	(GAC)7	21	399	419
Unigene6898	1	p3	(GGC)5	15	399	413
Unigene6912	1	p3	(TGG)5	15	115	129
Unigene6916	1	p3	(GTG)6	18	7	24
Unigene6916	2	p3	(TGG)5	15	139	153
Unigene6917	1	p3	(CCG)6	18	292	309
Unigene6920	1	p3	(GGC)6	18	449	466
Unigene6921	1	p3	(GCC)5	15	60	74
Unigene6939	1	p3	(GCG)7	21	534	554
Unigene6944	1	p3	(CGC)5	15	355	369
Unigene6944	2	p2	(GT)11	22	490	511
Unigene6948	1	p3	(GCC)5	15	85	99
Unigene6953	1	p3	(CCA)6	18	508	525
Unigene6961	1	p3	(CGG)5	15	30	44
Unigene6961	2	p2	(GC)6	12	294	305
Unigene6970	1	p3	(GCG)5	15	467	481
Unigene6972	1	c	(GGT)7ggcggcggcttccctggggggggcttcccgtttggccagtttatg(GGC)5	81	1	81
Unigene6975	1	p3	(GGC)6	18	613	630
Unigene6981	1	p6	(CGACGG)4	24	61	84
Unigene6986	1	p3	(GGC)5	15	24	38
Unigene6993	1	p3	(GTC)6	18	418	435
Unigene7041	1	p2	(TC)6	12	196	207
Unigene7045	1	p3	(CCG)6	18	277	294
Unigene7055	1	p3	(CCG)6	18	15	32
Unigene7060	1	p6	(CGACGC)4	24	1	24
Unigene7061	1	p6	(GTGGCG)4	24	1	24
Unigene7075	1	c	(GAG)5gcagcctccaccgcggcctccgccgccgcctctgccgccgccgactccgccgccg(CCT)5	85	169	253
Unigene7076	1	p3	(ACC)7	21	1	21
Unigene7089	1	p3	(GGC)6	18	153	170
Unigene7095	1	p3	(GTG)6	18	1	18
Unigene7101	1	p3	(GCG)5	15	1	15
Unigene7130	1	p3	(GCG)5	15	97	111
Unigene7180	1	p6	(CGCGGT)4	24	274	297
Unigene7183	1	p3	(GGC)6	18	256	273
Unigene7190	1	p6	(ACGTCC)4	24	224	247
Unigene7197	1	p3	(GGA)5	15	84	98
Unigene7239	1	p3	(GGC)5	15	502	516
Unigene7244	1	p3	(CCG)5	15	322	336
Unigene7247	1	p3	(GGC)6	18	256	273
Unigene7248	1	p3	(CGG)7	21	251	271
Unigene7320	1	p2	(GC)6	12	146	157
Unigene7321	1	p3	(CGT)5	15	223	237
Unigene7323	1	p3	(AGC)6	18	242	259
Unigene7337	1	p3	(AGC)5	15	180	194
Unigene7341	1	p3	(GCC)6	18	316	333
Unigene7360	1	p3	(GGT)5	15	189	203
Unigene7365	1	p3	(CGC)5	15	281	295
Unigene7366	1	p3	(CGG)6	18	1	18
Unigene7366	2	p3	(GGC)5	15	221	235
Unigene7366	3	p3	(AGC)7	21	1348	1368
Unigene7367	1	p3	(GGC)5	15	6094	6108
Unigene7374	1	p3	(TGC)5	15	1718	1732
Unigene7375	1	p3	(GCA)5	15	1895	1909
Unigene7381	1	p3	(CGC)7	21	700	720
Unigene7381	2	p3	(TGG)5	15	881	895
Unigene7382	1	p3	(CTG)5	15	635	649
Unigene7382	2	c	(CCG)6ctccgtgcattgtcgccgccaccatcgctccttgtctcgtcgccgaccatcgcgtcccctttgccaccgctgccatcgtctgtcttgt(CGC)7	127	2048	2174
Unigene7383	1	p2	(GT)6	12	587	598
Unigene7385	1	c	(GTG)5ccggttcaagtaaca(GTG)7gattgggta(GTG)8	84	307	390
Unigene7386	1	c	(GTG)5ccggttcaagtaaca(GTG)7gattgggta(GTG)8	84	316	399
Unigene7387	1	p3	(CCG)6	18	993	1010
Unigene7398	1	p3	(CGC)5	15	1795	1809
Unigene7405	1	p3	(GCA)7	21	261	281
Unigene7407	1	p3	(GGC)5	15	120	134
Unigene7408	1	p3	(CGG)5	15	818	832
Unigene7414	1	p3	(CTG)5	15	663	677
Unigene7416	1	p3	(CGG)5	15	1	15
Unigene7416	2	p3	(CGC)5	15	1534	1548
Unigene7419	1	p3	(GGC)5	15	944	958
Unigene7422	1	p3	(GAG)6	18	42	59
Unigene7424	1	p3	(GGC)5	15	1066	1080
Unigene7426	1	p3	(CGG)7	21	968	988
Unigene7428	1	p3	(GCG)5	15	45	59
Unigene7428	2	p3	(GCC)7	21	908	928
Unigene7435	1	p3	(CGG)5	15	170	184
Unigene7435	2	p3	(CGG)5	15	509	523
Unigene7441	1	p3	(CGC)5	15	1084	1098
Unigene7460	1	p3	(CTC)7	21	733	753
Unigene7461	1	p3	(GCG)6	18	538	555
Unigene7463	1	p3	(CCG)5	15	269	283
Unigene7465	1	p3	(GCC)5	15	252	266
Unigene7470	1	p3	(TCC)5	15	25	39
Unigene7475	1	p3	(CGC)5	15	1120	1134
Unigene7489	1	p3	(CCG)5	15	263	277
Unigene7492	1	p3	(CCG)5	15	153	167
Unigene7494	1	p3	(GCC)5	15	2986	3000
Unigene7494	2	p3	(CTG)5	15	3387	3401
Unigene7496	1	p3	(CGC)7	21	1	21
Unigene7507	1	c	(CTG)6ttgctgt(TGC)5	40	848	887
Unigene7512	1	c	(TGC)7tgtcgctgctgttgcagctgc(TGT)5	57	1	57
Unigene7512	2	p3	(GCC)5	15	1252	1266
Unigene7521	1	p3	(GCC)5	15	241	255
Unigene7530	1	p3	(GCC)5	15	625	639
Unigene7547	1	p3	(CCG)5	15	10	24
Unigene7555	1	p2	(GC)6	12	469	480
Unigene7556	1	p3	(GCC)7	21	615	635
Unigene7569	1	p3	(CGC)5	15	65	79
Unigene7575	1	p3	(GCC)5	15	514	528
Unigene7576	1	p3	(CCG)5	15	75	89
Unigene7582	1	p3	(CGG)5	15	215	229
Unigene7584	1	p3	(GAG)6	18	687	704
Unigene7592	1	p3	(CGG)5	15	630	644
Unigene7599	1	p3	(GCC)7	21	2	22
Unigene7599	2	p3	(CCG)5	15	418	432
Unigene7603	1	p3	(GCC)6	18	102	119
Unigene7608	1	p3	(CAG)5	15	244	258
Unigene7616	1	p3	(GCG)5	15	901	915
Unigene7624	1	p3	(GTC)5	15	828	842
Unigene7631	1	p3	(GAC)5	15	355	369
Unigene7632	1	p2	(GC)6	12	3201	3212
Unigene7636	1	p3	(CCG)5	15	234	248
Unigene7637	1	p3	(GCC)5	15	335	349
Unigene7642	1	p3	(GAG)8	24	5	28
Unigene7660	1	p3	(GCG)6	18	334	351
Unigene7667	1	p3	(GAC)5	15	104	118
Unigene7689	1	p3	(GCG)5	15	1	15
Unigene7689	2	p3	(CCG)5	15	238	252
Unigene7738	1	p3	(CCG)6	18	349	366
Unigene7749	1	p3	(CGA)6	18	109	126
Unigene7752	1	p3	(GCG)7	21	1	21
Unigene7769	1	p3	(GCC)5	15	13	27
Unigene7778	1	p3	(GCG)5	15	1	15
Unigene7783	1	p3	(GGC)5	15	1	15
Unigene7784	1	p3	(CGC)6	18	309	326
Unigene7787	1	p3	(CGG)5	15	319	333
Unigene7816	1	p3	(GCG)5	15	46	60
Unigene7819	1	p3	(GTG)5	15	1	15
Unigene7842	1	p3	(CCG)5	15	106	120
Unigene7844	1	p3	(CCG)7	21	237	257
Unigene7861	1	c	(GAC)6ggcctttgcg(GGC)5	43	197	239
Unigene7863	1	p3	(GCA)8	24	254	277
Unigene7893	1	c	(CCA)5tcgcggccacca(CCG)5	42	194	235
Unigene7898	1	p3	(GCG)5	15	450	464
Unigene7911	1	p3	(GCG)5	15	41	55
Unigene7914	1	p5	(GAAAA)5	25	39	63
Unigene7928	1	p3	(CCG)6	18	1	18
Unigene7928	2	p3	(GGC)6	18	484	501
Unigene7932	1	p5	(GGGGA)4	20	1	20
Unigene7933	1	p3	(TCC)5	15	70	84
Unigene7939	1	p3	(CGG)6	18	1	18
Unigene7940	1	p3	(CGG)5	15	13	27
Unigene7959	1	p3	(GAG)5	15	247	261
Unigene7962	1	p3	(TGG)6	18	1	18
Unigene7964	1	p3	(GGT)5	15	9	23
Unigene7964	2	p3	(CCG)5	15	261	275
Unigene7967	1	p3	(GTG)6	18	1	18
Unigene7987	1	p3	(CGC)5	15	230	244
Unigene7992	1	p3	(CGG)6	18	1	18
Unigene7995	1	p3	(GCC)5	15	226	240
Unigene8000	1	p3	(GCG)6	18	1	18
Unigene8001	1	p2	(CA)8	16	90	105
Unigene8015	1	p3	(GGC)5	15	85	99
Unigene8024	1	p3	(CCT)5	15	41	55
Unigene8033	1	p3	(GTC)5	15	1	15
Unigene8033	2	c	(TCG)7tccccgtcgggggcgccagtctcaaagcccagctccgcctcgaggtcatcgccaaagaccgacgaccccgtcgggtcggccacgccagcggcatcgtca(TCG)6	138	125	262
Unigene8034	1	p3	(CCG)5	15	1	15
Unigene8034	2	p3	(GCG)5	15	368	382
Unigene8037	1	p3	(CGA)7	21	187	207
Unigene8040	1	p3	(GCG)6	18	71	88
Unigene8046	1	c	(CGC)5ctcttccccccccctcctccaccgcc(GCG)5	56	1	56
Unigene8060	1	p3	(GCC)6	18	102	119
Unigene8061	1	p3	(CCG)5	15	120	134
Unigene8080	1	p3	(CGG)6	18	1	18
Unigene8083	1	p3	(GCA)5	15	441	455
Unigene8086	1	p2	(CG)6	12	88	99
Unigene8094	1	p3	(GCC)5	15	800	814
Unigene8100	1	p3	(GTC)5	15	630	644
Unigene8109	1	p3	(CAG)7	21	743	763
Unigene8119	1	p3	(GCC)5	15	310	324
Unigene8137	1	p3	(CCG)6	18	1	18
Unigene8149	1	p2	(CG)6	12	373	384
Unigene8152	1	p3	(CCG)6	18	196	213
Unigene8153	1	p3	(CGC)5	15	228	242
Unigene8154	1	p2	(AC)6	12	292	303
Unigene8160	1	p6	(GCGCCG)4	24	645	668
Unigene8163	1	p3	(GCC)5	15	648	662
Unigene8194	1	p3	(CCG)6	18	1791	1808
Unigene8203	1	p3	(GGC)5	15	2462	2476
Unigene8210	1	p3	(GCT)7	21	1	21
Unigene8213	1	p3	(GCA)7	21	3576	3596
Unigene8216	1	p3	(GCC)5	15	1083	1097
Unigene8216	2	p3	(TCC)5	15	1668	1682
Unigene8222	1	p3	(CCG)7	21	1978	1998
Unigene8224	1	p3	(CGG)6	18	1859	1876
Unigene8232	1	p3	(GGT)5	15	4	18
Unigene8234	1	p3	(CGC)7	21	1139	1159
Unigene8245	1	p3	(TCC)5	15	229	243
Unigene8263	1	p3	(CGC)5	15	972	986
Unigene8267	1	p3	(GGC)6	18	1223	1240
Unigene8275	1	p3	(GCT)6	18	87	104
Unigene8276	1	p3	(CGC)5	15	425	439
Unigene8276	2	p3	(GCG)7	21	1327	1347
Unigene8277	1	p3	(CCG)7	21	220	240
Unigene8289	1	p3	(CGG)5	15	702	716
Unigene8296	1	p3	(GGC)5	15	182	196
Unigene8302	1	p3	(CCG)5	15	430	444
Unigene8307	1	p3	(GCG)5	15	420	434
Unigene8313	1	p3	(CGC)5	15	1	15
Unigene8317	1	p3	(GCG)6	18	7	24
Unigene8325	1	p3	(CCG)5	15	369	383
Unigene8342	1	p2	(GC)7	14	513	526
Unigene8349	1	p3	(GCG)5	15	373	387
Unigene8363	1	p5	(TGCTG)4	20	295	314
Unigene8363	2	p2	(CG)7	14	423	436
Unigene8372	1	p3	(GCC)6	18	396	413
Unigene8385	1	p3	(GGT)5	15	440	454
Unigene8387	1	p2	(AC)7	14	134	147
Unigene8391	1	p3	(GCG)5	15	1	15
Unigene8422	1	p3	(GCC)5	15	1	15
Unigene8422	2	p3	(CTG)7	21	379	399
Unigene8433	1	p3	(GCC)7	21	1	21
Unigene8444	1	p3	(GCC)5	15	387	401
Unigene8454	1	p3	(AGC)6	18	1	18
Unigene8454	2	c	(GCA)5gctggtgctt(CAG)8	49	353	401
Unigene8474	1	p3	(CCG)5	15	24	38
Unigene8494	1	p3	(GAC)7	21	321	341
Unigene8512	1	p2	(GC)6	12	58	69
Unigene8522	1	p3	(GCT)5	15	5	19
Unigene8526	1	p3	(CGG)7	21	1	21
Unigene8569	1	p3	(GGT)5	15	3	17
Unigene8585	1	p3	(GCG)5	15	160	174
Unigene8611	1	p3	(CGC)6	18	255	272
Unigene8630	1	p3	(CAC)5	15	248	262
Unigene8653	1	p6	(CGGTCG)4	24	1	24
Unigene8653	2	p3	(CGC)5	15	139	153
Unigene8669	1	p3	(GCC)5	15	20	34
Unigene8675	1	p3	(CGC)5	15	274	288
Unigene8678	1	p3	(GCC)5	15	242	256
Unigene8695	1	p4	(CAGC)5	20	261	280
Unigene8718	1	p4	(TGCC)5	20	38	57
Unigene8731	1	p3	(CGG)7	21	1	21
Unigene8740	1	p3	(GGC)6	18	6	23
Unigene8754	1	p3	(CGC)6	18	512	529
Unigene8774	1	p3	(GGC)7	21	1	21
Unigene8778	1	p3	(CGC)5	15	1	15
Unigene8782	1	p3	(CGA)7	21	91	111
Unigene8784	1	p3	(CGG)6	18	270	287
Unigene8796	1	p3	(GGT)5	15	1	15
Unigene8801	1	p3	(CGG)5	15	231	245
Unigene8814	1	p2	(CA)6	12	329	340
Unigene8824	1	p3	(GCT)6	18	491	508
Unigene8833	1	p3	(CGG)5	15	197	211
Unigene8837	1	p3	(GGA)6	18	1285	1302
Unigene8838	1	p3	(GCT)5	15	160	174
Unigene8858	1	p2	(AC)7	14	2219	2232
Unigene8862	1	p3	(GCG)5	15	586	600
Unigene8867	1	p3	(CTT)5	15	1115	1129
Unigene8884	1	p3	(CCG)5	15	1146	1160
Unigene8887	1	p3	(AGC)5	15	772	786
Unigene8888	1	p3	(CGT)8	24	4968	4991
Unigene8889	1	p6	(GCGGTC)7	42	823	864
Unigene8892	1	p3	(CGC)6	18	1385	1402
Unigene8895	1	p3	(GTC)5	15	538	552
Unigene8910	1	p3	(CGC)5	15	59	73
Unigene8916	1	p6	(GAGGAC)4	24	142	165
Unigene8917	1	p3	(GGC)7	21	1	21
Unigene8922	1	p3	(ACC)6	18	301	318
Unigene8933	1	p3	(GCC)7	21	451	471
Unigene8937	1	p6	(CGTGGG)4	24	360	383
Unigene8949	1	p3	(GGT)7	21	1	21
Unigene8959	1	p3	(GGC)8	24	1	24
Unigene8967	1	p2	(TG)7	14	509	522
Unigene8969	1	p3	(GGC)6	18	170	187
Unigene8972	1	p2	(GC)7	14	196	209
Unigene8974	1	p3	(GCG)6	18	7	24
Unigene8976	1	p3	(CCG)5	15	364	378
Unigene8979	1	p3	(GCG)5	15	1549	1563
Unigene8982	1	p3	(GCA)7	21	279	299
Unigene8986	1	p3	(CGG)5	15	159	173
Unigene8987	1	p3	(GCC)5	15	1421	1435
Unigene8994	1	p3	(TGC)5	15	1422	1436
Unigene8995	1	p3	(CGG)5	15	737	751
Unigene9001	1	p3	(CGG)5	15	714	728
Unigene9004	1	p3	(CCG)5	15	251	265
Unigene9006	1	p3	(GCC)5	15	324	338
Unigene9011	1	p3	(GGC)5	15	946	960
Unigene9050	1	c	(AGC)6atcagctgcaggtacagcagcagcaacgcctc(CAG)6	68	1	68
Unigene9050	2	p3	(CAG)6	18	570	587
Unigene9053	1	p3	(CCG)5	15	287	301
Unigene9070	1	p3	(GGC)5	15	1555	1569
Unigene9072	1	p3	(CCA)6	18	14	31
Unigene9082	1	p3	(GCG)6	18	1	18
Unigene9084	1	p2	(GT)8	16	313	328
Unigene9088	1	p3	(GGC)5	15	5363	5377
Unigene9089	1	p3	(CGG)5	15	2105	2119
Unigene9089	2	p3	(CCA)5	15	2447	2461
Unigene9090	1	p3	(GCC)5	15	350	364
Unigene9100	1	p3	(GCG)6	18	300	317
Unigene9106	1	p3	(CGG)5	15	1	15
Unigene9148	1	p3	(TGC)5	15	198	212
Unigene9149	1	p3	(CCT)5	15	258	272
Unigene9182	1	p4	(GGGC)5	20	1	20
Unigene9183	1	p3	(CCG)5	15	78	92
Unigene9183	2	c	(ACC)8c(CCA)5	40	317	356
Unigene9186	1	p3	(GGC)5	15	600	614
Unigene9199	1	p3	(GCG)5	15	1	15
Unigene9205	1	p3	(GCG)5	15	1	15
Unigene9206	1	p3	(GCC)5	15	275	289
Unigene9241	1	p3	(GCC)5	15	324	338
Unigene9247	1	p3	(CCG)5	15	475	489
Unigene9269	1	p6	(GTCGCC)4	24	1	24
Unigene9269	2	p3	(CGC)7	21	307	327
Unigene9273	1	p3	(CGG)7	21	1	21
Unigene9274	1	p3	(GCG)7	21	1	21
Unigene9284	1	p3	(CGT)5	15	139	153
Unigene9302	1	p3	(CGG)7	21	1	21
Unigene9314	1	p3	(GCC)5	15	1	15
Unigene9314	2	p3	(GCC)7	21	266	286
Unigene9322	1	p3	(CGC)5	15	26	40
Unigene9350	1	p3	(GGC)5	15	199	213
Unigene9361	1	c	(CCG)5ccac(CGT)5	34	1	34
Unigene9391	1	p3	(CGG)5	15	1	15
Unigene9423	1	p3	(CGG)7	21	1	21
Unigene9431	1	p3	(GCG)6	18	323	340
Unigene9433	1	p6	(CGGCGA)4	24	90	113
Unigene9433	2	p3	(CGG)6	18	390	407
Unigene9462	1	p2	(TG)6	12	95	106
Unigene9499	1	p3	(CGG)5	15	5	19
Unigene9510	1	p3	(GGC)5	15	430	444
Unigene9511	1	p2	(CG)7	14	528	541
Unigene9515	1	p3	(GCT)6	18	1	18
Unigene9522	1	p3	(GCG)5	15	19	33
Unigene9527	1	p3	(CGA)6	18	403	420
Unigene9530	1	p3	(GCC)7	21	1	21
Unigene9539	1	p3	(CAG)7	21	673	693
Unigene9541	1	p3	(CGT)5	15	361	375
Unigene9544	1	p3	(CCG)5	15	72	86
Unigene9558	1	p3	(GCC)6	18	6	23
Unigene9565	1	p3	(CGC)5	15	472	486
Unigene9582	1	p6	(GTCGCT)4	24	135	158
Unigene9584	1	p3	(GGC)5	15	565	579
Unigene9587	1	p3	(GCA)7	21	1	21
Unigene9589	1	p3	(CGG)6	18	36	53
Unigene9596	1	p3	(CCG)6	18	708	725
Unigene9597	1	c	(CGC)5tcgcgtcgcccccgccagggaggggtggtggctgtggcggtggtggttgcagctgctggggtggtggttgcg(GTT)5	102	178	279
Unigene9604	1	p3	(GGC)5	15	566	580
Unigene9617	1	p3	(GGC)6	18	1	18
Unigene9634	1	p3	(CGC)6	18	308	325
Unigene9636	1	p3	(CGG)7	21	841	861
Unigene9645	1	p3	(GGC)6	18	374	391
Unigene9649	1	p3	(GCT)6	18	5	22
Unigene9659	1	p3	(GCG)5	15	10	24
Unigene9661	1	p3	(CGC)5	15	1465	1479
Unigene9665	1	p3	(GGC)6	18	1	18
Unigene9671	1	p3	(GGC)5	15	1133	1147
Unigene9671	2	p3	(GCA)5	15	3103	3117
Unigene9671	3	c	(GCA)5gcgattcat(GCA)7	45	3274	3318
Unigene9673	1	p3	(GCG)7	21	1	21
Unigene9684	1	p3	(CGG)5	15	33	47
Unigene9690	1	p2	(CT)7	14	36	49
Unigene9692	1	p3	(CGA)6	18	906	923
Unigene9694	1	p3	(GCG)5	15	391	405
Unigene9696	1	p5	(CCTTG)4	20	219	238
Unigene9724	1	p3	(CCG)5	15	469	483
Unigene9726	1	p3	(GCA)6	18	873	890
Unigene9726	2	p3	(GCA)7	21	1296	1316
Unigene9729	1	p2	(GC)7	14	590	603
Unigene9733	1	p3	(GGC)6	18	21	38
Unigene9734	1	p3	(CGG)6	18	755	772
Unigene9740	1	p3	(CCG)5	15	118	132
Unigene9742	1	p6	(CGGTGG)4	24	209	232
Unigene9745	1	p3	(CGC)5	15	448	462
Unigene9756	1	p3	(CGG)5	15	441	455
Unigene9756	2	p3	(GCC)5	15	571	585
Unigene9757	1	c	(GC)6cgctggcgattatggacccggcggatga(GGC)5	55	407	461
Unigene9764	1	p3	(GCG)5	15	809	823
Unigene9782	1	p3	(CGC)6	18	385	402
Unigene9798	1	p3	(GGC)7	21	1	21
Unigene9805	1	p2	(TG)8	16	429	444
Unigene9810	1	c	(GCT)5gcgga(TGC)6	38	423	460
Unigene9818	1	p3	(GCG)7	21	2	22
Unigene9820	1	p3	(GCG)5	15	41	55
Unigene9824	1	p3	(TGG)8	24	1	24
Unigene9824	2	p2	(GC)7	14	395	408
Unigene9832	1	p3	(GCG)5	15	1	15
Unigene9844	1	p3	(GCG)5	15	300	314
Unigene9852	1	p3	(GGT)5	15	1	15
Unigene9854	1	p3	(GCC)5	15	411	425
Unigene9860	1	p3	(GCT)5	15	149	163
Unigene9861	1	p3	(GCC)6	18	1037	1054
Unigene9881	1	p5	(CCACC)4	20	250	269
Unigene9889	1	p3	(CTG)6	18	80	97
Unigene9890	1	p3	(GGC)5	15	2	16
Unigene9903	1	p3	(CGG)7	21	1	21
Unigene9906	1	p3	(CGC)5	15	15	29
Unigene9911	1	p3	(CGC)6	18	516	533
Unigene9946	1	p3	(GCC)6	18	192	209
Unigene9968	1	p2	(CA)11	22	191	212
Unigene9974	1	p3	(CGG)7	21	207	227
Unigene9982	1	p3	(CGG)6	18	31	48
Unigene9996	1	p3	(GGC)5	15	134	148
Unigene10011	1	p3	(CCA)5	15	5	19
Unigene10039	1	c	(AC)10ag(AC)11	44	180	223
Unigene10057	1	p3	(CGC)5	15	50	64
Unigene10072	1	p3	(CGC)6	18	197	214
Unigene10097	1	p3	(CGG)6	18	12	29
Unigene10110	1	p3	(GCG)5	15	255	269
Unigene10119	1	p3	(CGC)5	15	311	325
Unigene10119	2	p2	(GT)11	22	446	467
Unigene10130	1	p3	(GAC)5	15	61	75
Unigene10136	1	p3	(GAG)5	15	188	202
Unigene10138	1	p2	(GC)7	14	221	234
Unigene10147	1	p3	(GCT)5	15	97	111
Unigene10152	1	p3	(GCC)6	18	238	255
Unigene10155	1	c	(GCG)5gccggtcggccaccccattgaccagctgggacggggggtgcagaccgccgccgccgacagacggccccgcgacaccagctggcggcggcg(GCT)5	120	200	319
Unigene10165	1	p3	(GCG)5	15	200	214
Unigene10168	1	p3	(GCG)5	15	57	71
Unigene10177	1	p3	(CTG)5	15	38	52
Unigene10186	1	p3	(GCG)6	18	1	18
Unigene10189	1	p2	(CG)6	12	22	33
Unigene10208	1	p3	(GGC)7	21	391	411
Unigene10226	1	p3	(CCG)5	15	302	316
Unigene10235	1	p3	(GGC)5	15	41	55
Unigene10255	1	p3	(CCG)5	15	1	15
Unigene10266	1	p3	(CGC)5	15	50	64
Unigene10278	1	p3	(GCG)5	15	363	377
Unigene10285	1	p3	(GCC)6	18	1123	1140
Unigene10286	1	p3	(GCC)8	24	1223	1246
Unigene10286	2	p3	(CGC)6	18	1488	1505
Unigene10291	1	p3	(GCC)5	15	961	975
Unigene10293	1	p3	(CGC)7	21	371	391
Unigene10293	2	p3	(GCC)7	21	943	963
Unigene10293	3	p3	(CGC)8	24	1074	1097
Unigene10294	1	p3	(GCG)18	54	1322	1375
Unigene10305	1	p3	(GCC)5	15	932	946
Unigene10317	1	p3	(CGC)6	18	917	934
Unigene10321	1	p3	(GCC)5	15	186	200
Unigene10322	1	p3	(GCC)6	18	986	1003
Unigene10323	1	p3	(CGC)6	18	1449	1466
Unigene10326	1	p3	(GGC)6	18	1	18
Unigene10326	2	p3	(GGT)5	15	882	896
Unigene10332	1	p3	(CCG)5	15	682	696
Unigene10343	1	p6	(GGTCGC)4	24	1	24
Unigene10359	1	p3	(CGG)5	15	724	738
Unigene10362	1	p3	(GCC)5	15	51	65
Unigene10364	1	p3	(GGC)5	15	574	588
Unigene10367	1	p3	(GCC)5	15	777	791
Unigene10369	1	p3	(CGC)5	15	247	261
Unigene10387	1	p3	(CAG)6	18	1	18
Unigene10387	2	p3	(CGC)6	18	462	479
Unigene10393	1	p3	(CCG)5	15	778	792
Unigene10406	1	p3	(ACG)6	18	651	668
Unigene10406	2	p3	(CCG)5	15	1172	1186
Unigene10408	1	p3	(CCG)5	15	1211	1225
Unigene10413	1	p3	(GCC)6	18	556	573
Unigene10417	1	p3	(GGT)5	15	714	728
Unigene10427	1	p3	(GCC)5	15	794	808
Unigene10432	1	p3	(CGG)5	15	1069	1083
Unigene10432	2	p3	(GCA)6	18	2144	2161
Unigene10436	1	c	(CTT)5agacgccttgcccttggtcgccacgccgccggcgtccgccccgctg(GCC)5	76	3614	3689
Unigene10437	1	p3	(GCG)5	15	2016	2030
Unigene10437	2	c	(GCTCCC)4gt(TCCCGC)4tcccgt(TCCCGC)4	80	3771	3850
Unigene10442	1	p3	(GGC)5	15	1009	1023
Unigene10443	1	p3	(GCA)5	15	294	308
Unigene10450	1	p3	(CCG)5	15	313	327
Unigene10455	1	p2	(CT)6	12	189	200
Unigene10456	1	c	(CTG)7g(TGT)5tggtgctggtgttgttgt(TGC)7agt(TGC)6	97	1	97
Unigene10456	2	c	(TGC)5(TGT)5	30	440	469
Unigene10465	1	p3	(CGC)5	15	1	15
Unigene10469	1	p3	(GGC)5	15	1	15
Unigene10471	1	p3	(GGT)6	18	212	229
Unigene10476	1	p3	(GCC)7	21	692	712
Unigene10486	1	p3	(GCC)5	15	1852	1866
Unigene10501	1	p3	(GGC)5	15	745	759
Unigene10506	1	p3	(CGG)5	15	1	15
Unigene10507	1	p2	(AG)6	12	355	366
Unigene10514	1	p2	(GT)9	18	4457	4474
Unigene10515	1	p3	(CCG)5	15	134	148
Unigene10515	2	p3	(CGG)6	18	499	516
Unigene10527	1	p3	(CCG)5	15	8	22
Unigene10534	1	p3	(GCG)5	15	391	405
Unigene10536	1	p3	(GCC)7	21	161	181
Unigene10536	2	p3	(GGC)7	21	2378	2398
Unigene10537	1	p3	(GCG)5	15	210	224
Unigene10537	2	p3	(GCG)6	18	356	373
Unigene10540	1	p3	(GCG)5	15	18	32
Unigene10540	2	p3	(GGC)6	18	1169	1186
Unigene10541	1	p3	(GAC)5	15	7711	7725
Unigene10552	1	p3	(CCG)5	15	464	478
Unigene10552	2	p3	(TCC)5	15	763	777
Unigene10553	1	p3	(GAG)5	15	92	106
Unigene10554	1	p3	(CCG)7	21	350	370
Unigene10555	1	p3	(CGC)5	15	72	86
Unigene10571	1	p3	(GCC)5	15	295	309
Unigene10576	1	p3	(GGC)7	21	1	21
Unigene10587	1	p3	(CAC)7	21	1	21
Unigene10594	1	p2	(GT)6	12	332	343
Unigene10595	1	p3	(GCC)6	18	7	24
Unigene10613	1	p3	(GGC)5	15	50	64
Unigene10616	1	p3	(GCC)5	15	230	244
Unigene10617	1	p3	(GCT)5	15	202	216
Unigene10621	1	p3	(CGG)5	15	46	60
Unigene10628	1	p3	(CGG)7	21	400	420
Unigene10657	1	p3	(GGC)6	18	1	18
Unigene10667	1	p3	(GAG)5	15	105	119
Unigene10670	1	p3	(AGC)5	15	1	15
Unigene10689	1	p3	(CCG)6	18	43	60
Unigene10701	1	p3	(GCA)5	15	66	80
Unigene10719	1	p2	(GC)6	12	330	341
Unigene10728	1	p3	(CGC)5	15	8	22
Unigene10730	1	p3	(CGC)6	18	32	49
Unigene10732	1	p3	(GGC)5	15	374	388
Unigene10733	1	p3	(GCG)5	15	6	20
Unigene10733	2	p3	(GGC)6	18	319	336
Unigene10768	1	p3	(CAG)5	15	556	570
Unigene10772	1	p3	(GCG)5	15	1	15
Unigene10781	1	c	(AC)6aaagagagtagacactcaaaaaaaagagtcggcgagggagacaggag(CA)6aacacacaaacagaacacgcccgcctaggtggggcgccagcacacacgggcgggcgcggaaaaaaccggcgacgccgcc(GCG)5	165	114	278
Unigene10789	1	p6	(CCGCTG)5	30	196	225
Unigene10794	1	p3	(CGG)6	18	6	23
Unigene10798	1	p3	(GGC)5	15	661	675
Unigene10800	1	p3	(GGC)6	18	6	23
Unigene10801	1	p3	(TGG)7	21	232	252
Unigene10806	1	p3	(GTC)6	18	1	18
Unigene10809	1	p3	(GCG)7	21	237	257
Unigene10831	1	p3	(GCC)5	15	47	61
Unigene10836	1	p3	(GCG)5	15	1	15
Unigene10836	2	p3	(CGT)8	24	222	245
Unigene10838	1	p3	(GCC)6	18	250	267
Unigene10854	1	p3	(GCC)6	18	305	322
Unigene10877	1	p3	(GGC)5	15	22	36
Unigene10877	2	p3	(GAC)5	15	401	415
Unigene10878	1	p3	(TCG)6	18	188	205
Unigene10887	1	p3	(GGC)5	15	7	21
Unigene10905	1	p3	(ACG)5	15	215	229
Unigene10910	1	p6	(AGCGGC)4	24	1	24
Unigene10919	1	p3	(GCG)5	15	27	41
Unigene10952	1	p3	(GGC)6	18	484	501
Unigene10965	1	p3	(GCC)7	21	1	21
Unigene10967	1	p3	(CGG)5	15	1	15
Unigene10970	1	c	(CGGTGG)4gggtgggggtgggtggccccgctcgcaga(GGC)5	68	182	249
Unigene10980	1	p3	(GGC)6	18	5	22
Unigene10987	1	p3	(GCC)5	15	256	270
Unigene10991	1	p3	(CGG)5	15	292	306
Unigene11002	1	p2	(CG)8	16	1	16
Unigene11007	1	p3	(CCG)5	15	728	742
Unigene11008	1	p3	(CTC)5	15	522	536
Unigene11023	1	p3	(GCC)5	15	258	272
Unigene11030	1	p3	(GGC)5	15	510	524
Unigene11038	1	p3	(GCG)6	18	1	18
Unigene11056	1	p2	(CA)12	24	127	150
Unigene11100	1	p3	(GCC)6	18	1023	1040
Unigene11102	1	p3	(CGG)6	18	365	382
Unigene11105	1	p3	(AAG)5	15	573	587
Unigene11117	1	p3	(GCG)6	18	30	47
Unigene11120	1	p3	(GGA)5	15	1202	1216
Unigene11125	1	p3	(CGG)5	15	363	377
Unigene11132	1	p3	(CGG)5	15	2473	2487
Unigene11135	1	p2	(AC)6	12	125	136
Unigene11139	1	p2	(CG)7	14	3850	3863
Unigene11142	1	p2	(AC)8	16	628	643
Unigene11151	1	p3	(GCG)5	15	161	175
Unigene11156	1	p3	(GCG)5	15	63	77
Unigene11157	1	p3	(TGC)6	18	1060	1077
Unigene11163	1	p2	(CG)6	12	420	431
Unigene11163	2	p3	(CGC)7	21	1167	1187
Unigene11165	1	p3	(CGA)6	18	737	754
Unigene11173	1	p3	(GGC)6	18	1	18
Unigene11184	1	p3	(GCG)7	21	1	21
Unigene11192	1	p3	(GGC)5	15	298	312
Unigene11207	1	p3	(GCC)7	21	1	21
Unigene11209	1	p6	(CGCGGA)4	24	442	465
Unigene11209	2	p3	(GGC)5	15	611	625
Unigene11212	1	p3	(CTT)6	18	437	454
Unigene11227	1	p3	(GCG)6	18	426	443
Unigene11228	1	p2	(AC)7	14	232	245
Unigene11249	1	p3	(GGT)5	15	14	28
Unigene11250	1	p2	(AC)6	12	41	52
Unigene11252	1	p3	(CGG)6	18	1	18
Unigene11254	1	p2	(CG)6	12	439	450
Unigene11255	1	p3	(GGC)5	15	363	377
Unigene11259	1	p3	(CCG)5	15	1	15
Unigene11265	1	p3	(CGC)6	18	416	433
Unigene11282	1	p3	(GCG)6	18	7	24
Unigene11287	1	p3	(CGG)5	15	1	15
Unigene11293	1	p3	(GCG)5	15	51	65
Unigene11295	1	p3	(CGG)5	15	180	194
Unigene11300	1	p3	(CGC)5	15	129	143
Unigene11303	1	p4	(CGTG)6	24	141	164
Unigene11321	1	c	(TCG)5gat(GAG)5	33	107	139
Unigene11321	2	p3	(CGA)6	18	358	375
Unigene11326	1	p3	(CGC)5	15	521	535
Unigene11339	1	p3	(CCG)5	15	1	15
Unigene11340	1	p2	(GC)6	12	20	31
Unigene11346	1	p3	(GGC)6	18	1	18
Unigene11348	1	p3	(GGC)5	15	35	49
Unigene11351	1	p3	(GCG)7	21	495	515
Unigene11352	1	p3	(GAG)6	18	54	71
Unigene11355	1	p3	(CGG)6	18	5	22
Unigene11363	1	p3	(CGG)5	15	575	589
Unigene11369	1	p3	(CCG)6	18	492	509
Unigene11370	1	p3	(GCG)5	15	107	121
Unigene11381	1	p3	(CGC)5	15	127	141
Unigene11406	1	p3	(GGC)5	15	348	362
Unigene11413	1	p3	(GGA)7	21	141	161
Unigene11423	1	p3	(GCG)7	21	222	242
Unigene11431	1	p3	(GGC)6	18	190	207
Unigene11452	1	p3	(GCG)5	15	21	35
Unigene11462	1	p3	(GGC)6	18	4	21
Unigene11533	1	p3	(GGC)5	15	1	15
Unigene11591	1	p3	(GCG)5	15	66	80
Unigene11591	2	p3	(GCC)5	15	751	765
Unigene11593	1	p3	(CCG)5	15	299	313
Unigene11596	1	p3	(GCC)5	15	319	333
Unigene11603	1	p3	(GCG)5	15	11	25
Unigene11622	1	p3	(CGG)7	21	1	21
Unigene11668	1	p3	(CGG)5	15	31	45
Unigene11701	1	p3	(CGG)6	18	5	22
Unigene11709	1	p3	(CGC)5	15	349	363
Unigene11735	1	p2	(GT)10	20	126	145
Unigene11740	1	p3	(GCG)5	15	72	86
Unigene11744	1	p3	(CGC)5	15	362	376
Unigene11750	1	p3	(GTG)8	24	1	24
Unigene11755	1	p3	(GCC)5	15	303	317
Unigene11759	1	p3	(TGC)5	15	10	24
Unigene11759	2	p3	(GCC)7	21	888	908
Unigene11764	1	p3	(GCT)7	21	4386	4406
Unigene11765	1	p3	(GCA)8	24	1710	1733
Unigene11765	2	p3	(GCT)5	15	2108	2122
Unigene11766	1	p3	(GCG)5	15	314	328
Unigene11767	1	p3	(GCC)5	15	264	278
Unigene11769	1	p3	(GCG)5	15	4880	4894
Unigene11777	1	p3	(GCC)5	15	755	769
Unigene11778	1	p3	(GCC)5	15	403	417
Unigene11787	1	p2	(CG)7	14	354	367
Unigene11788	1	p2	(CG)7	14	2259	2272
Unigene11803	1	p3	(GCG)6	18	555	572
Unigene11804	1	p3	(GCG)5	15	437	451
Unigene11813	1	c	(CGG)5tggctggggtgacgaccgcggtggcggcaacggctatgcgaacc(GCG)6	77	40	116
Unigene11813	2	p3	(GGC)6	18	443	460
Unigene11813	3	p3	(GGC)7	21	608	628
Unigene11817	1	p3	(GCC)5	15	1406	1420
Unigene11820	1	p3	(CCG)5	15	142	156
Unigene11825	1	p2	(GT)6	12	1099	1110
Unigene11835	1	p3	(CGG)5	15	8	22
Unigene11840	1	p3	(GGC)5	15	1297	1311
Unigene11853	1	p3	(CGC)7	21	382	402
Unigene11857	1	p3	(TGG)20	60	516	575
Unigene11858	1	p3	(CGC)5	15	146	160
Unigene11861	1	p3	(GCG)5	15	17	31
Unigene11870	1	p3	(GCG)5	15	704	718
Unigene11874	1	p2	(CG)6	12	782	793
Unigene11875	1	p3	(ACC)6	18	512	529
Unigene11884	1	p3	(CGG)5	15	578	592
Unigene11889	1	p3	(CGG)6	18	1	18
Unigene11895	1	p3	(GCT)5	15	368	382
Unigene11901	1	p3	(GCA)6	18	150	167
Unigene11906	1	p3	(GCA)5	15	304	318
Unigene11930	1	p3	(CGG)5	15	56	70
Unigene11935	1	p3	(CTT)5	15	46	60
Unigene11944	1	p4	(GAAG)5	20	161	180
Unigene11948	1	p3	(GGC)7	21	1836	1856
Unigene11956	1	c	(GCT)5acgcctacgcctgccgcc(GCTGCG)10	93	631	723
Unigene11970	1	p3	(GCA)7	21	1	21
Unigene11973	1	p3	(GCT)5	15	2051	2065
Unigene11975	1	p3	(GCC)7	21	192	212
Unigene11979	1	p6	(CGGGAC)4	24	65	88
Unigene11981	1	p3	(CGG)5	15	542	556
Unigene11987	1	p3	(CCG)5	15	1885	1899
Unigene11991	1	p2	(AG)8	16	303	318
Unigene11992	1	p3	(CGC)5	15	1410	1424
Unigene12041	1	p3	(CCG)6	18	1	18
Unigene12055	1	p3	(GCC)5	15	93	107
Unigene12060	1	p3	(CCG)5	15	295	309
Unigene12088	1	p3	(GCG)6	18	1	18
Unigene12106	1	p3	(GGC)5	15	348	362
Unigene12107	1	p3	(CGG)5	15	257	271
Unigene12148	1	p3	(AGC)7	21	1	21
Unigene12148	2	p3	(CAG)21	63	162	224
Unigene12157	1	p3	(GCG)5	15	1	15
Unigene12162	1	p2	(GT)9	18	313	330
Unigene12171	1	c	(GTC)5gctagactcctgtcgggtggggacgttgcca(TCG)6	64	4	67
Unigene12198	1	p3	(CGG)5	15	351	365
Unigene12199	1	p3	(CGC)5	15	1	15
Unigene12214	1	p3	(GCG)6	18	257	274
Unigene12231	1	p3	(CGC)5	15	110	124
Unigene12254	1	p3	(GCC)5	15	402	416
Unigene12264	1	p3	(GGC)5	15	54	68
Unigene12266	1	p3	(GGA)6	18	222	239
Unigene12278	1	p3	(CGT)5	15	190	204
Unigene12287	1	p3	(GGC)5	15	227	241
Unigene12291	1	p2	(CA)6	12	31	42
Unigene12308	1	p3	(GCG)6	18	4	21
Unigene12310	1	p3	(GCT)7	21	1	21
Unigene12310	2	p3	(GCC)6	18	185	202
Unigene12313	1	p3	(GCC)7	21	1	21
Unigene12320	1	p3	(CGC)5	15	279	293
Unigene12323	1	p3	(GCG)6	18	273	290
Unigene12343	1	p3	(GGT)5	15	92	106
Unigene12354	1	p3	(CCT)5	15	114	128
Unigene12372	1	p3	(CGG)7	21	1	21
[truncated: 594 more rows]
