# Supplementary material for: Characterization of the global transcriptome for Pyropia haitanensis (Bangiales, Rhodophyta) and development of cSSR markers
Source: BMC Genomics. 2013 Feb 16;14:107. doi: 10.1186/1471-2164-14-107 (PMC3626662; doi:10.1186/1471-2164-14-107)
Supplement: Additional file 5 — Detailed information on the designed primers for 824 cSSRs in P. haitanensis. [file 1471-2164-14-107-S5.xls]

## Sheet: Sheet1
Additional file 5: Detailed information on the designed primers for 824 cSSRs in P. haitanensis
Unigene ID	Repeat motif	Number of repeats	Forward primer (5'-3')	Reverse primer (5'-3')	Tm(℃)	Expected length of PCR product	Selected to verify (*)	Actual length of PCR product
CL1013.Contig2	CCG	5	CAAATGAATCGTAAGCAGAGAGG	ACACCAACTTTCGCCGTG	60.263	159	*	no PCR products
CL1013.Contig3	CCG	5	CAAATGAATCGTAAGCAGAGAGG	ACACCAACTTTCGCCGTG	60.263	159
CL1022.Contig2	GGC	5	GAGTTGCTCCACGTCGGT	GTTGGTAGTTGGAGCACACAGTC	59.827	107
CL1026.Contig1	CGT	6	CCCCTCACTCACGAATGATTAC	GTCGAGCATCAAGTCCAACTTCT	60.743	146
CL1026.Contig2	CGT	6	CCCCTCACTCACGAATGATTAC	GTCGAGCATCAAGTCCAACTTCT	60.743	146
CL1044.Contig1	GCC	6	GCTGACTTGTACTTGCCGC	CTTGGGTTATCCTTGTGACCAT	59.612	111	*	111
CL1062.Contig1	GTG	5	ACCTTGTGATGCAGTACGATCC	ACCATCTGACCACCACACAAC	60.751	156
CL1062.Contig1	GTG	5	CTAGTTGTGGTGTTGTACTTCGC	ACTATACCACGACAGGCAGCTC	58.896	150
CL1077.Contig1	CGC	5	CGATGCAAACGAGGTAGCTG	CTAACGGTGCTGGCCAAT	59.673	130
CL1077.Contig2	CGC	5	CGATGCAAACGAGGTAGCTG	CTAACGGTGCTGGCCAAT	59.673	130	*	155
CL1084.Contig1	GGC	5	GACAATGATTATGGGCCTCAG	CTACCATGGCCACAAGACATAAC	59.401	153
CL1088.Contig2	TCC	5	GTCTTCCAGGGGTAGGTCGTA	GTCGAGCTCCTCTAGCTCCTTAT	59.69	127	*	127
CL1088.Contig2	CAG	6	TAGGCGACCTCTGTGAAAATGTA	GAGAACGTTGACCTTGAGCTG	60.043	122
CL111.Contig1	GCG	6	ACTTTACACGCTTCGCCG	GAAGCGGAGGAGGTCGTT	60.011	140
CL1123.Contig1	GGC	7	GTTGAACCAGTTCATGGTTGCT	AGTAGGGGCGGTAAAAGTCCT	60.366	147
CL1123.Contig2	GGC	7	GTTGAACCAGTTCATGGTTGCT	ACACGCCCTCGACGACAC	61.331	157
CL1125.Contig2	CG	6	AAGAATGAGTTCTCGTTCCGTG	CACCGAAGGTATGGCACAGT	60.661	142
CL1148.Contig1	GGC	5	CAGACCGTGGGGGCTATG	ACCACCGGCGTGTAGATG	60.557	130
CL1160.Contig1	GAC	7	CGACTCTAGCAGCGACGAC	AGTGGATCGGAGCTGTATGACTT	59.896	156	*	220
CL1168.Contig2	GAC	5	GAGAATGACTGGACGCTTCAC	CTCAACTGCCTTATCCTCCTCTT	59.866	108
CL1174.Contig2	AGC	5	GATACAAGCAAGGAAGCAGAATG	CAACACCATCACGAAACCTCT	60.02	135
CL1180.Contig1	GGC	6	CTCTGATCTGTTGGCCGGTAT	GTGCAGCTCTTGGATGCG	61.404	118
CL1180.Contig3	GGC	6	AGGTCGATCTCTCCCTTTCATAC	CGAGACCGTCACCTCCAG	59.981	155
CL1190.Contig1	GCA	6	AGTATACGGCCATGTTGGCAAT	CTTGCTGCTGTTGCTGCT	59.006	105
CL1190.Contig1	GGC	5	GTTTGTTCAACTCTTCTTGCTGG	GTCCCCAACGCTGCTGTC	60.321	139
CL1190.Contig2	GCA	6	ACAGCAGCAGCACCAGATG	GGTACTGCTGGTTTTGGCG	61.232	155
CL12.Contig1	GGC	7	GAGGCCAGGGAAGGGTACT	CAGCCAGATCAGGAGCAAC	59.515	126	*	no PCR products
CL12.Contig2	CCG	7	CAGCCAGATCAGGAGCAAC	GTACGTGCTGGAAAAGGGG	59.515	150
CL1210.Contig1	CCA	6	GGTTCATGTACGCACCGTC	GACACAACCGAAACCACCAC	59.983	135	*	no PCR products
CL1210.Contig2	CCA	6	TGACCGTAGGCGGAATGTA	ATCTATGGCAGCTTTGATGGTG	60.08	142
CL1211.Contig1	CCG	5	TAAACTGAATAAAGTGGTCCGGC	AGAGACAACAGCAAGAGCTGC	59.952	150
CL1220.Contig1	GCT	6	GAGTGCATTCCCACCGAC	GTCCCCCACTGCTGTCTG	60.054	160
CL1222.Contig2	GGC	6	CACTACACCCACCACCATGA	ACCACCGCCGTCACTCTC	60.285	153
CL1228.Contig2	TGC	5	CTCCAGCACCGAATACGAC	GGCTGTCACCAGCACAGG	59.256	152
CL123.Contig11	TC	6	CCACAAGAGCTTTACGTCGTC	CATCCAGAGGCAAGAAGTGAC	59.859	160
CL123.Contig12	TC	6	CCACAAGAGCTTTACGTCGTC	CATCCAGAGGCAAGAAGTGAC	59.859	160
CL123.Contig6	GA	6	CATCCAGAGGCAAGAAGTGAC	CCACAAGAGCTTTACGTCGTC	59.859	160
CL1231.Contig1	CCG	6	CAACAACATGAGTGACGATGAAG	GGCCTGAGATTGACATCACC	60.484	155
CL1239.Contig2	CG	6	GACCACGACAAGGTGTACCAG	GACCTCGTCCACCGACAC	60.097	159
CL1243.Contig1	GAA	7	CCTCTTTGACCCGACGATG	GACCCGTTGACTGCTGGC	61.614	108	*	108
CL1243.Contig1	GAA	5	GTACGAGATTGACGAGTCGGAGT	ATCGTCAAAGAACACCACCTTC	60.403	82
CL1243.Contig2	GAA	5	GTACGAGATTGACGAGTCGGAGT	ATCGTCAAAGAACACCACCTTC	60.403	82
CL1243.Contig2	GAA	7	CCTCTTTGACCCGACGATG	GACCCGTTGACTGCTGGC	61.614	108
CL1264.Contig1	CGA	5	TTGCTCTTTCGATATTCTTTTGC	GGAACGCAGTGATGAGGC	59.884	150
CL1264.Contig2	TCG	5	GTCGCGTACGGGTCTTCAT	GAGACAGGTTTGGCCTCTGAC	61.083	80
CL127.Contig1	CGC	5	TCCGATGTGTCAATAAAGAAACC	CAGCAGCAGCAGTGGTAGC	60.23	141
CL127.Contig2	CGC	5	TCCGATGTGTCAATAAAGAAACC	CAGCAGCAGCAGTGGTAGC	60.23	141	*	160
CL127.Contig2	GGC	5	CTATCGTCGGTGGTGTCCA	CAGCAGTAGCAGCGGTAGC	59.927	159
CL127.Contig2	GGC	5	CTATCGTCGGTGGTGTCCA	GATAGCCATGGCGGTGAC	60.039	128
CL127.Contig2	GGC	5	CTATCGTCGGTGGTGTCCA	CAGCAGTAGCAGCGGTAGC	59.927	159
CL139.Contig1	CGG	5	CATCTACAAGGGCCACAAGG	ATGTTGAGGAAGAGCCGGT	59.67	120
CL139.Contig2	GCC	5	ATGTTGAGGAAGAGCCGGT	CATCTACAAGGGCCACAAGG	59.67	120
CL151.Contig1	CGC	7	AGTAGGGGCGGTAAAAGTCCT	ACCCGTTTTTGGATGAAGGT	60.366	87
CL151.Contig2	GGC	7	ACCCGTTTTTGGATGAAGGT	AGTAGGGGCGGTAAAAGTCCT	60.366	87
CL154.Contig1	GAC	6	GAGACGCGGCTGCTAAAG	GACACCGCCTCCTCATCC	59.847	116	*	100
CL16.Contig1	CGG	6	AGCAGGGACAAGAGTGGGAG	GACGTCATCGCAGCCGTT	61.771	133
CL16.Contig1	GCA	5	CTTCCATACGGTGCTGTCGT	CAGCACACTCTGCTCATGC	59.258	91
CL16.Contig2	CGG	6	GTAGGCACGGGTGACTGTTG	GACGTCATCGCAGCCGTT	61.572	156
CL16.Contig2	GCA	5	CTTCCATACGGTGCTGTCGT	CAGCACACTCTGCTCATGC	59.258	91
CL161.Contig1	CGG	6	AAAATGCTCAACTCTACCGTGTC	CAAGGCTGCCAAGTCCTC	59.499	147
CL161.Contig2	CGG	6	AAAATGCTCAACTCTACCGTGTC	CAAGGCTGCCAAGTCCTC	59.499	147
CL166.Contig1	CGG	5	GTACGAGCCGTGTGCGTT	CCGTGCTTCTCCACAAACTT	60.291	144
CL174.Contig1	GCC	6	CACCAGGATGTTGGACGC	GGGGGTGGTGATGGTGAC	61.139	138
CL175.Contig1	AC	11	GTGCCACCATCACAATATCACTA	ATGAACGAGTACTGGGGGTTC	59.766	146	*	146
CL175.Contig2	GT	11	ATGATGAATCTTGCCATAGGGAG	ACCAGAGATATGCAAGAACCCAG	61.508	159
CL184.Contig2	GCG	5	AAGCTGACTCGTGTCTCAACG	ACCGTGTCCCCAATGATG	60.18	148
CL207.Contig2	CCGTC	5	GTCGTCGTCGTGTGTGCC	ACACACCCACCACCAGCA	62.201	141	*	141
CL217.Contig1	GCC	6	CACACAAGCACAAAAGAGATACG	GTGCCTGTTCCTTCTAGACCATT	59.858	152
CL217.Contig2	GCC	6	CACACAAGCACAAAAGAGATACG	AGCGTACCTGTTCCTTCTAGACC	59.858	155
CL217.Contig3	GCC	6	CACACAAGCACAAAAGAGATACG	AGCGTACCTGTTCCTTCTAGACC	59.858	155
CL217.Contig4	GGC	6	GTGCCTGTTCCTTCTAGACCATT	CACACAAGCACAAAAGAGATACG	59.858	152
CL222.Contig1	GCG	5	ACGGTTTCTTTAGGGACTTGC	GCTGCTCGTGATGTGCTATCTA	59.645	140	*	140
CL222.Contig2	GCG	5	ACGGTTTCTTTAGGGACTTGC	GCTGCTCGTGATGTGCTATCTA	59.645	140
CL227.Contig1	CAG	5	GTCTCCACAGATGCTGTCTCC	CTGCTGTTGTTGATGTTCTTGTT	59.342	160
CL235.Contig2	TC	9	GGCTCTTCCCTTTGTTCATTGT	ACGACGACCTATGTGCAAAATAC	60.309	140	*	140
CL262.Contig1	GGC	5	GGTGGCGGAGGTGGTTAC	AAGCCGCCACCACCAAAG	61.356	107
CL262.Contig2	GGC	5	GGTGGCGGAGGTGGTTAC	AAGCCGCCACCACCAAAG	61.356	107
CL265.Contig1	CAG	5	GATGCTGTACAACGACCGC	GTGGGTAGTGTGTCCGGTG	59.855	113
CL279.Contig2	GGC	6	CAGTTGGTACTCTGCGAATGG	GATGATAGCACGCAGGTGAC	59.276	157
CL279.Contig3	GGC	6	CAGTTGGTACTCTGCGAATGG	GATGATAGCACGCAGGTGAC	59.276	157
CL284.Contig1	AC	12	CGAATCATAAGAGAGTGGCAGAC	GTGCGCGTCTAGATGTTTTGTAT	60.276	138	*	138
CL288.Contig1	GCA	5	CTACGAGTCCGAGACGATTGAC	CACTGCTACTATCGCTACTGCG	60.248	131
CL293.Contig1	CGC	5	AGGTAGCGAGCTGAGGCAG	GTACGCGTCTGTTGCGTCTA	60.081	149
CL295.Contig1	TCG	7	ACAAGACGGGCTGTCACC	CAGATTGACTTTAGCAAGTCGGA	59.665	150
CL295.Contig1	CGT	6	ATGTAGACGAGAGCATCCTCCA	GCCATTAGTAACGACGACGAC	59.651	152
CL295.Contig2	TCG	8	CCGCAGATAAAAGTCCGTCAC	GATCTCATTGAGCACCATCTTG	59.7	144	*	144
CL295.Contig2	CGT	5	CCGCAGATAAAAGTCCGTCAC	GATCTCATTGAGCACCATCTTG	59.7	144
CL295.Contig3	CGTCGC	4	GTAATGGACCGGTACGAGCAG	GGGAGAGGGGATGTCGTT	59.853	233
CL295.Contig3	TCG	7	CCGCAGATAAAAGTCCGTCAC	ACAACACCGTCACGTCCAC	60.496	155
CL295.Contig3	CGT	6	ATGTAGACGAGAGCATCCTCCA	AATGCCAACGACGACGAC	60.698	149
CL326.Contig1	GGC	6	CGGATGGAGGAACTGCTG	AGGCTCCACTTGTACTCGACAG	60.354	143
CL326.Contig2	CGC	6	AGGCTCCACTTGTACTCGACAG	CGGATGGAGGAACTGCTG	60.354	143
CL326.Contig3	GGC	6	CGGATGGAGGAACTGCTG	AGGCTCCACTTGTACTCGACAG	60.354	143
CL326.Contig4	GGC	6	CGGATGGAGGAACTGCTG	AGGCTCCACTTGTACTCGACAG	60.354	143
CL326.Contig5	CGC	6	AGGCTCCACTTGTACTCGACAG	CGGATGGAGGAACTGCTG	60.354	143	*	143
CL326.Contig6	GGC	6	CGGATGGAGGAACTGCTG	AGGCTCCACTTGTACTCGACAG	60.354	143
CL326.Contig7	GGC	6	CGGATGGAGGAACTGCTG	AGGCTCCACTTGTACTCGACAG	60.354	143
CL330.Contig4	CA	8	AACCTTCGCTCAACTTCAGACTA	TACCTGCTTTGCACCTGTTTGTA	59.595	83
CL331.Contig2	CGG	7	ACCAATCGACAGGTCAAAGC	CATTGGCATCCATGAACGTAG	60.119	120
CL338.Contig2	AGC	5	AGGGTGTGTCGTTGGTACAAG	GTACCAGCGGTTTGTGTCG	59.938	130
CL349.Contig2	CGC	5	GCGTGGAAGACAACCTCC	CCGCATCACCTCGTTCTTAT	59.184	120
CL351.Contig2	GCG	5	ACGACACAAAAGTAGAGGCAGTC	ACGAGCTCACCAGCTACGAC	59.867	154
CL353.Contig1	CCG	5	GGCCATCGTCTACTTCTTTGTC	CAAACGCATCATTGTCATAGGT	59.889	80
CL353.Contig2	CCG	5	GGCCATCGTCTACTTCTTTGTC	CAAACGCATCATTGTCATAGGT	59.889	80
CL356.Contig1	AGCGGC	4	CTGCTTCTGGAGGGGACAG	CGTACGAGCACAAGATTTACCTC	60.195	138
CL356.Contig3	AGCGGC	4	TGCTTCTGGAGGGGACAG	GTTGTCCTCAGCATGCCC	59.903	160
CL369.Contig2	CTGCCG	4	CTAGCGTCATTGTTGCCGT	GATGGACGATGGCGAATTT	59.879	102
CL369.Contig2	CCT	5	GTCATCCTCGTCCTCCTCCT	GTGATTGTGCTGGGGGAC	59.892	81
CL391.Contig1	CAG	7	CAAGCTGCCCAGCAGCAG	GAAAATCACCAAACAAAACAAGC	59.912	151
CL391.Contig2	GCT	7	GTCTGGCAGAAGCGAATTGTAGT	GTTCACCAGCAGCAACAGC	60.62	150	*	no PCR products
CL391.Contig3	GCT	7	CTGCTGTGGTTCAATGGCT	GTTCACCAGCAGCAACAGC	59.846	150
CL394.Contig1	GGA	5	GGACGATGAGCAGGAAGAGAC	CTCTTCCAAGTACTCATGGTCGT	59.69	139
CL426.Contig1	GGC	5	TTGCTCGCTGCTGCAGTT	GTACAGGTTGCCATCGGTGT	60.844	160	*	120
CL426.Contig2	GGC	5	TTGCTCGCTGCTGCAGTT	GTACAGGTTGCCATCGGTGT	60.844	160
CL430.Contig2	AC	6	ACAGGTGCAAGAACAAGAGGAG	GCGGCTGACCCCAAGTGT	60.846	159
CL439.Contig1	CCG	5	GTTCGAGTCGATGAGCGAG	CGAGGAGAACCTGATGAAGAAG	59.672	133
CL439.Contig2	GCG	5	CGAGGAGAACCTGATGAAGAAG	GTTCGAGTCGATGAGCGAG	59.672	133
CL446.Contig1	GCG	5	CTGGGACAGAGCCGATACTG	ATGGTGCGGCTACCAGTG	60.711	87
CL457.Contig1	AGC	6	AAGGCCAAGTTCATCCTCAAG	CATAGTAGTAGAGCATCCCAGCC	59.321	132
CL457.Contig2	AGC	6	AAGGCCAAGTTCATCCTCAAG	CATAGTAGTAGAGCATCCCAGCC	59.321	132
CL457.Contig3	AGC	6	AAGGCCAAGTTCATCCTCAAG	CATAGTAGTAGAGCATCCCAGCC	59.321	132
CL462.Contig2	GCC	5	ACCTCCTCATAAAAGCATTCCTC	GACAGCGTCGTCATCGTC	58.848	156
CL462.Contig3	GCC	5	ACCTCCTCATAAAAGCATTCCTC	GACAGCGTCGTCATCGTC	58.848	156
CL465.Contig1	GCG	5	CCAAGACAAGTAAGTGGCAGC	GTAGAGGCTTGCCGAAGAGAT	59.928	89
CL480.Contig3	CGC	5	CGTTCTTGCGTTGCCGTC	GATGATGAGGAGGACGGTGT	59.928	123	*	123
CL49.Contig2	GCC	5	AGGATCGGTCGTGTCCTTGT	CTAGACATCGCTGAGGACGAC	60.028	106
CL49.Contig2	GCG	5	CACCCCATTAGGGGTTCC	CTGTGTAGGCCGTCGTACCT	59.98	136
CL49.Contig3	GCC	5	AGGATCGGTCGTGTCCTTGT	CTAGACATCGCTGAGGACGAC	60.028	106
CL49.Contig4	GCC	5	AGGATCGGTCGTGTCCTTGT	CTAGACATCGCTGAGGACGAC	60.028	106
CL498.Contig2	CGC	5	CGTTCACCGTCTGCTTCTATTT	GTCCTTGACTTCCTGTGGAGAG	60.288	160
CL503.Contig1	CCG	5	CAGCACATCCGTTGAGGAC	GTCACCTCACTACCGTGCCT	60.182	154
CL54.Contig2	TGG	6	GAGCCTGCTCGACAGTGAC	ACAGCTTCCCCTTCCCTG	59.708	144
CL562.Contig1	TGC	5	GACTCGCCATAAAAGCATCC	TACTTGCTAAAGCCACAGCAGTC	59.674	145
CL562.Contig2	TGC	5	GACTCGCCATAAAAGCATCC	TACTTGCTAAAGCCACAGCAGTC	59.674	145
CL566.Contig1	GCG	5	AAGAAGAGCTGCGTGACAAAG	GCCCGGCTGGTACTGGAC	59.811	120
CL566.Contig2	GCG	5	AAGAAGAGCTGCGTGACAAAG	GCCCGGCTGGTACTGGAC	59.811	120
CL567.Contig2	AAAAG	4	ATGAAGTACAGACTTGCCTGTGG	CTCCCCTTCCTCCCTTTTT	59.494	142
CL570.Contig1	TA	6	TGAAAAGTCTCGAAGTAAGCCAG	CCAGTTGTTTCTTTTAAAGGCATAG	59.652	101
CL570.Contig1	TA	6	CCAGTTGTTTCTTTTAAAGGCATAG	TGAAAAGTCTCGAAGTAAGCCAG	59.652	101
CL570.Contig2	TA	6	TGAAAAGTCTCGAAGTAAGCCAG	CCAGTTGTTTCTTTTAAAGGCATAG	59.652	101
CL572.Contig1	CAC	6	GACTTGAACCGCCTCGAC	GTCGTCCTTGTCATCCGAC	59.038	156
CL572.Contig2	GGT	6	GTCGTCCTTGTCATCCGAC	GACTTGAACCGCCTCGAC	59.038	156
CL579.Contig2	GGC	5	GTTTGGAAATGGTTCTGGCTCT	CAGAACCACCGTCACCCC	61.703	104
CL580.Contig1	GGC	5	GGACGTCAATACCTTCTCCAAG	TTGATAAAGTAGATGGTGAGCGG	59.998	150	*	150
CL580.Contig2	GGC	5	GGACGTCAATACCTTCTCCAAG	TTGATAAAGTAGATGGTGAGCGG	59.998	150
CL583.Contig1	GC	7	AAAGAGGTTGCCATGAAGGAG	CCTCTACCCCTGATTCTCCAG	60.074	142	*	142
CL584.Contig1	GGC	5	ATAGTCAATGTCAAAGTCGTCGG	AAGTACTGCGATGACGACCC	60.142	159
CL584.Contig2	GGC	5	ATAGTCAATGTCAAAGTCGTCGG	AAGTACTGCGATGACGACCC	60.142	159
CL584.Contig3	GGC	5	ATAGTCAATGTCAAAGTCGTCGG	AAGTACTGCGATGACGACCC	60.142	159
CL586.Contig2	CG	6	CAACAAATCTCTTGGGCCG	ACACAATCATAGAGTGACCCCAC	60.168	155
CL588.Contig1	CGC	7	GTCATGGGCCTGTTTAAGAAAA	ATGTTGAAAATCGTGTCTTCCAT	59.76	95
CL590.Contig1	TGC	6	TCATGCCATGGACACCAC	ATGATGTACCAGCAGCACCAG	59.88	100	*	100
CL590.Contig1	CGC	7	CCAGGTTTGGAATCACCGT	GGCTTTGGAGGCAAGCTATC	60.764	139
CL590.Contig2	CGC	7	CTGGAACAGCACAAGAGACG	CAGTCCTACACCAAGGACTGGA	59.616	148
CL614.Contig2	CGC	5	CGTCGGTTCTTCATTGTCG	GCTCTCTCAGCCTGTTCGTC	60.247	121
CL633.Contig1	CGGCAG	4	GTGATGGACGATGGCGAC	AGCCACCGTCACCACTGC	61.121	124
CL633.Contig1	GAG	5	ATGTGGTTGCCTCTACAGTCG	GTCATCCTCGTCCTCCTCCT	60.186	80
CL633.Contig2	CTGCCG	4	CTAGCGTCATTGTTGCCGT	GATGGACGATGGCGAATTT	59.879	102
CL633.Contig2	CCT	5	GTCATCCTCGTCCTCCTCCT	ATGTGGTTGCCTCTACAGTCG	60.186	80
CL641.Contig2	CCT	7	GTACCACCGCCGTAATCTCC	GACTCGGTGTTGATTGACTTTG	59.639	109
CL644.Contig1	GCT	5	CAATACCGCCGCCTCCAG	AGTTTGCACAGCTGCATCAC	60.064	135	*	135
CL644.Contig1	GCT	5	GTGATGCAGCTGTGCAAAC	AGCTCCAAGCCCTCCAAC	58.969	146
CL644.Contig1	TGC	5	CTGCTGTTGGAGGGCTTG	GTACCGGATGACATGGTCG	59.778	147
CL650.Contig1	CGC	5	CTGACGTCTACGTCGGTGG	CGACCATCATCTGAGTCTCTGTA	59.367	96
CL651.Contig1	CCG	8	CGCTCTAAAAGAGCCTCCC	TCGAGTTTAGGGACTGTGTCGTA	59.16	124
CL651.Contig2	CCG	8	CGCTCTAAAAGAGCCTCCC	GATGAAGTTGTTGCTATCGACG	59.16	119
CL652.Contig1	GCG	5	GGTGAGAAGCAGAACCACGTT	GTCTATCCCTCTCTGGTGCCTT	60.994	116
CL678.Contig1	TGC	6	AACTGCGGTGGGTGTTGT	ACCAGACCTGTACCTGCGAG	60.005	132
CL678.Contig2	GCA	6	ACCAGACCTGTACCTGCGAG	AACTGCGGTGGGTGTTGT	60.005	132
CL691.Contig1	GCT	6	GTCGGAACGAGTGTAGCTGAG	CAGAGATCACAGCCATGACG	60.066	151
CL699.Contig1	GGT	8	ACCTGATTGCCAACGTGC	GTCGTGGCGGGTAGCAGT	60.698	137
CL699.Contig2	GGT	8	ACCTGATTGCCAACGTGC	GTCGTGGCGGGTAGCAGT	60.698	137
CL7.Contig1	GCA	5	ACCCCTTCTTTATGTCCGTGTAG	CTCGTGTCGCAGCTGGTT	60.623	237	*	237
CL70.Contig1	TCC	5	GAGTAAAGCATCTGGTGATCCG	GAACACGCTGTACGAGACGA	60.056	149
CL71.Contig2	GGC	5	ATATGGGCTACGCCCTCAAG	GTCGCTCGTAAACTCCAGCTC	61.339	131	*	no PCR products
CL71.Contig2	GCC	6	CTTCCGCTCCATTGGTTG	AGAGAGGAACCCCGGATAAATAG	60.192	130
CL71.Contig3	GCC	6	CTTCCGCTCCATTGGTTG	AGAGAGGAACCCCGGATAAATAG	60.192	130
CL71.Contig3	GGC	5	ATATGGGCTACGCCCTCAAG	GTCGCTCGTAAACTCCAGCTC	61.339	131
CL713.Contig1	GC	6	CACGGCTTGTAGGCTGTTTT	AGGATGTTTCTCAGCGTGTACCT	60.305	119	*	119
CL733.Contig1	GCC	5	GTCATCGTCAAAATCGGAGTC	GTACGCCAAGCCAGAAGACTA	59.531	136
CL733.Contig2	GCC	5	GTCATCGTCAAAATCGGAGTC	GTACGCCAAGCCAGAAGACTA	59.531	136
CL751.Contig1	GGT	8	GTCACACGCGGAGAAGAAG	CTCCATCGGTACCTCCACC	59.561	139
CL758.Contig1	GCG	6	AGAGAGGAACCCCGGATAAATAG	CTTCCGCTCCATTGGTTG	60.192	130
CL780.Contig1	TGGCGG	7	GAGGAGGGCCGTGAAGAG	CTATTACGTGCTGCTGTCGCT	60.61	133	*	no PCR products
CL780.Contig1	GGC	5	GAGGAGGGCCGTGAAGAG	CTATTACGTGCTGCTGTCGCT	60.61	133
CL780.Contig2	GGC	5	CTGTAGTTGGAGGTGGTGCC	CTATTACGTGCTGCTGTCGCT	60.567	150
CL783.Contig2	TTC	5	AACGAGGTTACGATCACGTTG	AACCAAACAAGAAGAAAATGCAC	59.573	144
CL79.Contig1	CGG	5	GTACAAGATTTTCCAGCAAGCAT	CCACTCGGAAAGGTCAAAGTT	59.685	121
CL80.Contig2	TCT	5	GCTCCTTCTCCTTGATCTTCTTC	AGGAGGAGGTGAAGGATGTGAC	59.981	90
CL800.Contig1	CGG	5	GCTACGACGACAGAGACAGCTT	GTCAAAATTGCGAGCATTGAG	60.767	105
CL802.Contig1	GGC	5	AAAGCTCCGCCTCTTTTCC	ATGCAGCTGTACCGGATGTAG	60.169	117
CL802.Contig2	GCC	5	ATGCAGCTGTACCGGATGTAG	AAAGCTCCGCCTCTTTTCC	60.169	117
CL814.Contig1	GGC	5	CAGGAGCTCTCCACTGCATAC	AGGTCTCGAACAGGTCAGAGAAG	60.028	157
CL814.Contig1	GGC	5	CTGACCTGTTCGAGACCTTCTT	CTTGTACTCGCCACCAAAGAC	59.788	146
CL814.Contig2	GCG	6	GGAACACCCGACACCTTTC	CTTGTACTCGCCACCAAAGAC	59.788	153
CL817.Contig1	TC	7	TTATGGATAAGCTCGTGTGTCCT	AAAAAGGGTACGCAGCAGAA	59.883	97
CL818.Contig1	CGA	5	GACAACAAAGAGGACAAGGGG	CTGGTTGAATGTCTCCTGCC	60.656	138
CL818.Contig2	CGA	5	GACAACAAAGAGGACAAGGGG	CTGGTTGAATGTCTCCTGCC	60.656	138	*	138
CL82.Contig1	CGG	5	CTTGACGTCCTTTGCCGT	GACTGGGCTCTGCTCGTC	59.645	150
CL82.Contig2	CCG	5	GACTGGGCTCTGCTCGTC	CTTGACGTCCTTTGCCGT	59.645	150
CL82.Contig3	CGG	5	CTTGACGTCCTTTGCCGT	GACTGGGCTCTGCTCGTC	59.645	150
CL82.Contig3	TC	6	CTTCTACACGTCCTTTACACCGT	AGGATGTCAAAGTCAAACTGCAT	59.632	153
CL825.Contig1	AC	10	AAGCACGAGCATAAATTACAACG	GGAGATGGCTAGCAAGTAGGTC	59.397	123
CL825.Contig2	AC	10	ATTCCCTCGCTATCTCTCTCACT	GGTGTGTGTGTGTGTGTGTGTAT	59.193	157
CL825.Contig2	AC	10	CACACACACACACACAAACAGAC	AAGTACGTGTCGTCGGACTTTC	60.064	131
CL826.Contig1	GGC	5	CACACACCCTCTGCTGTTTTC	GAAAAACTCAGAGCGGAACAG	59.111	160
CL872.Contig1	CCT	16	CACAAACTCGGTCTTCACCAT	GTTCTCCTCGGTCCCGTC	60.02	160	*	190
CL872.Contig2	AGG	8	ATGAGCAAGTTCTCCTCGGTC	ACACAAACTCGGTCTTCACCAT	60.781	145
CL876.Contig1	GC	6	AAATAAAAACTTGGGTTGACCGT	CAAGGCCACCCTCCTTCT	60.033	147
CL890.Contig1	TC	8	CGGCTTGTTCTGGAGTCGT	CGGAAGAACAGCTTGGTGTAG	59.921	105	*	105
CL9.Contig2	GCA	6	GAGCAGCAGCAGCAGTTTC	CTATAAGGGTTGCTCGTCAGG	58.869	125	*	125
CL9.Contig3	GCA	6	ACGATGTACAACAACATCAGCAG	CTATAAGGGTTGCTCGTCAGG	58.869	145
CL904.Contig1	GCC	5	TTTCTGTTGTATTTCGTTTGCAC	ACTTGGTTAGTGCGCTGTGTTAT	59.22	122
CL904.Contig2	GGT	6	GAGAAAAGGTCACCGACACC	CTTTTCCCCTCCTCTCTCACTG	59.555	114
CL905.Contig2	CCG	5	ATGAGGAAGATGCGGAAGC	GATTGCGCTGCTCGACTC	60.319	105
CL922.Contig1	CAC	6	CTCCGAGTTTGTGTGTTGACC	GAGGCAAGAATAGACAAAACGTC	59.321	124
CL926.Contig1	GCA	6	CAGCAGGTGGATGATCAGG	GTAGTGCTGTTGCTGCTGTTGT	60.213	159	*	159
CL930.Contig2	CCG	6	ACCACCAACACTGCTGTCAC	CGTCAACCAGGTCTCCTAAAAG	59.63	148
CL934.Contig1	CA	7	ACTCTCTGCAGCACAAAAGAGAT	GAGAGCCTTCCTTCCTTCCTC	59.718	109
CL947.Contig1	GGA	15	GGTGGTCCACGGCACGTA	AAAAGACGACGCCTAGTCAAAC	59.825	115	*	90
CL947.Contig2	GGA	8	GGTGGTCCACGGCACGTA	AAAAGACGACGCCTAGTCAAAC	59.825	94
CL952.Contig1	GCC	6	ACAAACTGCAGGTAGGAGGGTAT	ACCAAGTCGCTGTCCAAGTC	60.299	113
CL954.Contig1	GCG	5	GAGGTAAACGCGAAGACGG	AGATCCGACAGGATCGACAC	60.08	159
CL954.Contig2	GCG	5	GAGGTAAACGCGAAGACGG	AGATCCGACAGGATCGACAC	60.08	159
CL976.Contig1	TGC	6	CCTTCCAGAACGAGTTACACAAG	CACAAACCACTCGCATCAC	58.633	132
CL976.Contig2	CAG	6	CACAAACCACTCGCATCAC	CCTTCCAGAACGAGTTACACAAG	58.633	132
CL976.Contig3	CAG	6	CACAAACCACTCGCATCAC	CCTTCCAGAACGAGTTACACAAG	58.633	132
CL997.Contig1	CCT	5	ACGTCCTCCTCCACAACAAC	GTCATCGCAGATGGTCGAG	60.009	144
CL997.Contig2	GAG	5	GAGGAGACCATGTCTGACGAG	ATGTGGCTGACGCCTGTC	59.85	155
Unigene10119	CGC	5	GGACTTTGCCTCCACACGTA	GAAAGGAGGGGGAAAAGTAATCT	60.182	134
Unigene10119	GT	11	AGATTACTTTTCCCCCTCCTTTC	CCCCCAAAAATAGAAGAGAGATG	60.182	100
Unigene10278	GCG	5	ACGGTTTCTTTAGGGACTTGC	GCTGCTCGTGATGTGCTATCTA	59.645	140
Unigene10285	GCC	6	CACGTCTCGTAATCCGCC	CAAGATATTGAAATCAACGGACC	59.729	160
Unigene10286	GCC	8	GACTCCCACGTCTCGTAATCC	CCGCTGTGGACTGACTGAT	59.837	141
Unigene10286	CGC	6	ATGACACCAAACCTCGACAACT	CCTCAGCTGCGAGTACCAC	59.587	147
Unigene10291	GCC	5	ATCTTCGCTGCCGTTCTG	GACGTGATGAGCCGCCTT	60.096	134
Unigene10293	CGC	7	GTAATGTCCGTGACAAAGTCCC	CTTTAGCAGTGTTGGTGGCAGT	60.65	135
Unigene10294	GCG	18	ATAGCAGCAAGCGAGAGAGC	GTAAACACCGACGGGAAGTC	59.454	158	*	180
Unigene10305	GCC	5	GTCCATCCACAAGCCAAAG	TACCTTTTGTGTATCCCCCGT	59.074	160	*	no PCR products
Unigene10321	GCC	5	GTCCTCTACCGCCTCTGTTTAC	TTCATACAGTACGTGAATGGCAG	59.304	148
Unigene10322	GCC	6	GAGCACAGGCTGACAAACAG	CGAATCGTGGTGGTAGTGC	59.622	153
Unigene10323	CGC	6	GTGGAGGTGCTGCCCAAG	GGACGCTACGTTTGCGAAT	61.184	141
Unigene10326	GGT	5	CTCTGAACTGTACGCCGAGAC	GTGCACAAAGTAGTGGACGAGG	60.066	160
Unigene10332	CCG	5	GACCAGTATTTGACCGCGTACT	CTGGCAACGCCACTACAG	58.974	124
Unigene10364	GGC	5	CGACGAGTACGAGGTGTGG	CTTGTACGAGCCGGGGTAG	60.317	139
Unigene10367	GCC	5	ACATGTCTATGGAGCCGTCAC	CAGCACAGCGACGTTTACTC	59.664	116
Unigene10369	CGC	5	GGGAGTACCCCCACCACC	GACTGCTCTTGACGTGACCA	60.03	123
Unigene10387	CGC	6	CTCGAGTCGTCGAGGGGG	CCAGCTGGTTCTACGACCG	61.798	90
Unigene10393	CCG	5	GAGGGTGGGGTGAAGGGT	ACGCAAAGCCAGAGGGAC	61.376	139
Unigene10406	ACG	6	CATGGACGTAGGCCTGTCTG	CAAGAGAGCGGGGAGCTG	61.674	160
Unigene10413	GCC	6	ATGCGCACTTCTTGCCAC	ATGGCTCACGTGGGTGTC	60.563	140
Unigene10427	GCC	5	CTTCTTGTTGGCCGCTGT	CCGACATCAAGTTTGAAGAAGC	59.984	113	*	113
Unigene10432	CGG	5	GATAGTGTCGTAAAAGACGAGCG	CTCTTCCGCCACCACCAC	60.321	127
Unigene10436	CTT	5	AACACATCCACCGCATTGT	ACTGGCGAGTCGCAGACAG	59.828	155
Unigene10436	GCC	5	CCTTCTTCTTCTTCTTAGACGCC	CAGACTCGACCGCCACTG	60.031	123
Unigene10437	GCG	5	GTTGTTGATGCGGTTGGAC	CTCTCCCACTACTTGGTTGCAC	59.959	87
Unigene10442	GGC	5	AGGAAGAGGTGCAAGGCAG	CAGTGGCTGTCGAAAGAGC	59.717	116
Unigene10443	GCA	5	GAGCAACATCAAAAGGCCAC	GACGTGAAAGTGGGGCAC	60.096	140
Unigene10450	CCG	5	GGAGAGCGGCAATTGTAAAC	AGCTGTCGTTTGTGTTTTCGTA	59.713	152
Unigene10455	CT	6	ACCAGAAGACTCTCACCTTTCG	GTAGACGGCGTGTGTCTCAAC	59.916	160
Unigene10456	TGC	5	CGTACCGGTAGTGATGGTGATT	CGCACCAACAACAACAACAA	61.033	103	*	103
Unigene10456	TGT	5	CCTGCTGCTGGAGATGCT	CCTCTCCCATCGCTGTCTT	60.255	145
Unigene10471	GGT	6	GTCTTGCATCCCGTGGTAGT	CTCGATCGTGTCCAGCCAG	59.997	134	*	134
Unigene10486	GCC	5	CTATTGAAGAGGCTGGCCG	GTGTCCTCGTCGGTGATGT	59.519	155
Unigene10501	GGC	5	GAGAATGTTCATGGCTTCCAG	CAGCACACGCCACTTCTTC	59.685	160
Unigene10534	GCG	5	CTCTTGTCGCTTCCTCTCGAC	GGGAGGCAGAGGTGAGGT	60.204	131
Unigene10536	GCC	7	GCCTGTGCTGCTGCTTTT	CAAGGTCGCCATCCCAAC	60.296	159
Unigene10536	GGC	7	CAAGGTCGCCATCCCAAC	GCCTGTGCTGCTGCTTTT	60.296	159
Unigene10537	GCG	6	GACACCTCGTCCTCCTCCTC	CCACCCACGAAAGATAAGAAAA	60.336	160
Unigene10537	GCG	5	CTCCTCCTGCATCACGCT	TTGACTTTTTCGAGTCGTACCTC	59.812	155
Unigene10541	GAC	5	GGTTTACTGAACGACTATGGTGC	CAATCGGCTTCTCCACATC	59.181	157
Unigene10552	TCC	5	CCATAGCAGTAGAGGCACTTGTT	ACCAGCGACGAGGATGAT	59.161	143	*	143
Unigene10552	CCG	5	CCCTCCTTACTGTTCAGCTTTCT	AGGTTCCCAACATGACCAAC	59.679	158
Unigene10554	CCG	7	GTCATCGTCATTGGCCTTGT	AGACTTTGCAGACGCCCTTAC	60.807	116
Unigene10594	GT	6	CTGGTGCTGATGTTCTCGG	AAGCGCACCAACATATTTACAAG	60.409	141
Unigene1064	CTG	5	TATTCCTTGCCTTTCTTCCTGTT	GCGAATGCATGTGGAATAAAA	60.459	138
Unigene10798	GGC	5	GCCCTTGCGTTGATAGTTG	ATCATGCGTTGCTGTGGTC	59.287	128
Unigene1086	CGG	5	ATCCACCTCTCCCATACCTACAC	GACTCAAACACCGTCTCGTG	59.31	104
Unigene10970	CGGTGG	4	GAGGAGTGGGAGGTGAAGC	GAGGACCTCATCGGCTTTC	59.753	151
Unigene10970	GGC	5	GAGGAGTGGGAGGTGAAGC	GAGGACCTCATCGGCTTTC	59.753	151
Unigene10987	GCC	5	GTCTGCCCATTCTCCATCAG	GACCGGGTGTTTGTGAAGA	59.509	143
Unigene10991	CGG	5	GACAACAAGCCAGACAATATGCT	CAGAGGACTATGACGTCACCAAG	60.556	107
Unigene110	GTG	7	GCTTCCTACCCAATCACCG	GTTTGACTCGGCTTCGGAC	60.467	157
Unigene11008	CTC	5	GGAGTACAAAAACATGCAACACA	TTGGCATTGTCAACGACTTTAC	59.955	144
Unigene11023	GCC	5	ACGGAGCTGCTTTCCAACT	GTCTGGACAAGATGGCGTG	60.005	159
Unigene11030	GGC	5	GTACGAGTGGAACTGGGCATAG	AACGAGGAGCAGGTGGTG	59.82	123
Unigene11102	CGG	6	CTCTACACTGACGATGAGGGAG	ACGTCCGTCCTATTTCTTTCTCT	58.965	148
Unigene11105	AAG	5	GGAAGCTCATCAAGGTGAAGG	TGCCTTCTTAACCGTCTTTTTCT	60.607	131	*	210
Unigene11120	GGA	5	GTTCGGCCAGTGGTCAAG	TCTCCTTCATGAGCTGACCC	60.246	160
Unigene11125	CGG	5	CTTGACATCACAGCAGCGTC	AATCCCCATGTGGTGCGT	60.627	149
Unigene11139	CG	7	CAGCAACCCAAAAATATGCAC	GTCGTTGTCAACCCCGTC	59.936	137
Unigene11142	AC	8	CGTACTCACAAACACTTACGGC	AATGCATGGTACGAGTGTGTGT	59.737	98
Unigene11151	GCG	5	GTCCTCCTGTGCTTCCAGG	ACGGTGGGGATATTAATGGAG	59.917	137
Unigene11163	CG	6	CTCCGAAAACGCTTGTCTTG	CTCTACATGCTCTCCATTTTTGG	60.136	146
Unigene11165	CGA	6	GATGGTGAGAACAGCAGCAG	GGGTGGAGGAGAGGAGGAC	59.577	139
Unigene11192	GGC	5	GGCGCATTAGACGGCAAC	GACGTTTCCGACAGCATCAT	61.078	143
Unigene11209	CGCGGA	4	CTGCTGATGAGCATTTCCG	CTCAATGACGCCCTCACAC	60.263	240
Unigene11228	AC	7	CACACAACCCAATGCAATAAAA	GTACGTACACCCCACGCC	59.837	157
Unigene11295	CGG	5	CTCCGATGGCGGTCAGTCT	CACTACTACCGCGACCACTACC	60.969	118
Unigene11406	GGC	5	GGTATCTGACAACGAGGAGGAG	GTGGTAGACGAGGGGGTAGG	60.132	149
Unigene11744	CGC	5	GTACTTGATCTCCGTCTCGACC	GTGACAGGAGGGCGGTGA	60.139	146
Unigene11755	GCC	5	TTGATAAAGTAGATGGTGAGCGG	GGACGTCAATACCTTCTCCAAG	59.998	150	*	150
Unigene11764	GCT	7	CTGCAGATGGAAATGTTGCTC	GACCAACGAGTATGACCACAAGT	60.337	160
Unigene11765	GCA	8	GACCAACGAGTATGACCACAAGT	CAGTGAGACGGCTGATGATG	60.337	117
Unigene11765	GCT	5	ACACACGCTCCATTGTTCCT	ATTGGCAAGCAGGCAGTTT	60.577	145
Unigene11766	GCG	5	GTCAACGACGGACCCCAC	ATAGTCGTACAGCCCCGACAC	61.328	148
Unigene11767	GCC	5	ACCTCTGGCTGTCCCATCC	CTGTTGCAGCGGTGGAGG	62.467	160
Unigene11769	GCG	5	CGACCAGCGTTGACAGTG	GATCTGAGGACAGCTCGCTC	60.018	150
Unigene11787	CG	7	CTTCACACCTCCGGAACAG	ACTTGTTTTGTTTGATTGCCCT	59.241	128
Unigene11788	CG	7	CTTCACACCTCCGGAACAG	ACTTGTTTTGTTTGATTGCCCT	59.241	128
Unigene11803	GCG	6	TACACCCCGTTTGTCGTGT	GCACTTTCTTGATCGCTACCC	59.864	160	*	160
Unigene11804	GCG	5	GCACTCGTCTCTGTTCCATTC	CGGCTACCACCCGAGTAA	59.667	144
Unigene11813	GGC	7	CCTCTCTGCTGCTGTGACTACC	GCCACGTCCTTGACCATC	60.054	129
Unigene11813	GGC	6	AAACTGGCGGGTATGACAAC	AAGCCTAACGTCAGTGGGGTA	59.859	85
Unigene11853	CGC	7	ACAAATGTCCACGTCCAAAAG	ACGTGGGACGGTGCGTAAG	59.883	112
Unigene11857	TGG	20	GCAGACGAGTAGCCCAGC	ACACAGTACATCCGCCCATC	59.688	155	*	155
Unigene11870	GCG	5	GTGTTCCTCTACCACACGACC	GTCCGAGAGGAAGAGGTTGTT	59.489	147
Unigene11874	CG	6	GCCGCTTTGACGACATCTA	AAAAACCACCATCGCAGC	59.654	129
Unigene11875	ACC	6	AAAAAGAGATGTGGACAAACCG	CAATTCTTAAAGAGGAAGGGTGG	60.332	147
Unigene11884	CGG	5	AAGACTACTCGTGCGAGCTGA	GCTGTTGCAGAGGTCGCT	60.304	152
Unigene11895	GCT	5	AGGTTGGCCCTACTCTCCAC	GATTGACCAGAAGGAAGACTCAG	59.379	126
Unigene11906	GCA	5	GTTCTGCTCCGCAATCTGTT	TGCTGCTGCTGTGGTAGC	59.875	160
Unigene11944	GAAG	5	GCAAGACCCACAGCAGATG	GCGACGAACTTTTTATTCTTCCT	60.139	90
Unigene11973	GCT	5	CTTCTCCGTGGTCATGGTGT	GACTCGGACGGCTCTTCTG	60.987	142
Unigene11975	GCC	7	GGATGTGGAGACGTCGGA	CTCTCTCTTTCTTTCTCCCGAAC	60.009	160	*	160
Unigene11991	AG	8	TGTCCACCAGTACGGTACAAAC	CTTTCTTTAAAAACCGCCCTG	59.819	156
Unigene12106	GGC	5	GGTATCTGACAACGAGGAGGAG	GTACCAAGCTACCATCGTCCC	60.132	148
Unigene12278	CGT	5	CTTCCGCTTTGACGTCTTCTT	ACGGCGATGATAATGACGAT	60.326	113
Unigene12413	CGG	5	CTGTACGGCATTGGGTCATC	CTACCGCCACTGTTGTTGC	60.317	140
Unigene12461	GGC	5	GCGCTGGTGTCGTCCAAG	CTCGCATAGTCAATCTCAAACG	59.904	134
Unigene12487	GCC	5	CTACTGTCCTCACCGACATCCT	CAACGGTCACGTCTACCACAG	60.564	144
Unigene12527	CCG	5	GGTCTGCGGGTTGTACAGG	GGCCACTATGTGTATGCCAAC	60.272	150	*	150
Unigene12530	GGC	5	GGTAGGCTGTAGTTCTCAACGTC	GAGACGGACGATACCGATGT	59.358	83
Unigene12561	CGC	5	CACAGGGGACAACGACCTT	AGCTTAAACCATTTCCTTGCTG	59.793	155
Unigene12576	GGC	5	GTAAACGTTGAGGGCCATACG	CTCCAAGTCCCAGTTAAAGACC	59.144	126
Unigene12582	CGT	7	AGAGAAGTGGAGGATGACAGCAC	GTTGTCCACCTGTCTGGTCTTT	60.448	157
Unigene12603	CA	10	GCACAGGACACCCAGGAG	CCTGCACCTGTGGCTGAT	60.252	133
Unigene12614	GCT	7	ATTGCCTTTTCCGTCTTTTTCT	AGTACATTGAGTGGCACCGAGAT	60.454	131
Unigene12618	CGG	6	GTAGACGGCAGAGGCATCAT	CCTTACCGACTACAAGGGTGAT	59.411	160
Unigene12620	GTG	5	AGTTCTTTCTTCCAATGTTTCCC	CAGAAGGCACTGGTGTTGTAAG	59.835	116
Unigene12629	CGA	6	GATGAGGGAGACGAGGACAG	GACCACCCTCACCCACTC	58.806	160	*	160
Unigene12652	GCG	5	GGAGCTCCCCACCGTCAC	CTTGAGGAACTGCTTGCCA	60.12	235
Unigene12722	GCG	6	GGTTGACGCTCAAAGAGAGG	CACCTCTCCCCATTGTTCC	59.989	151
Unigene1278	GGC	5	GTCGTTTGCGTCTGAATTTGT	CTTGGTCTTCCTCGGCGT	60.169	127
Unigene12782	GAG	6	GTTTATAAGCGATGGGGAGGAC	CCATCCTTACCAAACGGGT	59.656	96
Unigene12829	CAG	5	GTCGGTAGTAGACACCTCGGTC	GGTGTTGCTGGTGCCTCT	59.827	145
Unigene12832	GGC	5	CTCTGCACGTGGACATGAAC	CACCGTCGGGGTAGGTGG	60.319	129
Unigene12854	GA	6	AAGAAACAAAAAGGTACACACGG	GTGTAGACTATTTGTCGTCGGCT	59.5	114
Unigene12944	CAG	6	GCGGACAGCAGCTCTGATAG	GTCGTCCTTCTTCTTGCCAGT	60.812	159
Unigene12957	TCG	7	CTGTCATGTCGCCAGAACC	GACTTGGAAGACCCCGAAG	59.64	130
Unigene1306	GGC	5	AAGCACGAAAACATGCCAG	GTCGGGTCAGCGAAGAAG	59.499	158
Unigene13068	CGG	5	CGTCATCGTCCAGGTCACT	GGTGTCACAACTAAACGGGC	59.675	226	*	226
Unigene13068	CGC	5	CGTCATCGTCCAGGTCACT	GGTGTCACAACTAAACGGGC	59.675	226
Unigene13232	GGA	5	CGTTTTTCGAAACGTCCG	CTTTGCGTTGATCTCCACC	59.23	134
Unigene13240	GGC	6	GTACCTACGCCGACGTCCT	GTTGTCAACAAGCTAGGCTCCAT	60.149	130
Unigene13241	CCG	5	ATGAGCCCTTCAATCGTAGATG	GTACCTACGCCGACGTCCT	60.149	130
Unigene13242	GCC	6	GTTGTCAACAAGCTAGGCTCCAT	AGGCGTCGAAGACGACAG	60.138	117
Unigene13245	GGT	7	AGTCCTCGGGCGACATAAC	ACTCGTTTGAGGCGGAGAC	60.088	127
Unigene13246	CCA	7	GCCTCAGACGATGACCGC	GACATAACGGCGGGTGGG	63.04	155
Unigene13248	CCG	5	GCAAGAGGAGAAAAGAGAGACAA	GGCTTTGAGGACAGCCCG	59.291	155
Unigene13249	GGC	5	GACGCGGGCTTTGAGGAC	AATACGGCAGCCCTCCAT	60.448	139
Unigene13251	GGC	6	CAACGGTGGAGGAGCTGG	CTGCTCTGGCTCGGTTGT	60.138	132
Unigene13251	ACC	5	GATTGACATCTGGCCGTCTC	AGTGAGCAATTCCGTTACAACC	60.413	139
Unigene13254	GCG	6	ATCCTTGATTGGTCAGCATCAC	CAAAGGCGCCAAAGTTGA	60.925	142
Unigene13255	GCG	6	CTCCCTTTGACCCCGATT	GCCAAAGTTGACCCCATC	58.853	89	*	89
Unigene13256	GCG	5	GTCCAGTCAAGGTGCTGAGG	GCAAAGTCCTCGGGCGTC	60.861	151
Unigene13257	GCG	5	GTCCAGTCAAGGTGCTGAGG	GTGGGTGTTGGTTCGCTC	60.096	157
Unigene13259	CG	6	AGCCTCTACGACCGGTTCAC	GTCATTCCGCCTGTCACAC	60.113	139
Unigene13262	TGG	5	AGGCGTACTTGGCGACTG	CTCCTTCACCATCCTCACCAC	60.008	123	*	123
Unigene13263	TGG	5	GATCGTGGTAGTGGTGGTGAT	GCAGACATCCTTGACGCTC	59.521	156
Unigene13266	CCGTC	5	GTCGTCGTCGTGTGTGCC	ACACACCCACCACCAGCA	62.201	141
Unigene13270	GAG	5	ATGGAGGGAGAGGAAGAGGA	CGCAAACGTGGACAGAAAG	60.149	156
Unigene13302	CGG	5	AGGTTGGAGACGACCGTG	CTGCTCCATCATCTTTGTCGT	59.659	147
Unigene13304	CGC	5	CGTGTCGTTTGGCTACACC	ACCAGAAACGCGTTGAGC	59.992	135
Unigene13312	CTG	6	ATATGAAGGTTGTTGAGAGCGAG	AATGCAGCTCAGCCCAAG	59.797	150
Unigene13312	CGG	5	ACAGTGGCGACAGTGGTGATAG	GAAACAAACCCTCACAGCTCC	61.042	86
Unigene13314	AC	6	AAGTAAGCAAGACATACGGCAAG	CAAGTGAAGATAACAGGGTGGAG	59.861	134
Unigene13316	GCC	5	TGTCGGCCTGTCCAATCT	ACTCCCCTGCCTTTGTCC	60.048	147	*	147
Unigene13317	GC	6	ATGCAATAGCTGCTGCCC	AAGCAGAGGCAGATCGAGAC	59.709	160
Unigene13328	GGC	6	GGCTTGGACCTGTCTGTCAC	GCCACTACCAATGTCGCC	60.08	147
Unigene13341	GC	7	GTCACCCCCAACCCCCTT	GGTCTCAGAGGGTGACAAAAA	59.173	145
Unigene13354	GCC	6	CTTGAACGCGAGGATCTTG	AGCAGTACCAGGACCCGTT	59.531	159
Unigene13368	TGC	5	GTAGGGCAGGAACGCCTCT	CAGCTGTACGAGAACCAGATGTT	60.725	144
Unigene13384	GGC	5	CACTACTTGCTCTTGTCCACCC	ACGACGCGGACATGATGG	61.094	145	*	145
Unigene13399	CTG	5	ATGGCCGTAGCTCTGTTGTT	GCTACAACAGTGTCTTTCGTGG	59.763	128
Unigene13406	GGC	5	GATATCTCGTGCCGGTGG	GTCAAGGCAAATGACGTGC	60.031	129
Unigene13415	CGG	6	GACGTACGGCTGCTGACC	CAGGAGGAAGTGGAGGAACC	60.436	156	*	156
Unigene13415	GGC	5	GACGTACGGCTGCTGACC	CAGGAGGAAGTGGAGGAACC	60.436	156
Unigene13429	CA	6	GCTCAGTGTGAAGGAATAAGCAT	TGTGGTAGACAGGTGATATCGGT	59.803	153
Unigene13436	GCC	5	ACTGCTGCCACCATACCC	GATTTCCGGAAGGAAGGTG	59.469	156
Unigene13479	GGC	5	AGTGAATGCGCTGCAATTTT	AGAGGAAGACATGCCACATTAAG	59.666	114
Unigene13484	GCC	5	GTGCTGTGGGGAGGAGGAC	ACGATGAGGACGATGACGAC	61.116	114
Unigene13496	GGC	5	ATTGTTGTGGAGGTGGTGGT	CTACCCCTGTCTCAGTCTTTGTG	60.135	102	*	102
Unigene13498	CCG	7	CTCCCTATACCCCAACGCTC	GAGGAGGAAGGCGGTGAC	60.773	135
Unigene13504	CGC	5	GAGCAGCGAGACGTAAAAGACTA	TCATTGAGCGGAGTAACTAAAGG	59.801	135	*	135
Unigene13662	TC	6	CTCCCATCATGCACAGTCAG	AGAGAGAGAGAGAGAGAGAGCGG	60.18	109	*	109
Unigene13662	CT	11	CCATCTCTCTCTCTCCCTCTCTC	TCTTGTGTGGTTTCTTCACACTC	59.291	148
Unigene13669	CG	6	ATGTGTGCCACAGGGGATAG	CTTTGTCGTCCGTCCCGT	60.801	159
Unigene13672	CGC	6	CTCGTCGAGGCAACTATCG	AGTGACGGCAGTGGTTGAT	59.117	151
Unigene13946	GCG	6	GGACGCTACGTTTGCGAAT	AATGAGCGTCAGCATCCAC	59.81	154
Unigene13949	TGG	6	ATCTGGCTGACAAGTCTCGC	AGTAACCTGGTCGGCATATCAT	59.752	226
Unigene14058	GCG	5	AAGAGGGCTTCTTGTCCTCAG	AAGGACGTGGATGACCTGAT	59.384	115	*	no PCR products
Unigene14065	GCC	7	CAGGGAGCACCTCAGCTATC	GGGGCGTACCAAGTCCAC	59.973	156
Unigene14080	GCA	5	ATGGTGGAACAGATGGAGTTG	GAGTGGGCTGTCCAGGGT	59.835	109
Unigene14083	AC	6	GGCACGTACAAGTGTTATAGGGA	GTTGCAGAATCGCTTTAGTTTGT	59.847	138
Unigene14116	CGG	6	CTCTACACTGACGATGAGGGAG	AGGCTAAAGAATGTGGTGGAGTT	58.965	129	*	129
Unigene14141	GTG	6	CGTGACAATCGCCACCTT	GACAGGTAGCCCAACGAGG	60.662	128
Unigene14177	CGG	5	GTGGTTGTCGCAGCCTTG	CGTGGCGCTTTCAATCAT	60.779	135
Unigene14193	CGG	5	GTGGTATGGACACACTGACCAAT	ATGTAGCGACCGCTGCTTG	60.967	148
Unigene14245	GA	6	GAGAAAGGCAAGGAGACCG	GGCTTTGACAGGTCGTCACT	59.935	119
Unigene14328	GT	7	GTTACCCCTCTGTTTCCCAAG	CGAGACACAAAGAGACACACAAC	59.85	128
Unigene14329	CGG	6	GGTACGTCCCGTCTAGCAGTT	CCACGCTTCTTCCCCTCT	60.34	143
Unigene144	GAGCGG	4	GCTGTGGCTGGACGCTAT	CCATATCGCTCCTGTTCCC	59.975	101
Unigene1440	GTC	5	GTCACTCTCGCTGTCGTCTG	CACCACCGACCCGTTCAC	59.764	145	*	no PCR products
Unigene14436	GT	7	GTGTGGCTGCTGTGCTGC	GATGCTTGCTGGAAAATCTTGTA	60.609	147
Unigene14523	CCA	6	ACAGCTTCCCCTTCCCTG	GAGCCTGCTCGACAGTGAC	59.708	144
Unigene1455	CGC	5	CATCTTTGTCGCAGTCGCTA	GTGCCACAATATCTACACGTTGG	60.157	114
Unigene1459	GGC	5	AGTACATTGCGCACATCCAG	GACCCCTCACACCCCTTG	59.746	103
Unigene1461	GCC	5	GTCAAAGCTGCCATACCCG	CTGACCTGTTCGAGACCTTCTT	59.916	152
Unigene1461	CCG	5	GTCAAAGCTGCCATACCCG	CTGACCTGTTCGAGACCTTCTT	59.916	152
Unigene1461	GCC	5	AGGTCTCGAACAGGTCAGAGAAG	CAGGAGCTCTCCACTGCATAC	60.028	157
Unigene14610	GGC	6	ATCGTGGGTCGGTCGTAAG	GGTACAGTCGGTTTCTTTTGTTTT	59.858	160
Unigene1462	GCC	5	GATGGGGCTGTCGAAAAAG	GTGTCGAATGAAAAACGGC	59.116	104
Unigene14722	CCG	5	AAACTCTCCCCTTTAACCACC	GTTGGCGGGGAGGTCTAC	58.5	240
Unigene14776	GT	8	ACCCCGAACATCTGTGAGTG	ACAAGCGCACAGGGTGTAG	59.913	145
Unigene14830	TCG	6	CAGCATCGCCATGTCATC	GTAGCGACACGGACAGCAT	59.73	143
Unigene14835	GA	6	ACTCGGCACAGGGACGTAT	AATCTCTCTCTGACCCCTCATTC	60.089	152
Unigene14850	GCG	5	CAACCACCATGGCTTTCAC	GAGTACTTGCTCATGTCCACCC	59.951	160
Unigene14852	CGT	6	GTACCCGCCTTCTCCGTC	ACGTAGGAGGAAAGCGGAAGT	60.622	135
Unigene14921	GCG	5	GCTCTGCTGTATGGGGACAAC	GTCGTCGATGCCGCCTTT	61.989	155
Unigene14969	GAGCGG	4	GCTGTGGCTGGACGCTAT	CCATATCGCTCCTGTTCCC	59.975	101
Unigene15044	CG	9	ATCTATTGAAAGTCAGCCCTCG	AGGAAGACGAACGGAAGGAC	59.747	119
Unigene15061	GCG	5	AGGAAAGAAGGCAGAAGAAAGAA	TTTTTGAGTGGCTGTGAGTCTG	60.011	118
Unigene1509	CCG	5	CTTGAGCAGAAAGTCGTCACTG	AGCAGACCGAGACCATCAAC	60.229	146
Unigene1511	TCGTCA	12	GTCATTGTCATTGTCGTTGTCAT	ACTGTCTCGCAGCTCAAGG	59.299	156	*	156
Unigene1511	TGTCGT	4	GAGAACTGCACGCACTTGG	AATGACAATGACGATGACAATGA	60.25	137
Unigene1518	GCA	6	GCAGCATCATCACCACCAT	GTACTGCTGCTGGCTCTGG	59.742	160	*	160
Unigene1518	GCA	5	GCAGCATCATCACCACCAT	GTACTGCTGCTGGCTCTGG	59.742	160
Unigene1518	CAG	5	AGCAGCACCAACAGCAGAT	CTGACACAATCCCAGAAGATGTC	59.593	150
Unigene1528	CA	7	GGGGGAAACAATGATAAAGAAAC	CTCTTTTATTCTCTGCGCAACTC	59.7	103
Unigene1530	TGG	5	CAGAGGAGATGGTGGTAGCAG	ATCCATGCTACACAGCAAGAAAT	59.876	136
Unigene15390	TC	7	GTGACGGAAAAAGAAACCCTC	CGCCGTACTGTAAAGACACAAGT	59.969	107	*	107
Unigene15391	GCG	5	CGTAGTGTACGACAGGTAAAGGG	GATCCCATTGTCGACCCAC	59.989	85	*	85
Unigene15405	CGC	5	AAACGAGGGGGTGGGCAT	CATGTCGACGCAGCTCTC	59.189	114
Unigene15497	GAT	6	ATGAAGATGATGAGGACGATGAT	ACTGGGACCTTTTCTTCAGTTTC	59.809	97
Unigene1550	GCC	5	CGGGAAGACGCTGCTAAAG	GTTTATGCGCAAGGAGATTTTC	60.102	130
Unigene1566	CGG	5	GTCATTGTCGTCGTCGGAT	CAGGATGGGTGACGGTGG	59.494	124
Unigene1573	GGC	6	GTCTTTGGGTTCTCGCTGGT	CACCTCCCCCAAAAGTGTC	60.347	135
Unigene1604	CGG	7	AGGGCGGCAGTACATTGTT	GCCGTCAGAGCCATCCTC	60.532	131
Unigene1606	GCA	6	GAATCAGCTCGGTCAGTTTGA	CTGTTGCTGTTGTTGTGGTTGT	60.39	88
Unigene1606	GCA	6	ACAGCTGAAGCAGCAAGAGC	CTGCTGCTGATTCAATTCTTGTC	61.027	91
Unigene1606	GCA	5	ATGCGTTTGCTGTGATGG	GCTGCTTCAGCTGTTGCTC	59.197	159
Unigene16132	GGC	5	GACTCGATTACTTACGGAGACCC	ACTTCAAGACCCACAAGAAGGAC	60.373	153
Unigene1614	CCA	6	GATCACCTTGTCCTTGGAAGC	GGGTTTCCAAGACTGGCAC	60.504	152
Unigene163	CGC	5	CAGAGCGAGACGCGATTT	GTAGACGTAATGCCGCGATG	60.249	118
Unigene16420	AAG	6	CAACATTCAGAAGGAGTCTACCC	ACCTTGAAGAGCTTGAGGACAC	59.157	156
Unigene166	CGA	5	CTCCACCACAAAAACCCAC	CTGTTCCGCTTTGACGGG	58.812	240
Unigene1662	CGG	6	ATTTGTGACGCAGCGGTTTAC	CGCCGTAGCGGTCGTACA	62.304	224
Unigene1667	TG	10	GGGATTGTGTGTGAGTGTATGTG	CCCCCAAAAATAGAAGAGAGATG	60.208	106	*	106
Unigene1667	GT	9	GGGATTGTGTGTGAGTGTATGTG	CCCCCAAAAATAGAAGAGAGATG	60.208	106
Unigene16786	AGC	5	CCAGGAAGAACCACATACTGAAG	TGGTCCGTCTTTTTATCTTTTGA	59.991	120
Unigene1681	CTG	5	TTTTCTCTCTCTTTGACATGCGT	AAAAAGAAATGGAAATCAGCACA	59.997	151	*	151
Unigene1681	GCG	5	CAAGCCTGATGTGCCAGAC	ACCTCACCCGATGGGTCC	60.419	159
Unigene1681	GCA	5	CAAGCCTGATGTGCCAGAC	ACCTCACCCGATGGGTCC	60.419	159
Unigene1681	TG	8	CCATTTCTTTTTACTCGTGCG	GGGCAGGGCGTACAAACT	59.766	160
Unigene1701	GCG	7	GGATGCTACTGCGGTGGT	CACCAGCAACGGTACCTACAC	59.663	140
Unigene1702	CGA	6	CACCGAGGAGGGTGACAG	ACTCGTCGGTCGAAGCCT	60.243	137
Unigene1705	CGACAG	4	CAGGTGATCCGCAAGTACC	GTGACCCTCTTGGTGCACTT	59.101	149
Unigene1705	CGA	8	CAGGTGATCCGCAAGTACC	GTGACCCTCTTGGTGCACTT	59.101	149
Unigene1718	GCG	6	ACTTTACACGCTTCGCCG	GTACATCACTGCCTGGTCAAACT	60.011	128
Unigene17218	TG	6	GTGGTGGGACAACACTGACCT	GAGAGAGTGGTGAGTTGGACG	59.892	143
Unigene1722	CGC	6	GTCACTACTGGCGCCCAC	GCATCCACCATCATCTGTGA	60.279	133	*	133
Unigene1744	CGC	5	CACCTTGGCAATGGACTTG	ATGCAGATGGGCCTGGAG	60.096	114
Unigene1758	GAG	5	ACGATGACGATGACGATGACTAT	GTTGCGCTCCGACTCTTG	60.711	119
Unigene182	CG	6	CACACACACCCACACACGTA	CTTGATAGCCGCTCACCAACT	59.95	155
Unigene1858	GCG	5	AGGAAGAGGTTGACCATATCCAG	GCTGTTCCCGTCCAGCTC	60.718	115
Unigene19250	CCG	5	CGTACTTAAAGTGCCGCTGGT	GACTGCGACAGCAGCGTT	61.381	151
Unigene195	CGG	5	AGGTGGTGCTCGTAGACTGG	CCAAGCTCCCCTCCTCAT	60.152	138	*	115
Unigene195	GCC	5	ATGAGGAGGGGAGCTTGG	GTGGTCACAGTCCACACGC	60.152	149
Unigene2036	GAT	5	CGATGATGATGATGACTTTGTTG	AAAGTCCTCCATGTCCATATCCT	60.089	127
Unigene20499	CCG	7	CAGCCAGATCAGGAGCAAC	AGATGTTCGACCGTTCTTTCAC	59.515	81
Unigene209	GTC	6	GTCCTCCTCCTCGTATTGACTC	GTCTCGTTTCGCTCCCTGT	59.211	138
Unigene2108	CCA	5	GACACGCCTCGTTCTGGC	ATCACCACCCCGAATATCTGT	60.458	142
Unigene2116	GAC	6	GAGACGCGGCTGCTAAAG	CTGCGAGACCCCCATTTC	59.847	95
Unigene216	GCG	5	AACTTTGAGGCGGATGACAC	ACTCATTGTCCCACCCAAAAG	60.119	91
Unigene219	GGC	5	TTACACGCTCTCAAGTGGACTC	GAACCAAGGACCGAGCCG	59.543	160
Unigene2209	GAC	5	ACGATGATGACGACAACGAC	GACGAGGAGGTACACCATCAC	59.445	80
Unigene2215	CGA	7	GTCTTGATGACCATCTCATCGT	GTCGGACTCTTCTTCCGACTCT	59.021	132
Unigene2218	CA	6	CTCTCCTCTGTTTTCCCCTTTT	GGAATCAGGTGTGTTAAGGGAC	59.735	82
Unigene2224	GCC	5	CTGAGACAACGACACTGACCC	TCACCCTGGAAGGCAGAC	59.749	159	*	159
Unigene2224	CCG	5	TGGCACTTGCCATCATTG	GTCAGTGTCGTTGTCTCAGCTC	60.104	147
Unigene2237	CGG	5	CTTCAGCACCGCCACCTC	GTCAATGACTATGTGCTGCTCG	60.858	159
Unigene2242	TCG	5	GCATACGTAGTGCAGCGTCA	GTCATGGACAGCCGTAGCC	61.041	145
Unigene2253	GT	6	GTGGAAAGAATCCCTTGATGC	GTACACACGCTCGACACTAGGA	60.378	160
Unigene2274	GCC	5	GGGCGGTAGAAATCGCAT	CCATTGCATTGTCCCCTC	59.85	156
Unigene2282	CGC	5	AAGTACCTGCTGCTCGGCT	CCTTGCGGAAGTTGATTGG	60.171	121
Unigene2289	GCG	5	CACCAGCTTGAGCGTGTC	GTTGCCGTCGACGTGTTT	59.072	144
Unigene2308	CCG	5	AAACTCAAAAAGCCCAAAGAGAC	CTTGAGGACGACGATGATGAC	60.153	147
Unigene2315	CCG	5	ACGGAACAAGAGAGATGTCGAG	CTCCGTGTCCAAGTGGCT	59.82	116
Unigene2332	CGC	5	TACTCCCAGTCGGACGTTG	GACCGGTCTGTCTCGTCTG	59.376	125	*	125
Unigene2335	CCG	5	GCACTTGGGTGTTGTCAATG	AATCCAACTCTGATGCAGCC	60.008	123
Unigene2353	GGC	5	AAGAATATGATCACGGGAGGG	AAAGGCGATACAATCGGAGAT	59.944	159
Unigene2359	GGC	5	GAGTCGTTCAAAGCCGAGC	ATGTACGAGTGGAAGTCGGG	59.989	122
Unigene236	GAG	5	GTTGCGTCGTCGTCGTCC	GCTTCTTGTCCTCTGTGATGGT	60.69	130
Unigene2386	GCG	5	CGCGACGTGTACTTTGAGC	GACGCCTTCTTTGCAATCC	60.612	107
Unigene2446	GCG	5	GGTCACCACAAACGGGGT	GTTTACCGTCTCGGCGTC	59.245	160
Unigene257	GCG	5	GTCTACCGGCGCAACAGC	ATCTTAAAGCCGCCCACCT	60.964	92
Unigene2716	CAC	6	GTCCGAGAGCTTCGTCACTG	GCTAGACGCTAGTGGGTCTCC	60.417	155
Unigene2790	GGC	5	AGTGATGCCGAGGTGGAG	GCCAGCAGCGCCTCTATC	59.775	134
Unigene2828	CGG	5	GATTGCGCTGCTCGACTC	GACGGGCATCTCCATGAC	60.011	115
Unigene2949	GCG	6	AGAGAGGAACCCCGGATAAATAG	CTTCCGCTCCATTGGTTG	60.192	130
Unigene2949	CGC	5	GTCGCTCGTAAACTCCAGCTC	ATATGGGCTACGCCCTCAAG	61.339	131
Unigene2951	CGC	5	GTCGCTCGTAAACTCCAGCTC	ATATGGGCTACGCCCTCAAG	61.339	131
Unigene2955	CCACCG	4	GTGACCACCACTGCCACC	TCGAGTTTAGGGACTGTGTCGTA	61.064	152
Unigene2955	CCA	5	GTGACCACCACTGCCACC	TCGAGTTTAGGGACTGTGTCGTA	61.064	152
Unigene2956	CGC	5	GAAGAGTCGGGTCGAATCAG	CTACAACTACCTCCAGGCTCAAG	59.481	114
Unigene2957	GCG	5	GGTCTCGTCTTCCTCCTCGT	CCGGGAATGCATTTTTCC	60.791	144
Unigene2962	TGG	5	GATGATGGTGAGGTGGTGG	CACCCTCCCAATGTGCCC	59.739	131
Unigene2968	CGGGAG	4	ACGGGACTGCAATCGAGA	AGCATTGGGGATAAGGGC	59.854	117
Unigene2973	GGC	7	CTGTAGTCGCAGCAGAGCC	ACGTCCGTCAGCCACTTG	59.896	151
Unigene2979	TCC	6	CGACTCACAAATCCTTTTTCTTC	CTTTACCGAGGTGAAATGCG	59.295	133
Unigene2980	GCG	5	GGTGACCAAGCTCTCCGAC	GGTGGTGTAGTCGACCAGG	58.952	138
Unigene2986	GCG	5	CTTTCCACTCGGCCTTGGT	ATGTTCTCCTTGGGGAAGTTG	60.347	117
Unigene2991	GGC	5	ACCATCCTCAGCGACGAGT	CGACTGGGGGATGTTGAG	60.038	132	*	no PCR products
Unigene2991	GGC	8	CTGGCGTAGAGTGGGGGT	GTGCGACAAACTGCAAAAAG	59.512	139
Unigene2996	TGT	5	TTTTTGTTTTATCCCATCGTCTG	GAGAGACGCAGACGACACTTTAC	60.219	159
Unigene2997	CCG	7	GATGATGTCGGGTGGGGC	GTTCCTGCTCCTCTTTTACGTGT	61.031	160	*	160
Unigene2998	GGC	7	GTACGATGGACCCCTGCG	TATCCTCCTCGAAGGCACAC	60.218	159
Unigene30	GGC	5	AACTGGACCTGGATGCTCTG	GTGAAGCTTGCAGACCGAG	59.717	136
Unigene3009	CG	6	TTTTCTTCTTTTTGTTCCCTTGG	AACCCGATGATTGATGCG	60.444	145
Unigene3012	CCG	6	CAACAACATGAGTGACGATGAAG	GACCTTGTTGCCGCTGTC	60.412	159
Unigene3015	GGC	5	GCTATTGCCTACGTATCGCC	AGTGATGGATGCCAAACACCT	59.732	142
Unigene3023	GCC	5	CGACATCCACCAGGACCTC	CATGGACTACATGATCCAGGC	60.355	95
Unigene3034	GCAGCG	4	ACTACCTGCGCTCCAAGATG	CACTATCACTATCGCCGCC	59.266	159
Unigene3034	GGA	5	ATGGACGCCAGCCAAGAC	CAGCGCCTCTTCCTCGTC	62.253	129
Unigene3035	TCC	5	AGCGCCTCTTCCTCGTCT	GCAGCGTCTGGGATGGAC	60.246	140
Unigene3038	GGC	5	GCTACGATTACAAGCACGTTTCT	AATACTCTTGCGAGTTTTGTTGG	59.716	157
Unigene3072	GCC	5	GGTGACAGGTCCGCTTTG	GACATTGAGGGCGCGTTT	60.246	155
Unigene3089	GCC	5	GATGAAAGGGGAGGGGAAG	CACCAGGTTGGGCTCCTC	60.776	142	*	no PCR products
Unigene31	CG	6	CTGGTGCTGGAGAAGACCAT	CCTTGCCCATCAGCTCCC	60.261	124
Unigene3101	TCC	5	CATTGTCGTCATCCTCCTCAT	GACAGGCCAATCGCAAAC	59.942	130
Unigene3106	GCG	5	ACGGGCTTCTCGTCGAACTAC	AATCGCCACAGCCGAGTC	62.397	144
Unigene3110	GC	6	GCATGTTTCAAAACGCCC	GATGATCACGGAACGCTTG	60.057	151	*	151
Unigene3112	TCC	5	CGTCCTTGACCCATCCAC	GGAGTAGCGGTACAGGCG	59.42	144
Unigene3118	GCC	6	AAGTACGTGCCCGTTCACA	CACCCGCAGACGAGTACC	60.167	130
Unigene3151	GGC	7	AGCCATGGGCGTCCTGAG	ACGGTTGTCATAGCCACCAC	60.844	148
Unigene3151	GGC	5	GTGGTGGCTATGACAACCGT	GTGATCGTGGGAGAGGGG	60.844	80
Unigene3178	GCT	5	CTCTGCAGCAGGTGGCTGT	GAGGAGCGGTCGCTGTTT	61.521	134
Unigene3189	GCG	5	GAGTACAACCGGGTCATTGAG	CAGCCCCGTCCTTTTCAC	59.463	154
Unigene3200	GCG	6	CACCTCGTGGCGAGAAGC	ACCACGTCGTACTCGAGCTG	61.469	123
Unigene3242	TCG	5	CGTCGAGCTCCTCGTCAT	GTCCGTTGCGAGCGTGTC	60.096	140
Unigene3346	GGC	5	CTGTCGGGGGAATGATGAAT	CCCATCCCAAACATCTGC	59.85	154	*	154
Unigene3399	GCG	5	CGCCACAGGAGAGGACAC	GTCCTCCGCCTCGTCTACC	60.415	133
Unigene3491	GAG	6	GCTCCCGCTACTCGGACG	CTCTTCCAAGTACTCATGGTCGT	59.69	119	*	119
Unigene3576	CA	6	AGTCTGGACGTCTCACAACCC	GTGGGACAGACGTGGGTG	61.054	133
Unigene3661	GAC	5	CACAATACCAAGGTTGAGAAAGC	GTTTGCTGCACTCAAAAGCTG	60.048	142
Unigene3745	GCC	6	CTTTGATGGACTTGCTGATGG	CTTTGCTTGCCACACCTTTT	60.284	159
Unigene3748	CAG	5	CAGCAGCAGCAATCACAACTA	ACCTGAGCTTGTTGTTCGTGT	59.824	107
Unigene3761	TCG	7	AAATACGGTGCGTACGGTAGAC	GTTTGACAGCGAGAGCAGC	59.878	149
Unigene3801	GA	8	GAGAGAAAGAAAAACGACACCAA	GGGGAAGCTCCTTTTTGATAATA	59.791	108	*	108
Unigene3801	GA	8	GAGAGAAAGAAAAACGACACCAA	GGGGAAGCTCCTTTTTGATAATA	59.791	108
Unigene3801	AG	6	GAGAGAAAGAAAAACGACACCAA	GGGGAAGCTCCTTTTTGATAATA	59.791	108
Unigene3806	GCC	5	GCTTGGGCTTGCCTATCC	AGCGCAAGTCCACCAAAA	60.39	141
Unigene3809	GAG	5	GAGGGCTTTGTGACGATTG	AATCCTCTCTTCAGGTTGAGCTT	59.23	131
Unigene3816	CGC	6	ACATCCGACCACCCTTCTC	GTCGTTGGACCACTGGGTA	59.378	140
Unigene382	GGC	5	ATGCAGGATGAGATGGACG	CTCCAGGACGTCCACAATG	59.601	146
Unigene3826	GTGGTC	4	GTCATTCATAAATGCCTCTGCC	GCCACGTCTGTGACGACTC	60.482	152
Unigene3833	CTC	6	CGTATCCGTGTCCTCCTCAC	GACGTGCTGGACAAGCTG	59.072	150
Unigene3859	GT	6	TGTGTCTGTGTTTGTAGGGTTTG	AAAGCTGTTGCTTGGTAGCAC	59.576	116
Unigene3872	CCG	6	GGTCTTGGTGCGGTTGTATC	GACAGAGAGAGAGCGAAAGGG	60.384	159
Unigene3896	GAG	5	GACACGGAAGAGACGGAGG	GACGCGTACCGCACAGAC	60.812	107
Unigene3955	GC	6	CTAGGACTGATCCCCACAGGT	CAAGAGTTATCCAACAGAGGCAC	60.178	140
Unigene3956	GGC	5	AGCCCTACTCCACGTTTGG	GTCATCTCGACAAGGGAGGG	60.119	151
Unigene40	GGC	6	TTTATCTGGCTTAAGTATGAGGGC	GGCCATAGTCGTCTCCGAT	60.016	118
Unigene40	GCG	5	GGACTCTGACTCTTCCAATTCCT	TGCCTCCTTTTTCTTCTTCTTCT	60.011	130
Unigene40	GGC	5	CGGTGGTAGCATGATGCAG	CTTGGTCTTCCTCGGCGT	61.273	130
Unigene4052	CTG	5	GCAGTTGATGTTGATGTTGTTGT	CTGGCAGAGCAGGTTCGC	59.957	157
Unigene4052	TGC	5	GCAGTTGATGTTGATGTTGTTGT	CTGGCAGAGCAGGTTCGC	59.957	157
Unigene4402	TCC	6	GAGGAGAAACACAGCGGC	GTCTGTGGTCTGGGCGTC	59.505	117
Unigene4411	TGG	5	AATGACGACGGTAGCAGACC	CCACCTGTGCAGGTCACAT	60.142	153
Unigene4443	CGTCGC	4	GTAATGGACCGGTACGAGCAG	GGGAGAGGGGATGTCGTT	59.853	233
Unigene4443	GTC	7	ACACGTCGCCAAACAAGG	ACAACACCGTCACGTCCAC	60.496	159
Unigene4443	TCG	7	ACACGTCGCCAAACAAGG	ACAACACCGTCACGTCCAC	60.496	159
Unigene4444	GTC	7	ACACGTCGCCAAACAAGG	GTATATCAAGGAGACGAGGAGGG	60.335	107
Unigene4446	CG	6	AGACCCACCGTCACCGTC	GATGCAGCACCCCTTTTT	58.645	97
Unigene4454	GCCGAC	4	AGGGCTACTGCGTGTCAAAG	CACACACGGTGTAGGGCG	60.453	81
Unigene4454	GCG	6	GACGGTGCTGTGGACAAAT	ACACTTGGGGCGGTAGATGTAG	59.541	182
Unigene4454	CGG	5	GACGGTGCTGTGGACAAAT	ACACTTGGGGCGGTAGATGTAG	59.541	182
Unigene4457	CGC	5	GGTCTTGGATGTTTTGTACGTG	GAGCAGCGGTGGTGTTGT	59.401	134
Unigene4460	AC	8	CAAGGGAGAGAGAAAAGGGATG	TTTGTGTGTCTGTGTGTGTGTGT	60.064	159
Unigene4460	CA	8	AAAAAGAGGGAGGCAAAGGAC	GTTCACTCGCTTGCTATGTTTTC	60.309	155
Unigene4462	GCC	7	GCTGTTCAACGCGTTTGTCTA	GTACAAGCGGACAAACTACCTTC	59.253	160
Unigene4463	GCC	7	GCTGTTCAACGCGTTTGTCTAC	CTGCTCATTGTCAAAAGTCACC	59.78	160	*	160
Unigene4489	CGC	5	GTCTCCTTTTCCTCGTCGGT	AGCACCTTCCAGTTGACCTTT	60.16	152
Unigene4495	CGC	7	AAAGTCCATCGTCAGGGTCAT	CTTCTGGGCTCTACGTGGCT	60.761	107
Unigene4500	GCG	5	ACGGAGTCATCCTTTTACGGT	ACCAGCTGTGGTATAAAGGTGTC	59.468	134
Unigene4510	GGC	5	CTGCTTTGATAAGGACATGCAC	CGCTACTCGTCGACAGCTC	59.775	155
Unigene4519	GCG	7	GATTGAAAAGGTGGAGGTCATC	GTACTCGTCCCAAAGGGTCTC	59.811	156
Unigene4521	CCT	7	ACATGGGGTCACTAAAAAGCAG	AAGGCTCTCAAGCTCACGAC	59.751	159
Unigene4525	GCG	5	AAGCAGCCAGGCAGACAC	ACCCACTTGGAGAGGCTG	58.748	114	*	114
Unigene4554	CA	6	AAGAATACACTCGTGCTCCCAC	GTGGTCCTCTCTGGTTTTGATTT	60.557	150
Unigene4563	GGC	5	CCTCAAACTGTGCCCACG	CAGGCGTTTGCCGTATTC	60.22	124
Unigene4567	CCG	5	GTAAAAGGCACCCTCCTCCTC	GTGTAGATGCGATTGGGGAT	59.78	140
Unigene4573	GCG	5	AACGGCTCGTACTGACCAAG	CCCTCTCTCCCCTCTCCTG	60.312	126
Unigene4586	CG	6	CTCCGCTACTTTCTCGACTGAG	GACCAAGCGTTGTATTCCAGTAG	60.069	144
Unigene4635	CAG	5	GTTTGGGCCTGGGTCTTC	ACCGGAAAAGGAGGGCAT	60.452	121
Unigene4683	CA	6	AGGGAGCCTCTCTCACGAC	GTCCTCTTTGGTGTACAACCCC	59.524	153
Unigene4685	GGC	5	GGTCAATACAGACCAACCAGC	CGCCTCCATAGCCACTGT	59.468	153
Unigene4691	GGC	5	GACGGTGGTGAAAATGTCG	GCGGTAGAGAGCGGGACC	59.951	132
Unigene47	GTC	5	AGCAGGCGCTCTCGTCTT	GGAGGATACCTCCGAGGACAC	61.417	155
Unigene4755	CGG	5	ACCTCTGTTATGCGGACCC	GATGCAGCTGTCGCCGTC	59.942	160
Unigene4802	GCG	5	CGCAGGTTCACAGCGACT	AGCTTCCTTGGGCTCCTTC	60.858	119	*	135
Unigene4820	GTC	6	ACCCTCCGTCGACGCTAC	CAACGACGACGACGACAG	60.018	104
Unigene4832	TCG	5	GTAGCAGCCGACTTGGTGTT	CTAGTCGCCACGACAGAGACC	60.321	149
Unigene4870	CTG	5	GCCACTGGCACTGACACC	AAGGTGCTGGGTGACGAC	59.665	105
Unigene5195	CAG	6	CGTACAACAGCTTTGCGGT	ATGCCATAAGGGTTGCCAG	59.92	160
Unigene5208	TCC	6	GTCGACACGGCCACCTCT	GGAGTCTGTGGATGAGCCC	60.637	117
Unigene5222	GT	6	GCTGCGTCCTTCGTATATTGTAT	GTTCTGTACAAAGCCCCCAC	59.454	132
Unigene5271	CG	7	TCCACACATTTACAACACTGGAC	TGGAGTAAGGGCCTGCTG	59.811	160
Unigene5275	GC	6	GTGGCGGTGGCAGTTGAC	CAGCTCGTACGTGAGTGGG	60.47	116	*	180
Unigene5285	CGG	5	GAGGCACACACCCGTAGC	TAGACATGCTGCCATTACTGTTC	59.307	157
Unigene5285	GCG	5	CCTGTACCGGTTGTAAGAGCC	CTCCCACTGACATCACCATTC	60.379	140
Unigene5287	AC	7	GACCAATCCAGACCACAACATAC	GGGATGGTGAAGTACACCTGTTA	60.158	116
Unigene5294	GC	6	GTAAAGAGAGCAAGGCAAAAACA	CAAGGCCACCCTCCTTCT	59.946	92
Unigene5302	GCC	6	CAAAGGTGAGCGAAAACATACTC	GCTCACATCGGCACTGACT	60.004	155
Unigene5304	GCC	6	AGACAGCTTGTGACTGCGTG	AGAAGAAGAAAGCAAAGGCAGAG	60.251	122
Unigene5308	GCT	5	GTCGCTGCTGCGGATAAC	AGAACATCGGGATATTCACCAG	60.208	146
Unigene5342	GCC	5	CGGCTAATCTTGCGCTCTT	CTTTACGTACACGATTGTCAGGG	60.632	141
Unigene5346	CGG	5	GTCATGGTCGTCTGCATCAC	AGGTCCTGCTTGGTCATCTTCT	60.13	119
Unigene54	AC	9	ATGAAGAAATCGACAGACAGGAG	TTTGTGTTGTGTGTGTGTTGTGT	59.765	159
Unigene54	AC	8	ACACAACACACACACAACACAAA	GCTGATGTCTCCTTCACGTTTT	59.917	99
Unigene5411	CGG	6	ACAGACAGCCTACGACACGG	GGTCAACGACGCCAAGAT	59.637	160
Unigene5482	CG	6	GCCACAGCTGTCCTCCTC	AAGTGGGGTGCAAGAGAGTG	59.481	144
Unigene5516	GT	6	CTAGGGACGATAGATCCAAGGGT	AGGTATCCCCCACAGACAAAG	60.232	144
Unigene5638	AC	9	CATAAATTACAACGGAGCCCCTA	TATTCTTTTCTTTTTGCGGTGAC	59.672	160
Unigene5892	TGC	7	GTCGAGCTGGGGTCACTACC	GAATTGGCAACACCAGCAG	60.256	130
Unigene5892	CAC	6	GTCGAGCTGGGGTCACTACC	AACACCAGCAGCAGGAAGAG	60.589	122
Unigene5892	CCG	5	GTCAGACGCAAGTGACATCAT	ACGACTGGTGGTGGTGGT	58.742	123
Unigene5893	TGC	7	CACCAGCTGCACCACCAC	GAATTGGCAACACCAGCAG	60.256	81
Unigene5893	CAC	6	GACGCCATTCATCAGGGG	AACACCAGCAGCAGGAAGAG	60.589	153
Unigene59	GCC	5	ATGGCAAAGGTTTGCATGTT	CACGATGAACTCGGTGCC	60.374	90	*	90
Unigene59	CCT	5	TGGTTGGAGACCGTACAACAGTA	GTTCATGATTCAGACGCTCAAG	59.882	154
Unigene5913	CGC	8	GTGGTGGGGGACGTTGTC	ATGAGAAGAACGACAAGACCAAG	59.803	158
Unigene5913	CGC	5	CCACTCGCCATCACCGTC	ATTATGAGGCCGACGCGAAT	63.826	156
Unigene5914	CCG	6	CTTTGGGGTTCTTCTTCTTGGT	CTGGCTCGACGATTATGAGG	60.755	119
Unigene5919	AGC	5	GCACTTTGAGGTGTTCACGA	CAGTTGACGTCCGGTTGAG	59.88	104
Unigene5930	CGC	6	CAAACTCCTCCACGACACACT	GAACGTCGGGGAGCTTGT	60.204	116	*	no PCR products
Unigene5940	GCC	5	ACGAGAACGTCGTCACCC	CGTCCAACGCAGTCACAG	59.665	150
Unigene5955	GCG	6	GTGCAGCACAAACAGGTTGA	GACCAAACACATCAAACACAAGA	59.928	157
Unigene5958	GCG	6	CGTCATCTTTACCCTCTCAACAG	GTGTTCTTCCTCTGGTGGCT	59.305	156
Unigene5965	GGC	8	AACGGACGAGGACGACAG	ACAACCCGTGTGAGGAGGT	59.82	146
Unigene5971	CCA	7	AGGCTGGTACGCCCATACAC	CATCTATGACCAGTACGGGGAG	60.753	132
Unigene5980	GAG	5	GTCTCGTTTTCCAACCCGAT	GTGGACCACAGCCACACC	61.068	158
Unigene6008	GTGC	5	GCAAGATAGAGTGGAAGAGTGGA	CCCATTGCCTTGTCCCAG	59.899	139	*	139
Unigene6013	GGC	5	GATGGACGAGAACTACCTCCTCT	AGTAGCCAACGTTCCACCC	59.981	158
Unigene6013	GGC	5	CTACCTGTACGCGCACCAC	GAAAACTCGTACACCTTGGTCAG	60.082	119
Unigene6026	AAG	5	GATCTTCTCGGGCAGACTTG	CTCCTTGGCCTTGCGTTT	59.95	155
Unigene6031	TGG	7	CATTACACCCTCCATCCCAG	AGGACTCGGACGATGAGGAT	60.187	158
Unigene6038	CCG	5	GTTGGTCGTGGATGAGGATAG	ACACAGCAGCTCAATCACCA	59.42	130	*	130
Unigene6076	CGC	5	AAACGCAACGTTCAGAATCAG	CATCGTCTGGGAGGATGAC	58.981	139
Unigene6103	GCC	5	AAAGGGAGGTGGGATGGAC	AAGCTACGGTTGACCCGTTT	60.904	101
Unigene6104	CGC	5	GCAGTACCACACGGTCGTC	ATGGACCGGATAGCGCCT	60.179	136
Unigene6118	GGC	5	ACCGTGTACAACTGGGAGGAC	AGGACCCCCTTTGGTGTCT	60.754	102
Unigene6126	CGC	5	GACACAATATCCATCATCGTCG	GATGGTCAAGCCCCACAC	59.892	126
Unigene6142	GCG	6	ACTTTACACGCTTCGCCG	ACTTCCTCCTCTTCGTCAGCCT	60.011	160
Unigene6148	CTC	5	CGTCTTTTGGTTCTCCTTGC	GACAACTGGGTGGATCGC	59.853	159
Unigene6290	TCC	5	ACACTATGTGCAAGCAAGCAAC	CATGATGGATGGATGGTGG	60.376	94
Unigene6306	CG	6	GTCTGACGTTGGGAGGAGAG	GGAGGAAGAACAAAGAGCGTG	59.835	149
Unigene64	GGT	6	GTGGGAGGACGATGACGAT	CAGCTCGGGGACTGTCTG	60.565	126
Unigene6474	GCC	5	GAAAACCACAGGCAAAACAGTAG	GTTGTCGTGTACCCTGGTGTC	60.082	142
Unigene65	CGA	6	GCTACATGGAGGGCAAGGAC	GTCTATATCCTCGCCACTGTCGT	61.751	158
Unigene66	GCG	5	CTTCTTGCTCAGTTCCAGCAG	AGCTGTCCCCGCTTACCT	59.827	159
Unigene66	CCG	5	CTGCATTGGCCTACTTACTTGG	CTGATGGAGAAGTACCGCAAG	59.883	86
Unigene6607	CT	7	AACGTTGCTGGTTTCGTTTTT	GTTGTCAATGGCAAAAGGC	59.116	146
Unigene6611	GCGGCC	4	TGATCGGTTGTACTCACATCATC	AGTTCGCGTACGAGCATCAG	59.874	143
Unigene6620	GTG	6	GGACTGTCGGGCCTGTACT	CTACTGGGACAGCCTTCGC	60.128	149
Unigene6640	GGC	5	TACGAGCAAAATCAAGAAGAAGG	GTATGACAGACCAAAACAATCGC	59.906	158
Unigene6660	GC	12	CTCGGAGCAGAGTTGGGTG	AACGCAACGATGTTGTCTTTG	61.103	156
Unigene6666	GAA	5	AGGATATGGAGGACGAGATTGAG	GTCCTTGTTCTGCTTGTCCTTC	60.289	125
Unigene6713	GCG	5	GCTGCAGCTGTGACTGGC	GAAAAGGAGCGGTCCTACTACAC	60.527	137
Unigene6821	AAG	5	ATGGGCCGTACCCCTAAG	GGTGAGGGTGGCGATGAG	59.767	237
Unigene6944	CGC	5	GGACTTTGCCTCCACACGTA	GAAAGGAGGGGGAAAAGTAATCT	60.182	134
Unigene6944	GT	11	AGATTACTTTTCCCCCTCCTTTC	CCCCCAAAAATAGAAGAGAGATG	60.182	100
Unigene6961	GC	6	ATCCGGTACAATGATATGGAGAC	AGCAGCACGTCCACCATC	59.107	143
Unigene70	GGC	5	CTCAACATTGAGCTCGCC	GAAAACGACACGTCCATGC	57.988	101
Unigene709	CG	6	GATGGTAGCGTGAGGAGGTC	CTCAGTAAATTCGATCGCCAAC	59.685	160
Unigene7183	GGC	6	AAGGACTATCAGCGCAAGCTC	CAGCACCTCTTCCCGCAG	61.04	147
Unigene726	GCG	5	GGTGTCAAAGAGGGAGAGGAAC	TACTCTAGCCAGCCCTGTCATT	60.282	148
Unigene7337	AGC	5	GAGCTGGGACTTGGCTGTC	GCGGACTATATCAAGCGGG	60.579	135
Unigene7360	GGT	5	GTCACACGCGGAGAAGAAG	CATCGTCATCGTCGTCAAAC	59.561	133
Unigene7365	CGC	5	GAGAGCTGCCTGTGCAGTG	GTTCAGGACTTTCGTGACCG	60.69	156
Unigene7366	GGC	5	CCTTGTCAAGTTCCTCCTCCT	GAGAGCTGCCTGTGCAGTG	59.725	155	*	no PCR products
Unigene7367	GGC	5	AACGTCATCACCGGGCTC	TCGTCATAGTCGATCTCAACAAA	59.761	126
Unigene7374	TGC	5	CCCACACCTCCGATAATGAC	GAGAACCGATGCGGTCAG	60.195	153
Unigene7375	GCA	5	AGCAGCAGCTACAGCAGGA	ATAAATTGAGGACGTGGCTCTAC	58.729	151
Unigene7381	CGC	7	ACACGTCCAGGTAGACCGACT	ATGGTGTCAGCGTCAGTGG	60.766	145	*	170
Unigene7381	TGG	5	GTAGTGGTGGTGATGGTGGTAAT	GCTTTGATGGTCACTGCTGTAG	59.921	83
Unigene7382	CTG	5	GTTGCGAAAGTGGCATCAC	GTTCCATCTGTGCTGATGAAGAT	60.265	133
Unigene7383	GT	6	GCCTGTTTGTTTGACCGC	AAGAGAAAGGCCACAGGAATAAC	60.018	157
Unigene7385	GTG	8	GTTCAAGTAACAGTGGTGGTGGT	CCCACACTCTTTGTTTACGTCTT	59.611	135
Unigene7385	GTG	7	GTGGTGCCGGTTCAAGTAAC	CCCACACTCTTTGTTTACGTCTT	59.611	144
Unigene7385	GTG	5	ACAGTGGAAAAAGCGGCAGT	ACCACCACCACTGTTACTTGAAC	60.237	122
Unigene7386	GTG	8	GTTCAAGTAACAGTGGTGGTGGT	ATCGCCTTCCTCCCCGTC	60.237	137
Unigene7386	GTG	7	GTGGTGCCGGTTCAAGTAAC	ATGAACACCACCACCACCAC	60.419	80
Unigene7386	GTG	5	ACAGTGGAAAAAGCGGCAGT	ACCACCACCACTGTTACTTGAAC	60.237	122
Unigene7387	CCG	6	GTACGTGGCAGAGTAGACAGGCT	TCACGGCTGACGTACACCT	60.326	159
Unigene7405	GCA	7	AAGGTGAGGGGTGCGTCT	CATTGACCTGGTGGACGATAG	60.382	156
Unigene7408	CGG	5	GTGGAAGAACTTTGTGTGCGT	GACACAACCTACTCGACGCC	60.208	111	*	111
Unigene7414	CTG	5	CTAGAGGCATTCCATCAGAGAAA	GGAACTAAGCTACCGCCTAGGTA	59.864	131
Unigene7419	GGC	5	ACTGGCGACAAAGTTGGTG	GTCCTTGGCGATTTGCTG	59.736	129
Unigene7424	GGC	5	GATGACCTCCTCCTCTCCTTTAC	ACAGGACCATCACGGACAGT	59.613	149
Unigene7426	CGG	7	CAAGTTCCGCCTCTCCTACTG	AGCGATCCGTCAATCGTTATC	61.304	111
Unigene7428	GCC	7	GTTCCAACCTTCCCCTCAC	ATGAACAGCGTACGCAAGG	59.344	156
Unigene7435	CGG	5	AGACCGTCTTTGTGGCGG	TGGCCCTTGTACGTACCCT	60.382	160
Unigene7435	CGG	5	AGACCGTCTTTGTGGCGG	TGGCCCTTGTACGTACCCT	60.382	160
Unigene7441	CGC	5	CCGTCACGTGGTGTGAGG	AGGCAGCTATCCCCCTGC	62.339	125
Unigene7463	CCG	5	GCTGCATTTGATACCAGCCT	GATCCGCAACCAGGTAGG	59.036	130
Unigene7465	GCC	5	ATAGCCACCGACACTGCC	CTTATCTCTTCGTTTTCCCGTTT	59.663	157	*	157
Unigene7475	CGC	5	CTCGGTTGACTCGTCTGAGG	CTTGGAGATACGCCCAATGT	59.955	160
Unigene7489	CCG	5	AGGCTCATCAGCGTCAGC	CTGCAGTCGATGAACACGTC	60.264	140
Unigene7492	CCG	5	GAAGCTGAGGAGGCTGTGG	TTTTCCATCTTGCCCATGAC	60.843	157
Unigene7494	GCC	5	ACGACCATGTCTAACCTGTGC	CCATTCGCAGAATCAGCC	60.05	149
Unigene7494	CTG	5	TGCCTCGTTGTATGTTCTCACTT	AGCATTGAATTGGGAGGTACATA	59.75	89
Unigene7507	CTG	6	GAGGTTGTGCTCAGAGAGGAG	CATCAGGCTCGTCAACAAGAG	59.19	87
Unigene7507	TGC	5	GAGGTTGTGCTCAGAGAGGAG	CTCATCAGGCTCGTCAACAA	59.19	89
Unigene7512	GCC	5	CTCCACCATTAGCACAAGCC	GCAGTTCGTCATCCCCGTAT	60.657	156
Unigene7521	GCC	5	AGGTGAATGACCAGCAGAATG	GGGCTGTCACGACGCTAC	60.126	136	*	136
Unigene7530	GCC	5	GTGGTCGCTGACAACACG	AGGGCAGTCACAAACCGTCT	59.858	107
Unigene7555	GC	6	GGAGGACCAAAGTAACCGC	AGGTATGCCCTTCTTTTCCTTG	59.541	134
Unigene7575	GCC	5	CAAGTCCAGCACCCTCAAGTAG	GCAGACCGGTCATCTGCT	59.944	129
Unigene7582	CGG	5	CTGTTGGACTGTTTTGTCGTGTA	GCACGTCCACAATGGTCAC	60.117	144
Unigene7584	GAG	6	CGTCTCTGAGGAGGAGGC	AATCGCTTGGGACAGGTTG	58.555	157	*	157
Unigene7599	CCG	5	CTCATCAGCTGGAACAACAAGTC	CATCAACGAGCTCCACCAG	60.409	148
Unigene7608	CAG	5	CACCAGCAGCGGGTTTAC	GAGAGTGTTGATGGTGATGGTG	60.263	118
Unigene7616	GCG	5	CAGCTGAAGCAGGTTCTTGG	CCTTGAGGATCTGACGGGTAT	60.334	88
Unigene7631	GAC	5	CAAAGGACGGGCTCGTTG	CTCAACTGCCTTATCCTCCTCTT	60.261	152
Unigene7636	CCG	5	GCCTTTGGAAACAGACAATAGAT	GACCTCGAGGAGGGCATC	58.707	92	*	92
Unigene7637	GCC	5	GTCCATCACGGCAGACAC	GTACGAGTGGAACTGGGCATAG	58.496	142
Unigene7898	GCG	5	GTGAGGAACGAGACGGTAAAG	GAGACGTCCGAGACCACCT	58.851	149
Unigene7964	CCG	5	CTCCCCACAGTACAGGTCGT	GGACCTGGACAACTGCCTC	60.026	160
Unigene8	GTG	5	CTGTGAGTGCCGACCTGTT	GCCACCACCCATCTGTCC	59.881	137
Unigene8033	TCG	6	TCATCGCCAAAGACCGAC	TCGGACAGTGCCAATGAAG	60.784	155
Unigene8083	GCA	5	GGACGTGACGTATCCGCT	CGGTAGTGATTGCTGTTCTTGTT	59.663	160
Unigene8100	GTC	5	CACCCCTCCGTACGTTGC	GCTGGAGGAGGAAGAGAGCTA	60.24	82
Unigene8119	GCC	5	GAAGTGAGCTCCGACATAGCC	AAAAGTTCTCCCGTGAGCC	59.274	160
Unigene8149	CG	6	AAACCACCTTTGTACAAGAAGCA	GACCAAGCTGTTTCCGCTC	60.082	221
Unigene8152	CCG	6	CCCGTCCTCCCACTATGAAC	CAGGTTGGTGCTGTTCTTGAC	60.738	158
Unigene8153	CGC	5	ACGAGGGGCCATCAGGAAC	ACGATACTCGTCTTGCACCG	61.256	229
Unigene8154	AC	6	ACTCCCGCGACTAACGAAAG	TCAGGAGATTAGCTGGAACACTG	60.797	146
Unigene8160	GCGCCG	4	CCCGTTCGGTGTAGGTTTT	CCCGTTCGGTGTAGGTTTT	59.838	124
Unigene817	CGC	5	CACACAGGTGTGGCTGGTC	CTGTGAGGTTCCCCTCGAGTA	61.266	153	*	153
Unigene8216	GCC	5	ATCACGAAGTCATTGACCGAC	AGACCATCCCCCACTACTACCT	59.989	142	*	142
Unigene8216	TCC	5	CTCCGGGTCATAGTCCTTGAA	GGAGTACACCTACTCGGATACGG	61.118	142
Unigene8224	CGG	6	CGCCTCCTATGCTATAGCTACACT	ACGCTGCTGTGTTTTTGTCAG	60.317	100
Unigene8245	TCC	5	GTCCTCCTCTTCCTCTTCCTCTT	CCTGTCTCGTGGTGGTGG	60.71	124
Unigene8263	CGC	5	AAGACCATTGACCTGTGCAAC	CTGTGCTAGCCGCTCGTAGAT	60.028	138
Unigene8276	CGC	5	CTTCGAGCAACGCTGAGG	AGTACAAGCAAAGAGACGAATGC	59.968	128
Unigene8277	CCG	7	CTGTCGCCACCTACACGTACC	AGATGTTCGACCGTTCTTTCAC	60.537	88
Unigene8296	GGC	5	GTGGTGACGCCTCTGGAC	ATCGTTGCTGCTTGTTAGAGAAC	59.968	153
Unigene834	TGC	5	TGTCATACACGTTCCAGTTTACG	CAAAGTTGTCAAACTCAATGACG	59.702	120
Unigene839	GAG	5	CCAAGGAGATCAAGGAGCTG	AAAGCCCATGTCGTCGTC	59.637	158
Unigene846	GC	7	ATGAACACGGATAGTGGCG	CTTGCAGCTTGGCCATTT	59.537	160
Unigene8611	CGC	6	ACCCAAAAGCTGGGCATT	GTCGGCTGCTATGTTGGC	60.386	99
Unigene864	GGC	5	GGTAGCTGTGGTGATGGTGAT	GTTCGCCTCATTCGCAAAC	59.866	121
Unigene8695	CAGC	5	CTGGTCGGTCCATCACAAC	ATGATGAAGAAGGAGGACGAAAG	59.945	141
Unigene8754	CGC	6	GTCTCCACGTCCAGGTCATC	CATGGCATTGGCGGTATC	60.537	140
Unigene8801	CGG	5	GACAACAAGCCAGACAATATGCT	CAGAGGACTATGACGTCACCAAG	60.556	107
Unigene8814	CA	6	AAATAGAAACAAACGGGTGGAAG	CTCCTCTATTTTGTCTCCCCGT	60.589	97	*	140
Unigene8833	CGG	5	ACGATGGCAACGGCTTAC	GTAAACGAAGACGACATGCTCAG	59.679	148
Unigene8837	GGA	6	GTCTTCTCCACCCTCCACC	GTTGAGGGCGAGCACATT	59.472	138
Unigene8838	GCT	5	GGCCGACTTCGTAGCACAG	CCTCCGTGAGAAGGGCAG	61.949	155
Unigene8858	AC	7	AGAAAAACACAAGACGAGAGTCG	GGGTGAGGTGAAGAGGTTCTG	59.971	149	*	149
Unigene8862	GCG	5	AAAGTCTTCGAGCAACGAAAAG	GTTCCAGCTGGTTGATGACG	60.055	101
Unigene8867	CTT	5	AGACTTACTCTTCTTGCCGGGTA	ATTCGGGTGCTTGCCGAG	60.641	144
Unigene8884	CCG	5	CCTGGAAGTTGTACACAGAGCC	CAGAGAAAGACAAAGGAGCTCAA	60.171	142
Unigene8889	GCGGTC	7	GCTCACGGTCACGGTCTC	ACACGACTGCGACAGGGAT	60.425	134
Unigene8892	CGC	6	CAAATCGCTTGAGCTTTTGTT	GGTACCAGTGGTGGCAACAG	59.527	85
Unigene8895	GTC	5	CTTCGGGATAGATGGGCAG	CATTCCACGTGCTGTCGC	60.566	201
Unigene8922	ACC	6	ACCACCACCAGGACCACTACTA	CGAGGGTGTCAATGTCCAC	59.945	91	*	91
Unigene8937	CGTGGG	4	TCCTTTCTTTCTATCCCAGTGTG	TCAAGAGCAAGAAAAAGAAGTGC	59.64	135
Unigene894	TCCCC	5	GGCAACTGTGACGCCATT	GGATAGCTCCTCGTCATACTCAG	59.406	133
Unigene8967	TG	7	CGTGATTGTATGTGTTTGTCCAG	AGCTGTTGTACAGGGGGTTG	60.028	154
Unigene8969	GGC	6	CACCTTGTCACCCCAGTTCT	GACAGCTTCACAATAACCGGA	60.002	146
Unigene8972	GC	7	GATACGGTCGTGGAGGTGG	ACCACAATGATGACCACGAC	59.239	152
Unigene8976	CCG	5	ACAGGATCGCCCACACCT	ACCTCCTCCTATTACCTGTCCAC	59.78	142
Unigene8982	GCA	7	ATCATGAACGACCTTTCGGAC	ACAGAGCCGCATCGTCAAT	61.265	148
Unigene8986	CGG	5	GGTGAGCAATGTGGGAAGAC	CACCCGCACGGACAAAAC	60.52	155
Unigene8987	GCC	5	CACAGTCGCACGTGATGAG	CATCGTGTCGTCTGTCAAGG	60.035	134
Unigene8994	TGC	5	ACTCGGTTGGTCACATCCTC	ACAGCCGTCTTCTTGGCAT	59.969	152	*	152
Unigene9001	CGG	5	AGAGAGCATCTGCTTCCTCATAG	GACACCTGCTCCGATCACTC	59.295	111
Unigene9004	CCG	5	CAGAGCTCCCGTCGTTCC	GTCCATGCTCGAAGACTACCAGT	61.936	131
Unigene9006	GCC	5	ACGTAGTCTCGCTGTCGTCTC	AAGCTCAAGTACTCCAAGAGCG	59.685	157
Unigene9011	GGC	5	GCTGCACTACCTGCTGGA	TCAATGGAGGACAAAAAGTAGGA	58.62	144
Unigene9053	CCG	5	AAGAGGAGGTAGGCCGACTG	CATGTCGTTTTACGAGGCG	60.264	135
Unigene9070	GGC	5	GCTCGATAGTTTTGTGGAGGC	GTGATCGTGGGAGAGGGG	61.132	126
Unigene9088	GGC	5	CAAGTGCACACCAACTTTCG	CTACCATGGCCACAAGACATAAC	60.338	150
Unigene9089	CGG	5	AGACATGGTGGCGACGAC	CTATCGATCGCACGGGTATC	60.457	120	*	120
Unigene9090	GCC	5	ATGAGTCGTTTCCTACCTCATGG	GTGTCCGCCGTACCACTC	60.121	151
Unigene912	GTGGCG	4	CTGTCCACCCTGCTGACAT	GCTGGTCTCGGGTGTATAACAT	59.675	140
Unigene912	GGT	6	CTGTCCACCCTGCTGACAT	GCTGGTCTCGGGTGTATAACAT	59.675	140
Unigene9527	CGA	6	CAGGTGGTGTTTGTGACGAG	GACGGGCTTACCGACAATC	60.194	123
Unigene9565	CGC	5	CACTACTGTCTGTCATGGCCTC	GACGATGTTGATGACCCAGAC	59.792	128
Unigene9597	CGC	5	AGCAGGCCCATTGTCGTAT	CTGCTGCAACAACAACAACAAC	60.498	143
Unigene9597	GTT	5	ATTGTCGTATACGCGGGG	ACAACAGCAGCAACAGCATC	59.375	159
Unigene9634	CGC	6	ACAGCACACAGACACAAAAGAGA	GACGAGGAGGGCACTGAGTAG	60.006	142
Unigene9636	CGG	7	ATGAGGCTGCCAACAAAGAG	GGACGTCAAGATGGCGAC	60.214	153	*	153
Unigene9645	GGC	6	GGTACCAGTGGTGGCAACAG	AAACACGTGGCTCCCATC	59.478	138
Unigene9661	CGC	5	TACGTCTTGGCAAATAGCTCAGT	ATCTTCCGTCTTGTTCTTGGTG	60.321	155
Unigene9671	GGC	5	GTCAACCAAATCCAAAGCTACG	CAAACGTCAACACGTCCG	59.699	137
Unigene9671	GCA	5	ATGCGTTTGCTGTGATGG	GCTGCTTCAGCTGTTGCTC	59.197	159
Unigene9694	GCG	5	AAGCCCTAGCTCCTGGTCAT	TGTGCTCCAAACGCGCTC	60.233	158	*	158
Unigene9696	CCTTG	4	GTCGCTCAAAGTGAACGCTAC	GGAGTAGTGCGCAGGAGC	59.688	157
Unigene9724	CCG	5	CTATGGCTGCTGCCGCTCT	CTTGTTGGCATACGGGGAG	61.439	118
Unigene9726	GCA	6	AGCAAGTACAACAAGCGCAG	ACCATACCTGGTGTCGGAATAAT	59.294	155
Unigene9729	GC	7	AACACATCAACGGTACGACTTCT	CACGAAGAAGGAAATCAAGGAC	59.978	139
Unigene9734	CGG	6	GTCTGCCTACATTGTCGACTACC	ATTATGCGCCAGAGGTAGAATC	59.619	98
Unigene9742	CGGTGG	4	TCGAGTTTAGGGACTGTGTCGTA	ACCCAACCAGGGAACCAT	60.024	114
Unigene9756	CGG	5	ACCCCTCACAGCCGACAG	ATGGAGAAGGGGGAGTCATAGT	60.206	113
Unigene9756	GCC	5	ATGGAGAAGGGGGAGTCATAGT	ACCCCTCACAGCCGACAG	60.206	113
Unigene9782	CGC	6	AGCTCAAAGTCAAAGTCCGC	TGACCGTGTACAACTGGGAG	59.591	130
Unigene9844	GCG	5	CTCGTTCCGCTCCTTCTTC	AACAAAAACACAACCACCCAAC	60.081	94
Unigene9881	CCACC	4	CTTGCATGAATGCAGACAAAGT	GAACGGCATGTGTCTGTGG	60.313	159
Unigene99	CCG	5	GTTGAGCGTGTTGGTGTACTCTC	CATTGGGGGTTCTAGGCTG	60.458	82
Unigene9946	GCC	6	CACGTAGGGGGTGTTGTTG	GTCGACATGGCGTTCCTC	59.857	174	*	185
